# Supplementary material for: A systematic dissection of determinants and consequences of snoRNA-guided pseudouridylation of human mRNA
Source: Nucleic Acids Res. 2022 May 10;50(9):4900–16. doi: 10.1093/nar/gkac347 (PMC9122591; doi:10.1093/nar/gkac347)
Supplement: gkac347_Supplemental_Files [file gkac347_supplemental_files.zip]

Archive with 9 entries (9 files):
- Nir_etal_TableS1.docx
- Nir_etal_TableS2.xlsx
- Nir_etal_TableS3.xlsx
- Nir_etal_TableS4.xlsx
- Nir_etal_TableS5.xlsx
- Nir_etal_TableS6.xlsx
- Nir_etal_TableS7.xlsx
- Nir_etal_TableS8.docx
- Nir_et_al_Supplementary_Figures.docx
