# Supplementary material for: A systematic dissection of determinants and consequences of snoRNA-guided pseudouridylation of human mRNA
Source: Nucleic Acids Res. 2022 May 10;50(9):4900–16. doi: 10.1093/nar/gkac347 (PMC9122591; doi:10.1093/nar/gkac347)
Supplement: gkac347_Supplemental_Files [file gkac347_supplemental_files.zip › Nir_etal_TableS2.xlsx]

## Sheet: Supplementary Table S2
Supplementary Table S2. Quantification of pseudouridylation of MPRA constructs across all experiments
Construct Name*	Set	experiment 1																								experiment 2									experiment 3												experiment 4
		pol1												pol2												Control						snoRNAs overexpression			siControl						siDKC1						HEK-293T
		replicate1						replicate2						replicate1						replicate2						replicate1			replicate2			replicate1			replicate1			replicate1			replicate1			replicate1			replicate1
		exp1_pol1_input_rep1_stops	exp1_pol1_input_rep1_coverage	exp1_pol1_input_rep1_psiScore	exp1_pol1_CMC_rep1_stops	exp1_pol1_CMC_rep1_coverage	exp1_pol1_CMC_rep1_psiScore	exp1_pol1_input_rep2_stops	exp1_pol1_input_rep2_coverage	exp1_pol1_input_rep2_psiScore	exp1_pol1_CMC_rep2_stops	exp1_pol1_CMC_rep2_coverage	exp1_pol1_CMC_rep2_psiScore	exp1_pol2_input_rep1_stops	exp1_pol2_input_rep1_coverage	exp1_pol2_input_rep1_psiScore	exp1_pol2_CMC_rep1_stops	exp1_pol2_CMC_rep1_coverage	exp1_pol2_CMC_rep1_psiScore	exp1_pol2_input_rep2_stops	exp1_pol2_input_rep2_coverage	exp1_pol2_input_rep2_psiScore	exp1_pol2_CMC_rep2_stops	exp1_pol2_CMC_rep2_coverage	exp1_pol2_CMC_rep2_psiScore	exp2_Control_LibOnly_CMC_stops	exp2_Control_LibOnly_CMC_coverage	exp2_Control_LibOnly_CMC_psiScore	exp2_Control_LibAndEmptyOEvector_CMC_stops	exp2_Control_LibAndEmptyOEvector_CMC_coverage	exp2_Control_LibAndEmptyOEvector_CMC_psiScore	exp2_sno21sno61OE_CMC_stops	exp2_sno21sno61OE_CMC_coverage	exp2_sno21sno61OE_CMC_psiScore	exp3_siControl_input_stops	exp3_siControl_input_coverage	exp3_siControl_input_psiScore	exp3_siControl_CMC_stops	exp3_siControl_CMC_coverage	exp3_siControl_CMC_psiScore	exp3_siDKC1_input_stops	exp3_siDKC1_input_coverage	exp3_siDKC1_input_psiScore	exp3_siDKC1_CMC_stops	exp3_siDKC1_CMC_coverage	exp3_siDKC1_CMC_psiScore	exp4_hek293t_input_stops	exp4_hek293t_input_coverage	exp4_hek293t_input_psiScore
rRNALSUL28S_1515	native target	1	34	0.0294118	15	71	0.211268	1	45	0.0222222	23	78	0.294872	4	495	0.00808081	18	769	0.023407	1	556	0.00179856	12	756	0.015873	14	1114	0.0125673	16	1103	0.0145059	21	1161	0.0180879	1	369	0.00271003	10	485	0.0206186	5	784	0.00637755	10	1336	0.00748503	2	877	0.0022805
rRNALSUL28S_1561	native target	0	88	0	10	111	0.0900901	0	67	0	9	130	0.0692308	2	880	0.00227273	13	1302	0.00998464	4	941	0.0042508	14	1240	0.0112903	13	1909	0.00680985	22	1921	0.0114524	8	2276	0.00351494	5	612	0.00816993	9	919	0.00979325	4	1267	0.00315706	5	2367	0.00211238	7	1648	0.00424757
rRNALSUL28S_1656	native target	0	76	0	4	101	0.039604	0	68	0	3	69	0.0434783	2	896	0.00223214	16	1211	0.0132122	3	802	0.00374065	14	1377	0.010167	12	1714	0.00700117	25	1790	0.0139665	25	2007	0.0124564	0	575	0	8	811	0.00986436	3	1229	0.00244101	7	2055	0.00340633	5	1202	0.00415973
rRNALSUL28S_1662	native target	0	56	0	0	83	0	0	69	0	2	109	0.0183486	15	1725	0.00869565	49	2426	0.0201979	6	1612	0.00372208	35	2627	0.0133232	42	3264	0.0128676	58	3268	0.0177479	39	3643	0.0107055	8	856	0.00934579	23	1346	0.0170877	20	1889	0.0105876	20	3417	0.00585309	33	2342	0.0140905
rRNALSUL28S_1723	native target	0	10	0	4	11	0.363636	0	6	0	7	18	0.388889	15	859	0.0174622	99	1282	0.0772231	24	771	0.0311284	60	1295	0.046332	71	1532	0.0463446	89	1679	0.0530077	73	1716	0.0425408	11	530	0.0207547	25	688	0.0363372	20	921	0.0217155	30	1614	0.0185874	14	953	0.0146905
rRNALSUL28S_1758	native target	0	33	0	0	6	0	0	25	0	1	23	0.0434783	3	817	0.00367197	15	985	0.0152284	4	751	0.00532623	9	968	0.00929752	11	1133	0.00970874	31	1208	0.0256623	18	1369	0.0131483	5	430	0.0116279	5	482	0.0103734	12	885	0.0135593	10	1509	0.00662691	9	916	0.00982533
rRNALSUL28S_1761	native target	0	17	0	2	11	0.181818	0	16	0	1	11	0.0909091	2	223	0.00896861	15	310	0.0483871	2	258	0.00775194	16	370	0.0432432	11	419	0.026253	22	475	0.0463158	20	475	0.0421053	1	158	0.00632911	19	252	0.0753968	4	370	0.0108108	23	541	0.0425139	3	300	0.01
rRNALSUL28S_1771	native target	0	31	0	13	52	0.25	0	19	0	17	52	0.326923	8	550	0.0145455	22	711	0.0309423	13	494	0.0263158	17	773	0.0219922	22	926	0.0237581	51	1147	0.0444638	39	1149	0.0339426	9	390	0.0230769	21	527	0.0398482	28	791	0.0353982	37	1324	0.0279456	15	837	0.0179211
rRNALSUL28S_1838	native target	0	75	0	3	65	0.0461538	0	80	0	2	51	0.0392157	8	556	0.0143885	28	667	0.041979	3	497	0.00603622	16	734	0.0217984	13	893	0.0145577	19	811	0.0234279	30	880	0.0340909	6	338	0.0177515	12	385	0.0311688	10	681	0.0146843	19	1107	0.0171635	19	853	0.0222743
rRNALSUL28S_1840	native target	0	31	0	20	53	0.377358	0	36	0	23	65	0.353846	9	521	0.0172745	73	627	0.116427	10	564	0.0177305	58	645	0.0899225	71	783	0.0906769	81	857	0.0945158	58	768	0.0755208	5	253	0.0197628	82	473	0.173362	8	592	0.0135135	45	912	0.0493421	11	808	0.0136139
rRNALSUL28S_2485	native target	0	159	0	46	260	0.176923	0	141	0	43	291	0.147766	5	906	0.00551876	14	1225	0.0114286	4	906	0.00441501	10	1252	0.00798722	17	1953	0.00870456	34	1810	0.0187845	68	1840	0.0369565	3	568	0.00528169	15	767	0.0195567	13	1182	0.0109983	21	2086	0.0100671	5	1382	0.00361795
rRNALSUL28S_3606	native target	1	63	0.015873	5	33	0.151515	0	58	0	2	49	0.0408163	5	263	0.0190114	10	354	0.0282486	4	270	0.0148148	10	365	0.0273973	15	475	0.0315789	30	510	0.0588235	21	598	0.0351171	1	155	0.00645161	17	236	0.0720339	5	361	0.0138504	6	678	0.00884956	2	384	0.00520833
rRNALSUL28S_3608	native target	1	41	0.0243902	32	73	0.438356	0	51	0	37	95	0.389474	8	346	0.0231214	48	517	0.0928433	1	295	0.00338983	30	447	0.0671141	54	651	0.0829493	59	724	0.0814917	41	700	0.0585714	7	196	0.0357143	33	339	0.0973451	6	444	0.0135135	18	716	0.0251397	3	449	0.00668151
rRNALSUL28S_3664	native target	0	17	0	3	14	0.214286	0	13	0	3	16	0.1875	2	307	0.00651466	6	413	0.0145278	3	287	0.010453	10	400	0.025	17	569	0.029877	38	602	0.0631229	28	626	0.0447284	1	174	0.00574713	6	243	0.0246914	2	415	0.00481928	10	793	0.0126103	1	428	0.00233645
rRNALSUL28S_3684	native target	0	55	0	7	26	0.269231	1	57	0.0175439	15	42	0.357143	3	213	0.0140845	8	333	0.024024	4	174	0.0229885	12	375	0.032	7	432	0.0162037	13	466	0.027897	10	491	0.0203666	0	124	0	12	254	0.0472441	2	257	0.0077821	7	428	0.0163551	3	341	0.00879765
rRNALSUL28S_3699	native target	0	72	0	15	75	0.2	0	81	0	23	83	0.277108	3	588	0.00510204	24	888	0.027027	3	546	0.00549451	24	954	0.0251572	31	1068	0.0290262	30	1164	0.0257732	24	1264	0.0189873	2	298	0.00671141	8	365	0.0219178	1	677	0.0014771	6	1169	0.00513259	7	737	0.00949796
rRNALSUL28S_3703	native target	0	35	0	3	15	0.2	0	38	0	2	29	0.0689655	4	726	0.00550964	29	1075	0.0269767	6	694	0.00864553	27	1111	0.0243024	20	1178	0.0169779	30	1395	0.0215054	13	1518	0.0085639	2	437	0.00457666	29	590	0.0491525	3	807	0.00371747	17	1395	0.0121864	7	1002	0.00698603
rRNALSUL28S_3727	native target	0	7	0	0	5	0	0	14	0	0	5	0	7	573	0.0122164	16	750	0.0213333	5	520	0.00961538	15	804	0.0186567	9	1047	0.00859599	17	1039	0.0163619	19	1138	0.016696	2	297	0.00673401	13	474	0.0274262	12	642	0.0186916	12	1075	0.0111628	4	740	0.00540541
rRNALSUL28S_3731	native target	1	76	0.0131579	8	61	0.131148	0	50	0	20	70	0.285714	9	521	0.0172745	30	706	0.0424929	8	446	0.0179372	31	743	0.0417227	28	924	0.030303	35	924	0.0378788	29	943	0.0307529	8	299	0.0267559	13	324	0.0401235	9	587	0.0153322	18	1013	0.017769	13	638	0.0203762
rRNALSUL28S_3733	native target	3	48	0.0625	14	71	0.197183	0	49	0	7	73	0.0958904	7	513	0.0136452	19	710	0.0267606	6	506	0.0118577	15	741	0.0202429	18	925	0.0194595	22	849	0.0259128	14	904	0.0154867	6	300	0.02	11	369	0.0298103	6	533	0.011257	8	848	0.00943396	7	545	0.012844
rRNALSUL28S_3737	native target	1	48	0.0208333	0	61	0	0	58	0	2	80	0.025	5	817	0.00611995	24	1140	0.0210526	5	823	0.00607533	35	1145	0.0305677	20	1523	0.013132	32	1601	0.0199875	24	1586	0.0151324	5	423	0.0118203	9	714	0.012605	12	875	0.0137143	14	1567	0.00893427	13	955	0.0136126
rRNALSUL28S_3739	native target	1	134	0.00746269	10	222	0.045045	2	131	0.0152672	15	284	0.0528169	18	1373	0.01311	76	1856	0.0409483	18	1273	0.0141398	65	1936	0.0335744	33	2644	0.0124811	82	2827	0.029006	54	2716	0.0198822	14	919	0.0152339	39	1253	0.0311253	18	1678	0.0107271	41	2823	0.0145236	11	1637	0.00671961
rRNALSUL28S_3791	native target	0	13	0	0	9	0	0	23	0	1	6	0.166667	8	1203	0.00665004	34	1625	0.0209231	7	1100	0.00636364	39	1658	0.0235223	28	1773	0.0157924	40	2175	0.0183908	42	2584	0.0162539	2	744	0.00268817	25	1023	0.0244379	2	1478	0.00135318	23	2433	0.00945335	7	1354	0.00516987
rRNALSUL28S_3813	native target	0	232	0	8	121	0.0661157	1	285	0.00350877	9	162	0.0555556	9	1068	0.00842697	37	1579	0.0234326	11	1083	0.010157	22	1542	0.0142672	26	1617	0.0160792	71	2378	0.029857	41	2619	0.0156548	7	856	0.00817757	54	1240	0.0435484	13	1784	0.007287	57	3124	0.0182458	16	1444	0.0110803
rRNALSUL28S_3820	native target	NA	NA	NA	0	4	0	0	5	0	1	4	0.25	4	701	0.00570613	39	940	0.0414894	5	622	0.00803859	38	972	0.0390947	55	1099	0.0500455	92	1441	0.0638446	54	1565	0.0345048	2	460	0.00434783	41	691	0.0593343	12	944	0.0127119	22	1597	0.0137758	18	1027	0.0175268
rRNALSUL28S_3822	native target	0	80	0	7	64	0.109375	0	67	0	9	78	0.115385	6	488	0.0122951	10	770	0.012987	3	511	0.00587084	15	750	0.02	13	859	0.0151339	14	1176	0.0119048	17	1325	0.0128302	5	361	0.0138504	10	549	0.0182149	11	794	0.0138539	15	1300	0.0115385	7	792	0.00883838
rRNALSUL28S_3853	native target	0	89	0	6	131	0.0458015	0	96	0	3	137	0.0218978	1	583	0.00171527	3	668	0.00449102	1	520	0.00192308	3	732	0.00409836	7	1060	0.00660377	4	1164	0.00343643	5	1175	0.00425532	1	341	0.00293255	2	527	0.00379507	0	799	0	3	1408	0.00213068	2	768	0.00260417
rRNALSUL28S_3889	native target	1	44	0.0227273	16	80	0.2	0	32	0	24	81	0.296296	6	690	0.00869565	49	1032	0.0474806	9	612	0.0147059	37	1101	0.0336058	52	1235	0.0421053	55	1297	0.0424056	58	1185	0.0489451	8	335	0.0238806	17	553	0.0307414	10	767	0.0130378	25	1182	0.0211506	10	903	0.0110742
rRNALSUL28S_3928	native target	0	14	0	5	20	0.25	0	13	0	4	23	0.173913	3	311	0.0096463	8	454	0.0176211	4	259	0.015444	5	432	0.0115741	10	488	0.0204918	27	579	0.0466321	11	481	0.022869	0	174	0	4	221	0.0180995	3	365	0.00821918	8	601	0.0133111	6	311	0.0192926
rRNALSUL28S_4253	native target	0	203	0	2	122	0.0163934	0	258	0	5	125	0.04	2	764	0.0026178	11	1145	0.00960699	0	847	0	16	1128	0.0141844	17	1302	0.0130568	33	1327	0.0248681	22	1484	0.0148248	8	501	0.0159681	27	591	0.0456853	10	1019	0.00981354	19	1598	0.0118899	7	884	0.00791855
rRNALSUL28S_4256	native target	0	57	0	0	50	0	1	64	0.015625	2	43	0.0465116	6	600	0.01	7	836	0.00837321	1	520	0.00192308	11	774	0.0142119	21	1024	0.0205078	27	1106	0.0244123	14	1141	0.0122699	0	327	0	14	422	0.0331754	4	699	0.00572246	7	1139	0.00614574	12	770	0.0155844
rRNALSUL28S_4259	native target	NA	NA	NA	NA	NA	NA	NA	NA	NA	NA	NA	NA	14	623	0.0224719	59	941	0.0626993	16	683	0.0234261	71	964	0.0736515	65	1175	0.0553191	84	1216	0.0690789	64	1326	0.0482655	9	371	0.0242588	23	616	0.0373377	16	723	0.02213	48	1368	0.0350877	8	893	0.00895857
rRNALSUL28S_4272	native target	0	31	0	12	56	0.214286	0	30	0	8	44	0.181818	1	293	0.00341297	11	461	0.0238612	2	342	0.00584795	9	475	0.0189474	13	629	0.0206677	24	670	0.0358209	9	712	0.0126404	1	213	0.00469484	12	293	0.0409556	4	430	0.00930233	15	762	0.019685	9	444	0.0202703
rRNALSUL28S_4313	native target	0	29	0	1	21	0.047619	0	22	0	0	20	0	0	356	0	11	415	0.026506	0	349	0	5	436	0.0114679	14	634	0.022082	16	645	0.0248062	12	718	0.0167131	1	229	0.00436681	3	274	0.0109489	0	417	0	4	708	0.00564972	1	461	0.0021692
rRNALSUL28S_4321	native target	0	39	0	15	49	0.306122	0	48	0	13	52	0.25	3	240	0.0125	25	371	0.0673854	7	224	0.03125	23	395	0.0582278	11	449	0.0244989	23	468	0.0491453	10	521	0.0191939	1	152	0.00657895	11	178	0.0617978	4	265	0.0150943	5	528	0.0094697	5	372	0.0134409
rRNALSUL28S_4363	native target	0	33	0	1	32	0.03125	1	44	0.0227273	1	38	0.0263158	0	346	0	9	539	0.0166976	0	351	0	5	530	0.00943396	1	692	0.00144509	7	685	0.010219	4	785	0.00509554	0	238	0	1	349	0.00286533	2	463	0.00431965	4	710	0.0056338	2	560	0.00357143
rRNALSUL28S_4380	native target	2	67	0.0298507	4	62	0.0645161	0	66	0	6	46	0.130435	4	611	0.00654664	10	750	0.0133333	2	573	0.0034904	24	759	0.0316206	19	948	0.0200422	22	960	0.0229167	14	1065	0.0131455	3	349	0.00859599	15	426	0.0352113	3	740	0.00405405	16	1089	0.0146924	8	727	0.0110041
rRNALSUL28S_4391	native target	0	58	0	2	50	0.04	0	60	0	3	34	0.0882353	4	795	0.00503145	16	1090	0.0146789	0	744	0	13	1075	0.012093	13	1292	0.0100619	27	1375	0.0196364	36	1382	0.0260492	2	418	0.00478469	13	600	0.0216667	4	988	0.00404858	11	1427	0.00770848	5	1217	0.00410846
rRNALSUL28S_4402	native target	0	52	0	1	21	0.047619	0	49	0	1	39	0.025641	13	584	0.0222603	48	664	0.0722892	5	598	0.0083612	40	711	0.0562588	35	836	0.041866	58	864	0.0671296	38	933	0.0407288	1	326	0.00306748	30	320	0.09375	5	568	0.00880282	24	904	0.0265487	13	692	0.0187861
rRNALSUL28S_4417	native target	0	91	0	9	69	0.130435	0	73	0	2	74	0.027027	3	723	0.00414938	14	1001	0.013986	1	706	0.00141643	11	1058	0.010397	10	1104	0.00905797	16	1180	0.0135593	15	1313	0.0114242	3	428	0.00700935	13	441	0.0294785	5	887	0.00563698	6	1193	0.00502934	3	394	0.00761421
rRNALSUL28S_4431	native target	0	131	0	8	111	0.0720721	1	127	0.00787402	27	129	0.209302	2	633	0.00315956	38	852	0.0446009	5	680	0.00735294	40	938	0.0426439	51	1198	0.042571	66	1169	0.0564585	35	1283	0.0272798	0	420	0	15	472	0.0317797	2	864	0.00231481	8	1280	0.00625	10	730	0.0136986
rRNALSUL28S_4460	native target	0	8	0	1	10	0.1	0	7	0	1	10	0.1	1	322	0.00310559	7	533	0.0131332	1	339	0.00294985	3	530	0.00566038	1	808	0.00123762	7	802	0.00872818	13	772	0.0168394	2	250	0.008	3	389	0.00771208	4	516	0.00775194	14	813	0.0172202	2	477	0.00419287
rRNALSUL28S_4481	native target	0	42	0	1	21	0.047619	1	30	0.0333333	0	23	0	3	690	0.00434783	6	794	0.00755668	0	728	0	7	886	0.00790068	7	901	0.00776915	13	951	0.0136698	2	970	0.00206186	1	439	0.0022779	7	424	0.0165094	1	817	0.00122399	2	1066	0.00187617	1	976	0.00102459
rRNALSUL28S_4491	native target	1	31	0.0322581	1	31	0.0322581	1	36	0.0277778	0	32	0	13	584	0.0222603	44	784	0.0561224	13	547	0.023766	27	786	0.0343511	10	790	0.0126582	23	891	0.0258137	22	856	0.0257009	12	370	0.0324324	20	467	0.0428266	18	756	0.0238095	35	1165	0.0300429	13	766	0.0169713
rRNALSUL28S_4512	native target	1	31	0.0322581	0	18	0	0	22	0	0	17	0	5	846	0.00591017	25	873	0.0286369	7	845	0.00828402	26	1022	0.0254403	20	977	0.0204708	46	1058	0.0434783	35	1031	0.0339476	4	433	0.00923788	6	520	0.0115385	5	945	0.00529101	13	1295	0.0100386	16	947	0.0168955
rRNALSUL28S_4529	native target	0	13	0	0	17	0	0	9	0	0	5	0	0	374	0	3	301	0.00996678	1	355	0.0028169	3	373	0.0080429	2	416	0.00480769	6	606	0.00990099	3	579	0.00518135	2	279	0.00716846	2	249	0.00803213	1	476	0.00210084	2	586	0.00341297	1	268	0.00373134
rRNALSUL28S_4536	native target	0	8	0	4	7	0.571429	0	11	0	0	2	0	2	156	0.0128205	3	192	0.015625	0	181	0	2	234	0.00854701	9	334	0.0269461	13	433	0.0300231	3	412	0.00728155	0	171	0	3	173	0.017341	4	283	0.0141343	0	387	0	2	210	0.00952381
rRNALSUL28S_4539	native target	0	70	0	8	50	0.16	0	65	0	8	51	0.156863	3	717	0.0041841	8	789	0.0101394	2	728	0.00274725	11	855	0.0128655	11	1152	0.00954861	20	1337	0.0149589	12	1394	0.00860832	1	487	0.00205339	4	616	0.00649351	2	890	0.00224719	14	1259	0.0111199	1	746	0.00134048
rRNALSUL28S_4588	native target	0	59	0	13	79	0.164557	1	65	0.0153846	10	80	0.125	6	810	0.00740741	36	1070	0.0336449	7	785	0.0089172	40	1059	0.0377715	41	1753	0.0233885	60	1640	0.0365854	46	1625	0.0283077	10	574	0.0174216	26	682	0.0381232	12	1170	0.0102564	29	1936	0.0149793	15	1197	0.0125313
rRNALSUL28S_4596	native target	0	97	0	6	85	0.0705882	0	105	0	5	96	0.0520833	1	744	0.00134409	1	925	0.00108108	1	706	0.00141643	1	968	0.00103306	4	1449	0.00276052	6	1483	0.00404585	3	1507	0.00199071	2	543	0.00368324	6	717	0.0083682	0	1153	0	2	1768	0.00113122	3	1200	0.0025
rRNALSUL28S_4633	native target	0	8	0	NA	NA	NA	NA	NA	NA	NA	NA	NA	2	328	0.00609756	4	373	0.0107239	3	346	0.00867052	5	437	0.0114416	10	663	0.015083	9	565	0.0159292	7	646	0.0108359	0	235	0	13	335	0.038806	4	478	0.0083682	5	739	0.0067659	6	511	0.0117417
rRNALSUL28S_4649	native target	0	40	0	6	42	0.142857	0	26	0	7	50	0.14	0	320	0	20	536	0.0373134	1	360	0.00277778	20	490	0.0408163	20	668	0.0299401	37	820	0.045122	43	862	0.049884	1	231	0.004329	12	423	0.0283688	1	511	0.00195695	3	972	0.00308642	2	553	0.00361664
rRNALSUL28S_4927	native target	1	39	0.025641	5	56	0.0892857	1	52	0.0192308	7	53	0.132075	15	776	0.0193299	56	1065	0.0525822	8	818	0.00977995	41	1144	0.0358392	73	1620	0.0450617	92	1647	0.0558591	64	1794	0.0356745	14	492	0.0284553	53	734	0.0722071	19	1074	0.0176909	48	1789	0.0268306	23	1721	0.0133643
rRNALSUL28S_4928	native target	0	39	0	5	50	0.1	1	40	0.025	11	45	0.244444	5	594	0.00841751	33	798	0.0413534	7	589	0.0118846	33	860	0.0383721	34	1107	0.0307136	40	1233	0.0324412	19	1286	0.0147745	4	365	0.0109589	23	501	0.0459082	12	825	0.0145455	28	1283	0.0218239	13	1185	0.0109705
rRNALSUL28S_4956	native target	0	51	0	3	56	0.0535714	1	52	0.0192308	4	49	0.0816327	2	466	0.00429185	6	655	0.00916031	4	466	0.00858369	9	684	0.0131579	15	867	0.017301	13	905	0.0143646	18	1057	0.0170293	1	325	0.00307692	8	408	0.0196078	1	635	0.0015748	5	1030	0.00485437	4	796	0.00502513
rRNALSUL28S_4965	native target	0	11	0	2	17	0.117647	0	19	0	7	24	0.291667	18	1352	0.0133136	108	2077	0.0519981	20	1347	0.0148478	90	2103	0.042796	91	2493	0.0365022	140	2573	0.0544112	72	2787	0.0258342	18	824	0.0218447	40	1166	0.0343053	28	1886	0.0148462	41	2822	0.0145287	46	1941	0.0236991
rRNALSUS58S_57	native target	0	14	0	0	11	0	0	15	0	0	23	0	1	603	0.00165837	10	827	0.0120919	1	560	0.00178571	4	798	0.00501253	0	1035	0	8	994	0.00804829	4	965	0.00414508	5	404	0.0123762	0	592	0	3	805	0.00372671	1	1493	0.000669792	1	761	0.00131406
rRNALSUS58S_71	native target	0	27	0	3	35	0.0857143	0	25	0	13	40	0.325	5	588	0.0085034	63	752	0.0837766	2	526	0.00380228	50	770	0.0649351	70	1040	0.0673077	67	1093	0.0612992	67	1159	0.0578085	8	362	0.0220994	25	518	0.0482625	5	898	0.00556793	40	1397	0.0286328	8	656	0.0121951
rRNASSU18S_1005	native target	0	59	0	13	78	0.166667	0	68	0	24	111	0.216216	8	764	0.0104712	43	1107	0.0388437	3	708	0.00423729	33	1091	0.0302475	36	1462	0.0246238	45	1374	0.0327511	38	1624	0.023399	9	472	0.0190678	10	598	0.0167224	6	1009	0.00594648	15	1724	0.0087007	15	857	0.0175029
rRNASSU18S_105	native target	0	83	0	5	47	0.106383	0	76	0	4	42	0.0952381	3	880	0.00340909	16	1052	0.0152091	2	827	0.00241838	11	1098	0.0100182	16	1163	0.0137575	16	1171	0.0136635	13	1277	0.0101801	0	485	0	6	557	0.010772	5	1120	0.00446429	10	1514	0.00660502	6	997	0.00601805
rRNASSU18S_1057	native target	1	154	0.00649351	15	145	0.103448	2	144	0.0138889	29	173	0.16763	5	861	0.0058072	37	1299	0.0284834	6	855	0.00701754	42	1409	0.0298084	23	1365	0.0168498	23	1655	0.0138973	19	1816	0.0104626	6	586	0.0102389	20	769	0.0260078	7	1131	0.00618921	15	1798	0.0083426	10	953	0.0104932
rRNASSU18S_1082	native target	1	95	0.0105263	31	188	0.164894	0	98	0	30	203	0.147783	6	560	0.0107143	27	863	0.0312862	11	640	0.0171875	33	932	0.0354077	33	1204	0.0274086	46	1348	0.0341246	39	1458	0.026749	8	388	0.0206186	22	682	0.0322581	9	797	0.0112923	33	1421	0.0232231	23	795	0.0289308
rRNASSU18S_109	native target	1	66	0.0151515	9	23	0.391304	0	59	0	2	15	0.133333	5	448	0.0111607	24	557	0.043088	2	447	0.00447427	18	574	0.0313589	23	543	0.0423573	27	649	0.0416025	22	718	0.0306407	1	237	0.00421941	6	298	0.0201342	6	504	0.0119048	9	832	0.0108173	0	417	0
rRNASSU18S_1175	native target	0	16	0	2	22	0.0909091	0	29	0	1	23	0.0434783	1	387	0.00258398	12	442	0.0271493	2	396	0.00505051	12	474	0.0253165	11	608	0.0180921	19	586	0.0324232	13	625	0.0208	2	261	0.00766284	7	329	0.0212766	4	520	0.00769231	10	841	0.0118906	7	501	0.0139721
rRNASSU18S_119	native target	0	68	0	3	75	0.04	0	62	0	7	104	0.0673077	1	883	0.0011325	19	1060	0.0179245	4	844	0.00473934	34	1164	0.0292096	18	1250	0.0144	42	1330	0.0315789	22	1416	0.0155367	1	472	0.00211864	11	674	0.0163205	4	1049	0.00381316	6	1331	0.00450789	9	910	0.00989011
rRNASSU18S_1239	native target	NA	NA	NA	NA	NA	NA	NA	NA	NA	NA	NA	NA	5	561	0.00891266	11	745	0.0147651	2	514	0.00389105	15	774	0.0193798	16	941	0.0170032	22	960	0.0229167	20	985	0.0203046	12	396	0.030303	21	510	0.0411765	7	769	0.00910273	28	1289	0.0217223	10	653	0.0153139
rRNASSU18S_1245	native target	0	64	0	15	80	0.1875	1	90	0.0111111	21	87	0.241379	5	524	0.00954198	11	757	0.014531	0	495	0	8	748	0.0106952	12	994	0.0120724	21	1034	0.0203095	12	1185	0.0101266	1	345	0.00289855	9	524	0.0171756	9	792	0.0113636	7	1464	0.00478142	4	678	0.00589971
rRNASSU18S_1348	native target	1	56	0.0178571	7	25	0.28	0	61	0	11	37	0.297297	5	406	0.0123153	6	365	0.0164384	1	457	0.00218818	7	391	0.0179028	7	540	0.012963	16	532	0.0300752	10	612	0.0163399	5	246	0.0203252	11	262	0.0419847	3	485	0.00618557	7	552	0.0126812	8	585	0.0136752
rRNASSU18S_1368	native target	2	46	0.0434783	21	63	0.333333	0	59	0	32	73	0.438356	1	584	0.00171233	11	569	0.0193322	2	561	0.00356506	6	573	0.0104712	18	755	0.0238411	21	768	0.0273438	9	705	0.012766	9	338	0.0266272	23	373	0.0616622	10	672	0.014881	27	874	0.0308924	3	636	0.00471698
rRNASSU18S_1446	native target	1	95	0.0105263	19	138	0.137681	0	78	0	13	122	0.106557	0	837	0	13	1071	0.0121382	0	931	0	9	1177	0.00764656	17	1556	0.0109254	29	1647	0.0176078	21	1802	0.0116537	3	546	0.00549451	12	819	0.014652	6	1161	0.00516796	7	2040	0.00343137	5	1073	0.00465983
rRNASSU18S_1626	native target	1	123	0.00813008	6	109	0.0550459	0	110	0	1	119	0.00840336	5	901	0.00554939	18	1194	0.0150754	5	891	0.00561167	16	1236	0.012945	22	1743	0.0126219	30	1847	0.0162426	18	1872	0.00961538	6	615	0.0097561	18	887	0.0202931	8	1254	0.00637959	24	2195	0.0109339	15	1250	0.012
rRNASSU18S_1644	native target	NA	NA	NA	NA	NA	NA	NA	NA	NA	NA	NA	NA	0	531	0	4	609	0.00656814	2	545	0.00366972	5	641	0.00780031	3	886	0.003386	7	820	0.00853659	13	955	0.0136126	6	268	0.0223881	10	416	0.0240385	0	587	0	7	978	0.00715746	3	755	0.00397351
rRNASSU18S_1693	native target	0	13	0	3	11	0.272727	0	14	0	6	15	0.4	5	544	0.00919118	29	679	0.0427099	1	491	0.00203666	24	733	0.0327422	25	858	0.0291375	36	952	0.0378151	20	1055	0.0189573	3	281	0.0106762	19	406	0.046798	2	552	0.00362319	2	938	0.0021322	6	688	0.00872093
rRNASSU18S_210	native target	1	64	0.015625	3	61	0.0491803	1	67	0.0149254	8	62	0.129032	5	751	0.00665779	14	906	0.0154525	4	694	0.00576369	22	981	0.0224261	16	1431	0.011181	21	1290	0.0162791	14	1428	0.00980392	1	381	0.00262467	8	592	0.0135135	6	913	0.00657174	12	1462	0.00820793	10	1070	0.00934579
rRNASSU18S_218	native target	0	37	0	15	67	0.223881	0	27	0	12	61	0.196721	10	777	0.01287	50	1070	0.046729	2	794	0.00251889	59	1161	0.0508183	93	1595	0.0583072	125	1519	0.082291	77	1620	0.0475309	6	376	0.0159574	39	591	0.0659898	8	808	0.00990099	44	1384	0.0317919	10	1016	0.00984252
rRNASSU18S_34	native target	0	36	0	2	37	0.0540541	0	39	0	2	31	0.0645161	2	454	0.00440529	10	572	0.0174825	5	430	0.0116279	7	598	0.0117057	8	913	0.00876232	18	872	0.0206422	10	964	0.0103734	0	303	0	1	442	0.00226244	3	589	0.00509338	11	1100	0.01	3	590	0.00508475
rRNASSU18S_36	native target	0	37	0	8	43	0.186047	0	40	0	6	35	0.171429	3	550	0.00545455	10	712	0.0140449	2	546	0.003663	6	681	0.00881057	17	1125	0.0151111	25	1116	0.0224014	10	1219	0.00820345	4	405	0.00987654	13	550	0.0236364	6	851	0.00705053	12	1181	0.0101609	6	735	0.00816327
rRNASSU18S_406	native target	0	20	0	1	28	0.0357143	0	8	0	5	37	0.135135	0	236	0	1	363	0.00275482	0	248	0	2	404	0.0049505	1	595	0.00168067	3	509	0.00589391	1	592	0.00168919	0	157	0	3	198	0.0151515	0	316	0	1	522	0.00191571	1	409	0.00244499
rRNASSU18S_572	native target	NA	NA	NA	NA	NA	NA	NA	NA	NA	NA	NA	NA	2	248	0.00806452	0	330	0	1	280	0.00357143	2	327	0.00611621	8	528	0.0151515	8	548	0.0145985	17	581	0.0292599	0	190	0	17	250	0.068	4	413	0.00968523	10	557	0.0179533	3	379	0.00791557
rRNASSU18S_609	native target	NA	NA	NA	NA	NA	NA	NA	NA	NA	NA	NA	NA	3	605	0.00495868	19	826	0.0230024	2	582	0.00343643	19	868	0.0218894	18	1256	0.0143312	15	1342	0.0111773	23	1408	0.0163352	1	403	0.00248139	14	529	0.026465	4	838	0.00477327	9	1287	0.00699301	19	858	0.0221445
rRNASSU18S_649	native target	0	50	0	5	74	0.0675676	0	68	0	9	61	0.147541	9	712	0.0126404	36	938	0.0383795	5	711	0.00703235	27	971	0.0278064	18	1142	0.0157618	43	1304	0.0329755	41	1484	0.027628	5	399	0.0125313	33	560	0.0589286	12	832	0.0144231	27	1324	0.0203927	25	904	0.0276549
rRNASSU18S_651	native target	1	56	0.0178571	12	87	0.137931	1	50	0.02	17	83	0.204819	4	706	0.00566572	11	890	0.0123596	1	705	0.00141844	20	1014	0.0197239	23	1111	0.0207021	32	1258	0.0254372	29	1355	0.0214022	2	318	0.00628931	12	424	0.0283019	2	647	0.00309119	15	1036	0.0144788	9	748	0.0120321
rRNASSU18S_681	native target	0	24	0	0	25	0	0	22	0	1	45	0.0222222	1	282	0.0035461	5	370	0.0135135	1	275	0.00363636	4	440	0.00909091	0	587	0	7	706	0.00991501	6	639	0.00938967	1	237	0.00421941	0	260	0	4	465	0.00860215	9	783	0.0114943	5	606	0.00825083
rRNASSU18S_686	native target	0	79	0	4	86	0.0465116	0	61	0	5	116	0.0431034	1	451	0.00221729	5	572	0.00874126	0	482	0	4	627	0.00637959	8	952	0.00840336	18	926	0.0194384	17	972	0.0174897	1	310	0.00322581	3	431	0.00696056	6	734	0.00817439	12	1162	0.010327	12	1017	0.0117994
rRNASSU18S_801	native target	0	37	0	0	34	0	0	48	0	0	16	0	1	431	0.00232019	2	536	0.00373134	1	432	0.00231481	3	509	0.00589391	0	698	0	8	766	0.0104439	6	768	0.0078125	1	261	0.00383142	1	298	0.0033557	1	608	0.00164474	2	884	0.00226244	0	618	0
rRNASSU18S_814	native target	0	160	0	6	73	0.0821918	1	128	0.0078125	9	74	0.121622	11	491	0.0224033	28	572	0.048951	9	478	0.0188285	32	556	0.057554	28	817	0.0342717	40	857	0.0466744	35	904	0.0387168	5	300	0.0166667	35	383	0.0913838	13	595	0.0218487	16	1078	0.0148423	18	629	0.0286169
rRNASSU18S_815	native target	0	51	0	3	37	0.0810811	0	58	0	5	26	0.192308	2	566	0.00353357	17	703	0.0241821	0	575	0	29	747	0.038822	19	890	0.0213483	27	904	0.0298673	25	983	0.0254323	0	291	0	14	426	0.0328638	2	648	0.00308642	5	1178	0.00424448	11	788	0.0139594
rRNASSU18S_822	native target	0	43	0	41	74	0.554054	1	36	0.0277778	59	97	0.608247	16	713	0.0224404	91	1154	0.0788562	19	698	0.0272206	97	1124	0.0862989	96	1395	0.0688172	125	1625	0.0769231	91	1594	0.0570891	5	413	0.0121065	63	598	0.105351	24	1024	0.0234375	57	1746	0.032646	27	1052	0.0256654
rRNASSU18S_863	native target	0	82	0	8	104	0.0769231	2	110	0.0181818	10	95	0.105263	13	732	0.0177596	24	932	0.0257511	10	704	0.0142045	22	994	0.0221328	28	1359	0.0206034	44	1340	0.0328358	33	1513	0.021811	13	424	0.0306604	21	525	0.04	22	940	0.0234043	22	1446	0.0152144	16	1004	0.0159363
rRNASSU18S_866	native target	0	31	0	3	38	0.0789474	0	22	0	3	27	0.111111	4	736	0.00543478	23	721	0.0319001	1	689	0.00145138	17	753	0.0225764	35	1091	0.0320807	47	1094	0.0429616	16	1162	0.0137694	2	399	0.00501253	18	475	0.0378947	5	818	0.00611247	11	1049	0.0104862	8	844	0.00947867
rRNASSU18S_918	native target	0	13	0	3	27	0.111111	0	13	0	5	31	0.16129	2	517	0.00386847	14	562	0.024911	6	516	0.0116279	6	667	0.0089955	10	758	0.0131926	17	760	0.0223684	16	795	0.0201258	5	316	0.0158228	17	401	0.042394	5	557	0.00897666	9	872	0.0103211	7	693	0.010101
rRNASSU18S_93	native target	NA	NA	NA	NA	NA	NA	0	3	0	NA	NA	NA	1	602	0.00166113	9	755	0.0119205	2	648	0.00308642	15	765	0.0196078	7	861	0.00813008	19	853	0.0222743	14	951	0.0147213	1	306	0.00326797	4	420	0.00952381	8	794	0.0100756	11	1103	0.0099728	4	747	0.00535475
rRNASSU18S_966	native target	0	67	0	8	109	0.0733945	0	51	0	12	110	0.109091	2	1012	0.00197628	22	1332	0.0165165	3	1023	0.00293255	9	1334	0.00674663	7	1874	0.00373533	8	1761	0.00454287	19	1902	0.00998948	1	622	0.00160772	26	930	0.027957	9	1388	0.00648415	19	2465	0.00770791	11	1324	0.00830816
snRNAU1_5	native target	0	17	0	0	41	0	0	19	0	1	46	0.0217391	2	331	0.0060423	13	555	0.0234234	2	326	0.00613497	13	548	0.0237226	8	851	0.00940071	14	1051	0.0133206	13	1102	0.0117967	4	272	0.0147059	8	427	0.0187354	2	592	0.00337838	2	1116	0.00179211	4	605	0.00661157
snRNAU1_6	native target	0	42	0	4	65	0.0615385	0	44	0	4	58	0.0689655	0	390	0	8	608	0.0131579	3	394	0.00761421	7	624	0.0112179	10	917	0.0109051	12	994	0.0120724	23	997	0.0230692	3	266	0.0112782	21	405	0.0518519	1	550	0.00181818	8	975	0.00820513	0	602	0
snRNAU12_18	native target	0	21	0	0	24	0	0	21	0	1	54	0.0185185	0	267	0	3	364	0.00824176	0	304	0	6	404	0.0148515	3	543	0.00552486	3	644	0.00465839	8	692	0.0115607	0	225	0	3	328	0.00914634	0	437	0	3	801	0.00374532	5	360	0.0138889
snRNAU12_27	native target	0	11	0	0	23	0	0	14	0	0	26	0	2	276	0.00724638	1	329	0.00303951	0	236	0	4	370	0.0108108	0	602	0	2	691	0.00289436	0	682	0	1	179	0.00558659	4	311	0.0128617	6	391	0.0153453	2	818	0.00244499	0	341	0
snRNAU4_4	native target	0	22	0	1	46	0.0217391	1	14	0.0714286	3	37	0.0810811	0	343	0	4	523	0.00764818	0	331	0	3	524	0.00572519	11	875	0.0125714	13	937	0.0138741	8	973	0.00822199	1	294	0.00340136	7	417	0.0167866	11	532	0.0206767	9	993	0.00906344	6	673	0.0089153
snRNAU4_72	native target	0	15	0	4	25	0.16	1	17	0.0588235	7	28	0.25	0	362	0	13	437	0.0297483	3	310	0.00967742	10	452	0.0221239	8	565	0.0141593	12	625	0.0192	8	655	0.0122137	1	225	0.00444444	10	299	0.0334448	2	441	0.00453515	2	812	0.00246305	3	399	0.0075188
snRNAU4_79	native target	0	39	0	2	72	0.0277778	0	43	0	1	71	0.0140845	0	350	0	3	460	0.00652174	0	294	0	3	491	0.00610998	6	673	0.0089153	22	710	0.0309859	15	773	0.0194049	0	233	0	3	340	0.00882353	4	525	0.00761905	9	972	0.00925926	14	415	0.0337349
snRNAU4atac_12	native target	0	42	0	5	46	0.108696	0	44	0	15	65	0.230769	2	436	0.00458716	14	594	0.023569	3	350	0.00857143	5	573	0.008726	17	894	0.0190157	25	982	0.0254582	23	1064	0.0216165	0	326	0	4	430	0.00930233	4	633	0.00631912	8	1085	0.00737327	4	694	0.00576369
snRNAU5_43	native target	0	46	0	1	68	0.0147059	1	50	0.02	3	62	0.0483871	2	301	0.00664452	17	368	0.0461957	7	294	0.0238095	12	394	0.0304569	13	621	0.020934	22	603	0.0364842	31	669	0.0463378	1	240	0.00416667	12	266	0.0451128	7	517	0.0135397	19	708	0.0268362	8	419	0.0190931
snRNAU5_46	native target	2	89	0.0224719	1	142	0.00704225	1	86	0.0116279	3	142	0.0211268	3	403	0.00744417	12	456	0.0263158	5	378	0.0132275	13	546	0.0238095	8	807	0.00991326	18	823	0.0218712	13	879	0.0147895	2	302	0.00662252	8	355	0.0225352	9	581	0.0154905	7	937	0.00747065	9	556	0.0161871
snRNAU5_53	native target	0	50	0	4	94	0.0425532	0	67	0	0	103	0	1	180	0.00555556	4	257	0.0155642	1	172	0.00581395	3	214	0.0140187	2	256	0.0078125	3	335	0.00895522	1	326	0.00306748	1	116	0.00862069	2	159	0.0125786	0	205	0	1	279	0.00358423	1	230	0.00434783
snRNAU6_31	native target	1	45	0.0222222	6	82	0.0731707	1	43	0.0232558	9	91	0.0989011	2	449	0.00445434	25	693	0.036075	2	464	0.00431034	28	669	0.0418535	29	994	0.0291751	52	1158	0.044905	66	1195	0.0552301	2	281	0.00711744	24	355	0.0676056	4	532	0.0075188	10	928	0.0107759	12	730	0.0164384
snRNAU6_40	native target	0	3	0	0	15	0	0	12	0	0	12	0	5	321	0.0155763	18	494	0.0364372	3	324	0.00925926	9	500	0.018	14	628	0.022293	27	689	0.0391872	27	780	0.0346154	0	246	0	15	320	0.046875	3	400	0.0075	5	781	0.00640205	9	401	0.0224439
snRNAU6_87	native target	0	50	0	3	50	0.06	0	42	0	7	50	0.14	9	644	0.0139752	47	758	0.0620053	3	580	0.00517241	29	790	0.0367089	31	1016	0.0305118	49	981	0.049949	27	1087	0.024839	3	323	0.00928793	43	442	0.0972851	1	664	0.00150602	12	1080	0.0111111	13	859	0.0151339
snRNAU6atac_83	native target	0	51	0	0	73	0	0	56	0	0	102	0	3	877	0.00342075	12	1054	0.0113852	3	802	0.00374065	9	1109	0.00811542	7	2003	0.00349476	18	1816	0.00991189	7	1910	0.00366492	1	564	0.00177305	5	726	0.00688705	3	1189	0.00252313	13	2188	0.0059415	4	1162	0.00344234
rRNALSUL28S_1515_pointMutU	native target	2	24	0.0833333	1	63	0.015873	0	36	0	5	72	0.0694444	1	353	0.00283286	5	477	0.0104822	2	366	0.00546448	4	550	0.00727273	1	729	0.00137174	7	749	0.00934579	6	807	0.00743494	3	203	0.0147783	2	283	0.00706714	3	446	0.00672646	7	778	0.00899743	3	497	0.00603622
rRNALSUL28S_1561_pointMutU	native target	0	58	0	1	102	0.00980392	1	48	0.0208333	2	102	0.0196078	3	832	0.00360577	12	1101	0.0108992	2	793	0.00252207	9	1141	0.00788782	5	1948	0.00256674	12	1775	0.00676056	9	1993	0.00451581	3	469	0.00639659	2	784	0.00255102	7	1191	0.00587741	8	2015	0.00397022	7	1590	0.00440252
rRNALSUL28S_1656_pointMutU	native target	0	77	0	0	121	0	0	80	0	2	112	0.0178571	4	983	0.00406918	15	1325	0.0113208	3	909	0.00330033	13	1510	0.00860927	6	1961	0.00305966	10	2050	0.00487805	7	2377	0.00294489	2	558	0.00358423	6	808	0.00742574	4	1177	0.00339847	9	2061	0.00436681	9	1275	0.00705882
rRNALSUL28S_1662_pointMutU	native target	1	104	0.00961538	2	203	0.00985222	1	88	0.0113636	4	212	0.0188679	2	734	0.0027248	8	1126	0.0071048	3	693	0.004329	3	1134	0.0026455	3	1908	0.00157233	3	1951	0.00153767	8	1989	0.00402212	0	556	0	3	960	0.003125	11	1233	0.00892133	7	2302	0.00304083	7	1299	0.00538876
rRNALSUL28S_1723_pointMutU	native target	NA	NA	NA	NA	NA	NA	NA	NA	NA	NA	NA	NA	4	418	0.00956938	19	690	0.0275362	4	385	0.0103896	20	666	0.03003	6	826	0.00726392	16	901	0.017758	16	1003	0.0159521	1	248	0.00403226	4	348	0.0114943	9	504	0.0178571	19	834	0.0227818	0	498	0
rRNALSUL28S_1758_pointMutU	native target	0	133	0	3	87	0.0344828	3	163	0.0184049	0	86	0	7	1091	0.00641613	26	1337	0.0194465	8	1005	0.0079602	20	1441	0.0138793	19	1829	0.0103882	26	1813	0.0143409	18	1870	0.00962567	7	594	0.0117845	9	774	0.0116279	19	1055	0.0180095	37	1884	0.0196391	6	1077	0.00557103
rRNALSUL28S_1761_pointMutU	native target	0	129	0	4	137	0.0291971	1	164	0.00609756	2	141	0.0141844	3	968	0.00309917	13	1277	0.0101801	3	936	0.00320513	12	1396	0.00859599	6	1569	0.00382409	15	1573	0.00953592	11	1729	0.00636206	6	558	0.0107527	2	592	0.00337838	9	1104	0.00815217	9	1814	0.00496141	2	1039	0.00192493
rRNALSUL28S_1771_pointMutU	native target	0	51	0	2	85	0.0235294	1	45	0.0222222	1	82	0.0121951	6	302	0.0198675	8	389	0.0205656	5	297	0.016835	7	410	0.0170732	5	546	0.00915751	18	640	0.028125	14	643	0.0217729	7	222	0.0315315	10	260	0.0384615	2	418	0.00478469	21	719	0.0292072	9	420	0.0214286
rRNALSUL28S_1838_pointMutU	native target	1	53	0.0188679	1	83	0.0120482	2	69	0.0289855	2	95	0.0210526	24	847	0.0283353	30	1097	0.0273473	14	906	0.0154525	42	1182	0.035533	19	1823	0.0104224	21	1479	0.0141988	14	1534	0.00912647	6	499	0.012024	8	734	0.0108992	21	1064	0.0197368	19	1724	0.0110209	23	1482	0.0155196
rRNALSUL28S_1840_pointMutU	native target	0	38	0	2	100	0.02	0	52	0	1	122	0.00819672	8	762	0.0104987	18	1002	0.0179641	16	748	0.0213904	22	1107	0.0198735	12	1463	0.00820232	27	1376	0.0196221	20	1310	0.0152672	8	486	0.0164609	17	754	0.0225464	17	1051	0.0161751	40	1638	0.02442	13	1261	0.0103093
rRNALSUL28S_2485_pointMutU	native target	0	65	0	1	175	0.00571429	0	75	0	4	195	0.0205128	2	1168	0.00171233	7	1521	0.00460224	3	1126	0.0026643	4	1590	0.00251572	9	2538	0.0035461	14	2255	0.00620843	8	2377	0.00336559	7	680	0.0102941	9	934	0.00963597	11	1357	0.00810612	15	2460	0.00609756	6	1653	0.00362976
rRNALSUL28S_3606_pointMutU	native target	0	23	0	0	65	0	0	21	0	0	53	0	2	390	0.00512821	5	627	0.00797448	1	410	0.00243902	3	640	0.0046875	2	945	0.0021164	8	867	0.00922722	3	881	0.00340522	0	271	0	2	427	0.00468384	1	574	0.00174216	9	922	0.00976139	3	719	0.00417246
rRNALSUL28S_3608_pointMutU	native target	0	101	0	1	141	0.0070922	1	86	0.0116279	6	185	0.0324324	2	388	0.00515464	17	612	0.0277778	5	408	0.0122549	11	594	0.0185185	8	825	0.00969697	10	834	0.0119904	11	931	0.0118153	5	275	0.0181818	12	337	0.0356083	4	511	0.00782779	12	1084	0.0110701	2	587	0.00340716
rRNALSUL28S_3664_pointMutU	native target	0	23	0	0	26	0	1	32	0.03125	1	28	0.0357143	0	503	0	5	716	0.00698324	2	550	0.00363636	1	797	0.00125471	0	1131	0	10	984	0.0101626	10	1144	0.00874126	1	337	0.00296736	3	448	0.00669643	3	777	0.003861	6	1015	0.00591133	2	806	0.00248139
rRNALSUL28S_3684_pointMutU	native target	1	45	0.0222222	0	29	0	0	76	0	1	59	0.0169492	7	434	0.016129	5	624	0.00801282	5	404	0.0123762	9	589	0.0152801	2	666	0.003003	5	744	0.00672043	4	886	0.00451467	7	284	0.0246479	14	337	0.041543	7	519	0.0134875	7	810	0.00864198	4	663	0.00603318
rRNALSUL28S_3699_pointMutU	native target	1	48	0.0208333	0	51	0	2	59	0.0338983	4	73	0.0547945	4	463	0.00863931	8	655	0.0122137	5	390	0.0128205	8	725	0.0110345	1	821	0.00121803	1	868	0.00115207	2	965	0.00207254	1	243	0.00411523	0	301	0	2	490	0.00408163	5	803	0.00622665	4	525	0.00761905
rRNALSUL28S_3703_pointMutU	native target	0	5	0	0	5	0	0	9	0	0	13	0	0	228	0	1	404	0.00247525	3	237	0.0126582	3	399	0.0075188	1	489	0.00204499	3	508	0.00590551	3	557	0.005386	1	124	0.00806452	2	186	0.0107527	2	280	0.00714286	1	504	0.00198413	4	295	0.0135593
rRNALSUL28S_3727_pointMutU	native target	0	98	0	0	104	0	2	111	0.018018	1	133	0.0075188	12	958	0.0125261	21	1346	0.0156018	12	1005	0.0119403	15	1449	0.010352	20	1984	0.0100806	23	2103	0.0109368	22	2264	0.00971731	6	600	0.01	11	830	0.013253	9	1186	0.00758853	16	2110	0.00758294	12	1422	0.00843882
rRNALSUL28S_3731_pointMutU	native target	0	17	0	0	15	0	NA	NA	NA	1	21	0.047619	3	261	0.0114943	5	388	0.0128866	7	291	0.024055	4	425	0.00941176	4	533	0.00750469	10	573	0.017452	8	589	0.0135823	0	130	0	6	185	0.0324324	6	342	0.0175439	9	619	0.0145396	4	363	0.0110193
rRNALSUL28S_3733_pointMutU	native target	0	41	0	0	68	0	0	62	0	2	88	0.0227273	7	808	0.00866337	18	1215	0.0148148	1	805	0.00124224	18	1202	0.014975	6	1583	0.00379027	18	1589	0.0113279	13	1482	0.00877193	8	465	0.0172043	12	645	0.0186047	11	858	0.0128205	19	1562	0.0121639	5	1014	0.00493097
rRNALSUL28S_3737_pointMutU	native target	0	56	0	0	103	0	1	69	0.0144928	0	105	0	4	964	0.00414938	14	1361	0.0102866	2	923	0.00216685	12	1485	0.00808081	3	1703	0.0017616	6	1688	0.0035545	8	1905	0.00419948	0	537	0	3	729	0.00411523	7	1063	0.00658514	3	1735	0.00172911	5	1098	0.00455373
rRNALSUL28S_3739_pointMutU	native target	0	47	0	0	60	0	1	36	0.0277778	3	81	0.037037	6	820	0.00731707	22	1116	0.0197133	6	790	0.00759494	20	1132	0.0176678	6	1463	0.00410116	9	1350	0.00666667	16	1649	0.00970285	3	433	0.00692841	12	650	0.0184615	6	973	0.0061665	13	1557	0.00834939	6	969	0.00619195
rRNALSUL28S_3791_pointMutU	native target	0	18	0	0	14	0	0	6	0	0	13	0	16	717	0.0223152	20	1055	0.0189573	6	699	0.00858369	17	1001	0.016983	11	1143	0.0096238	19	1409	0.0134847	16	1633	0.00979792	7	499	0.0140281	26	657	0.0395738	4	943	0.00424178	24	1567	0.0153159	10	852	0.0117371
rRNALSUL28S_3813_pointMutU	native target	0	52	0	0	53	0	1	69	0.0144928	0	59	0	4	620	0.00645161	6	896	0.00669643	6	547	0.0109689	10	918	0.0108932	7	1025	0.00682927	16	1431	0.011181	14	1622	0.00863132	2	438	0.00456621	10	596	0.0167785	8	848	0.00943396	9	1498	0.00600801	6	754	0.00795756
rRNALSUL28S_3820_pointMutU	native target	1	74	0.0135135	1	129	0.00775194	1	85	0.0117647	0	164	0	3	744	0.00403226	17	1127	0.0150843	4	756	0.00529101	17	1182	0.0143824	8	1550	0.00516129	25	1753	0.0142613	33	1997	0.0165248	4	586	0.00682594	13	844	0.0154028	15	1094	0.0137112	21	2024	0.0103755	14	1169	0.011976
rRNALSUL28S_3822_pointMutU	native target	0	23	0	0	35	0	0	23	0	0	48	0	1	370	0.0027027	8	601	0.0133111	2	418	0.00478469	5	610	0.00819672	7	907	0.00771775	9	1123	0.00801425	8	1161	0.00689061	0	306	0	10	441	0.0226757	7	558	0.0125448	13	980	0.0132653	7	698	0.0100287
rRNALSUL28S_3853_pointMutU	native target	0	31	0	0	43	0	0	35	0	0	43	0	0	259	0	4	359	0.0111421	2	268	0.00746269	1	375	0.00266667	1	610	0.00163934	5	654	0.00764526	1	655	0.00152672	0	213	0	0	256	0	4	384	0.0104167	2	685	0.00291971	0	356	0
rRNALSUL28S_3889_pointMutU	native target	1	37	0.027027	1	118	0.00847458	1	47	0.0212766	1	100	0.01	11	603	0.0182421	29	933	0.0310825	10	562	0.0177936	23	1002	0.0229541	20	1180	0.0169492	26	1202	0.0216306	16	1162	0.0137694	4	319	0.0125392	9	469	0.0191898	11	689	0.0159652	23	1188	0.0193603	11	805	0.0136646
rRNALSUL28S_3928_pointMutU	native target	0	41	0	0	117	0	1	59	0.0169492	0	109	0	5	556	0.00899281	4	837	0.00477897	3	583	0.0051458	4	879	0.00455063	3	1192	0.00251678	11	1285	0.00856031	4	1204	0.00332226	2	383	0.00522193	3	545	0.00550459	6	781	0.00768246	5	1335	0.00374532	5	925	0.00540541
rRNALSUL28S_4253_pointMutU	native target	0	116	0	1	52	0.0192308	1	102	0.00980392	0	71	0	2	508	0.00393701	10	691	0.0144718	5	508	0.00984252	11	729	0.0150892	2	964	0.00207469	4	957	0.00417973	12	1018	0.0117878	1	342	0.00292398	4	492	0.00813008	3	682	0.00439883	8	1202	0.00665557	1	652	0.00153374
rRNALSUL28S_4256_pointMutU	native target	0	25	0	0	33	0	0	22	0	0	36	0	1	182	0.00549451	3	249	0.0120482	1	166	0.0060241	0	243	0	4	363	0.0110193	9	374	0.0240642	5	414	0.0120773	2	127	0.015748	3	153	0.0196078	2	255	0.00784314	1	420	0.00238095	7	246	0.0284553
rRNALSUL28S_4259_pointMutU	native target	0	17	0	2	22	0.0909091	0	29	0	1	21	0.047619	15	675	0.0222222	34	973	0.0349435	9	616	0.0146104	25	945	0.026455	16	1294	0.0123648	48	1324	0.0362538	39	1440	0.0270833	6	389	0.0154242	22	573	0.0383944	21	883	0.0237826	27	1574	0.0171537	13	1004	0.0129482
rRNALSUL28S_4272_pointMutU	native target	0	24	0	0	31	0	0	17	0	0	39	0	1	423	0.00236407	8	675	0.0118519	4	435	0.0091954	1	703	0.00142248	2	893	0.00223964	7	933	0.00750268	8	1033	0.00774443	5	295	0.0169492	6	454	0.0132159	6	599	0.0100167	9	1010	0.00891089	8	528	0.0151515
rRNALSUL28S_4313_pointMutU	native target	0	23	0	0	19	0	0	28	0	0	20	0	2	633	0.00315956	8	745	0.0107383	1	612	0.00163399	5	813	0.00615006	6	1216	0.00493421	6	1126	0.0053286	11	1211	0.0090834	1	389	0.00257069	7	379	0.0184697	4	793	0.00504414	11	1228	0.00895765	6	807	0.00743494
rRNALSUL28S_4321_pointMutU	native target	0	49	0	3	78	0.0384615	0	44	0	2	87	0.0229885	6	369	0.0162602	12	503	0.0238569	3	324	0.00925926	3	523	0.00573614	5	756	0.00661376	7	770	0.00909091	13	858	0.0151515	0	208	0	8	318	0.0251572	5	386	0.0129534	7	729	0.00960219	4	579	0.00690846
rRNALSUL28S_4363_pointMutU	native target	0	33	0	0	43	0	0	52	0	0	46	0	3	628	0.00477707	12	894	0.0134228	3	640	0.0046875	5	871	0.00574053	7	1209	0.00578991	10	1389	0.00719942	13	1564	0.00831202	2	409	0.00488998	11	635	0.0173228	6	967	0.00620476	13	1483	0.00876601	10	1080	0.00925926
rRNALSUL28S_4380_pointMutU	native target	0	93	0	0	53	0	1	86	0.0116279	0	73	0	8	754	0.0106101	14	1025	0.0136585	6	758	0.00791557	13	1037	0.0125362	8	1334	0.005997	10	1390	0.00719424	16	1461	0.0109514	3	416	0.00721154	7	620	0.0112903	8	982	0.00814664	10	1472	0.00679348	13	1093	0.0118939
rRNALSUL28S_4391_pointMutU	native target	0	67	0	0	67	0	0	79	0	0	54	0	5	1178	0.00424448	10	1427	0.00700771	1	1141	0.000876424	7	1508	0.00464191	6	1840	0.00326087	8	1830	0.00437158	8	2008	0.00398406	2	647	0.00309119	0	836	0	4	1306	0.00306279	13	2154	0.00603528	5	1650	0.0030303
rRNALSUL28S_4402_pointMutU	native target	0	77	0	0	78	0	0	65	0	0	69	0	9	799	0.0112641	15	940	0.0159574	5	766	0.00652742	13	1026	0.0126706	7	1439	0.00486449	11	1222	0.00900164	11	1236	0.00889968	2	413	0.00484262	6	531	0.0112994	6	958	0.00626305	11	1377	0.00798838	8	1120	0.00714286
rRNALSUL28S_4417_pointMutU	native target	1	111	0.00900901	1	112	0.00892857	1	125	0.008	1	123	0.00813008	3	850	0.00352941	10	1210	0.00826446	2	868	0.00230415	12	1221	0.00982801	4	1524	0.00262467	8	1420	0.0056338	5	1647	0.00303582	1	439	0.0022779	5	563	0.00888099	1	963	0.00103842	2	1524	0.00131234	4	547	0.00731261
rRNALSUL28S_4431_pointMutU	native target	1	30	0.0333333	0	36	0	0	41	0	0	51	0	4	435	0.0091954	12	606	0.019802	3	439	0.00683371	8	610	0.0131148	3	760	0.00394737	12	729	0.0164609	7	797	0.00878294	3	242	0.0123967	11	374	0.0294118	14	452	0.0309735	9	775	0.0116129	4	358	0.0111732
rRNALSUL28S_4460_pointMutU	native target	4	55	0.0727273	0	52	0	0	49	0	1	71	0.0140845	2	310	0.00645161	4	495	0.00808081	0	330	0	2	490	0.00408163	2	642	0.00311526	2	656	0.00304878	4	751	0.00532623	4	207	0.0193237	6	241	0.0248963	2	406	0.00492611	3	696	0.00431034	9	438	0.0205479
rRNALSUL28S_4481_pointMutU	native target	0	28	0	1	23	0.0434783	0	31	0	0	38	0	2	584	0.00342466	9	671	0.0134128	3	525	0.00571429	9	743	0.0121131	2	929	0.00215285	6	968	0.00619835	4	965	0.00414508	2	370	0.00540541	1	432	0.00231481	6	663	0.00904977	8	1033	0.00774443	7	709	0.00987306
rRNALSUL28S_4491_pointMutU	native target	0	66	0	1	45	0.0222222	0	43	0	0	70	0	13	924	0.0140693	39	1278	0.0305164	18	920	0.0195652	40	1419	0.0281889	16	1433	0.0111654	25	1537	0.0162655	15	1625	0.00923077	12	592	0.0202703	32	758	0.0422164	21	1232	0.0170455	50	1762	0.0283768	7	1236	0.00566343
rRNALSUL28S_4512_pointMutU	native target	0	22	0	0	16	0	0	28	0	0	28	0	1	165	0.00606061	1	159	0.00628931	0	163	0	1	183	0.00546448	0	274	0	1	337	0.00296736	1	269	0.00371747	0	136	0	5	181	0.0276243	1	279	0.00358423	3	322	0.00931677	0	141	0
rRNALSUL28S_4529_pointMutU	native target	0	22	0	0	14	0	1	16	0.0625	0	15	0	7	908	0.00770925	15	1056	0.0142045	6	930	0.00645161	8	1134	0.00705467	9	1303	0.00690714	12	1225	0.00979592	7	1426	0.00490884	4	546	0.00732601	4	632	0.00632911	13	1143	0.0113736	7	1563	0.00447857	12	1075	0.0111628
rRNALSUL28S_4536_pointMutU	native target	0	20	0	0	29	0	0	22	0	0	23	0	1	208	0.00480769	1	241	0.00414938	0	230	0	4	284	0.0140845	2	472	0.00423729	6	558	0.0107527	7	564	0.0124113	3	176	0.0170455	1	237	0.00421941	1	360	0.00277778	7	553	0.0126582	3	271	0.0110701
rRNALSUL28S_4539_pointMutU	native target	0	23	0	2	17	0.117647	1	20	0.05	1	16	0.0625	1	353	0.00283286	10	457	0.0218818	1	345	0.00289855	4	446	0.00896861	7	661	0.01059	4	710	0.0056338	7	678	0.0103245	4	288	0.0138889	2	297	0.00673401	2	463	0.00431965	4	757	0.00528402	4	468	0.00854701
rRNALSUL28S_4588_pointMutU	native target	0	67	0	1	101	0.00990099	0	65	0	1	109	0.00917431	3	576	0.00520833	13	792	0.0164141	4	523	0.00764818	7	880	0.00795455	6	1294	0.00463679	12	1247	0.0096231	12	1239	0.00968523	6	374	0.0160428	21	589	0.0356537	9	788	0.0114213	7	1385	0.00505415	10	934	0.0107066
rRNALSUL28S_4596_pointMutU	native target	1	60	0.0166667	2	89	0.0224719	0	63	0	0	97	0	0	648	0	6	921	0.00651466	3	707	0.00424328	4	895	0.00446927	2	1430	0.0013986	5	1243	0.00402253	5	1330	0.0037594	1	427	0.00234192	3	602	0.00498339	5	953	0.00524659	7	1448	0.00483425	1	949	0.00105374
rRNALSUL28S_4633_pointMutU	native target	0	30	0	0	57	0	1	41	0.0243902	0	56	0	0	304	0	1	330	0.0030303	0	283	0	2	344	0.00581395	0	468	0	2	538	0.00371747	2	542	0.00369004	0	203	0	3	340	0.00882353	1	357	0.00280112	1	678	0.00147493	2	436	0.00458716
rRNALSUL28S_4649_pointMutU	native target	0	44	0	2	89	0.0224719	0	64	0	0	120	0	10	998	0.01002	29	1734	0.0167243	12	962	0.012474	13	1619	0.00802965	14	2302	0.00608167	36	2405	0.0149688	32	2606	0.0122794	7	583	0.0120069	10	971	0.0102987	18	1265	0.0142292	14	2383	0.00587495	14	1822	0.00768386
rRNALSUL28S_4927_pointMutU	native target	0	37	0	1	114	0.00877193	0	35	0	1	62	0.016129	6	687	0.00873362	18	1027	0.0175268	5	631	0.00792393	22	1020	0.0215686	15	1751	0.00856653	14	1621	0.00863664	20	1741	0.0114877	4	493	0.00811359	13	757	0.0171731	10	1078	0.00927644	28	1912	0.0146444	16	1757	0.00910643
rRNALSUL28S_4928_pointMutU	native target	0	29	0	0	36	0	1	34	0.0294118	0	34	0	5	549	0.00910747	6	844	0.007109	2	558	0.00358423	14	857	0.0163361	6	1146	0.0052356	14	1167	0.0119966	9	1316	0.00683891	2	422	0.00473934	2	534	0.00374532	3	852	0.00352113	3	1344	0.00223214	6	1201	0.00499584
rRNALSUL28S_4956_pointMutU	native target	0	39	0	1	46	0.0217391	1	55	0.0181818	0	52	0	3	616	0.00487013	19	839	0.022646	6	561	0.0106952	17	888	0.0191441	5	1142	0.00437828	20	1164	0.0171821	18	1411	0.0127569	7	428	0.0163551	20	544	0.0367647	11	925	0.0118919	22	1380	0.015942	6	1059	0.00566572
rRNALSUL28S_4965_pointMutU	native target	0	8	0	0	29	0	0	11	0	0	41	0	1	616	0.00162338	4	899	0.00444939	5	630	0.00793651	7	1000	0.007	5	1224	0.00408497	7	1309	0.00534759	1	1471	0.00067981	2	394	0.00507614	0	657	0	3	796	0.00376884	4	1406	0.00284495	5	922	0.00542299
rRNALSUS58S_57_pointMutU	native target	0	137	0	0	139	0	0	129	0	0	105	0	2	905	0.00220994	4	1234	0.00324149	0	840	0	5	1303	0.0038373	1	1645	0.000607903	5	1717	0.00291206	6	1865	0.00321716	1	597	0.00167504	2	876	0.00228311	1	1303	0.00076746	9	2002	0.0044955	8	1132	0.00706714
rRNALSUS58S_71_pointMutU	native target	0	35	0	0	77	0	0	53	0	2	94	0.0212766	8	655	0.0122137	24	1017	0.0235988	3	677	0.00443131	7	1067	0.00656045	11	1610	0.0068323	34	1587	0.0214241	15	1643	0.00912964	9	489	0.0184049	24	707	0.0339463	6	1041	0.00576369	22	1814	0.0121279	5	1056	0.00473485
rRNASSU18S_1005_pointMutU	native target	0	47	0	1	80	0.0125	0	32	0	2	95	0.0210526	1	353	0.00283286	5	559	0.00894454	5	385	0.012987	3	542	0.00553506	1	811	0.00123305	7	800	0.00875	7	922	0.00759219	0	292	0	0	342	0	4	601	0.00665557	12	949	0.0126449	4	482	0.00829876
rRNASSU18S_105_pointMutU	native target	0	90	0	0	49	0	0	86	0	0	38	0	0	1318	0	6	1763	0.00340329	5	1324	0.00377644	6	1637	0.00366524	6	1959	0.00306279	9	1992	0.00451807	9	2298	0.00391645	3	953	0.00314795	5	1147	0.0043592	8	1897	0.00421719	13	2922	0.00444901	7	1783	0.00392597
rRNASSU18S_1057_pointMutU	native target	1	71	0.0140845	3	97	0.0309278	2	94	0.0212766	1	94	0.0106383	3	555	0.00540541	16	861	0.018583	4	530	0.00754717	6	880	0.00681818	8	1052	0.00760456	10	1079	0.00926784	4	1179	0.00339271	1	391	0.00255754	6	485	0.0123711	6	741	0.00809717	2	1223	0.00163532	7	647	0.0108192
rRNASSU18S_1082_pointMutU	native target	0	83	0	4	226	0.0176991	1	109	0.00917431	4	282	0.0141844	17	1767	0.00962083	43	2751	0.0156307	10	1586	0.00630517	52	2636	0.0197269	26	4058	0.0064071	76	4079	0.018632	62	4257	0.0145642	8	1027	0.00778968	33	1653	0.0199637	35	2189	0.015989	52	3940	0.013198	27	2406	0.0112219
rRNASSU18S_109_pointMutU	native target	0	49	0	1	43	0.0232558	0	49	0	0	30	0	3	411	0.00729927	9	492	0.0182927	5	380	0.0131579	13	491	0.0264766	3	700	0.00428571	11	800	0.01375	5	668	0.00748503	4	348	0.0114943	5	354	0.0141243	10	698	0.0143266	17	979	0.0173647	8	478	0.0167364
rRNASSU18S_1175_pointMutU	native target	0	14	0	0	21	0	0	12	0	0	25	0	2	268	0.00746269	2	314	0.00636943	0	235	0	2	350	0.00571429	1	609	0.00164204	2	532	0.0037594	5	587	0.00851789	0	180	0	0	246	0	2	355	0.0056338	2	537	0.00372439	3	411	0.00729927
rRNASSU18S_119_pointMutU	native target	0	32	0	1	30	0.0333333	0	26	0	0	48	0	2	764	0.0026178	16	895	0.0178771	7	714	0.00980392	7	998	0.00701403	7	1046	0.00669216	14	1122	0.0124777	7	1155	0.00606061	4	347	0.0115274	8	504	0.015873	5	786	0.00636132	16	1152	0.0138889	10	799	0.0125156
rRNASSU18S_1239_pointMutU	native target	0	68	0	0	65	0	0	91	0	2	75	0.0266667	3	536	0.00559701	3	738	0.00406504	2	541	0.00369686	8	838	0.00954654	5	1190	0.00420168	9	1131	0.00795756	6	1274	0.00470958	4	320	0.0125	4	558	0.00716846	2	759	0.00263505	9	1344	0.00669643	0	691	0
rRNASSU18S_1245_pointMutU	native target	0	39	0	0	44	0	0	47	0	0	55	0	1	439	0.0022779	4	672	0.00595238	6	456	0.0131579	3	747	0.00401606	1	1067	0.000937207	3	969	0.00309598	5	1023	0.00488759	2	334	0.00598802	0	555	0	0	701	0	7	1353	0.00517369	1	631	0.00158479
rRNASSU18S_1348_pointMutU	native target	1	33	0.030303	0	30	0	0	27	0	0	21	0	5	626	0.00798722	8	561	0.0142602	1	619	0.00161551	8	683	0.011713	6	982	0.00610998	9	852	0.0105634	5	914	0.00547046	3	337	0.00890208	4	301	0.013289	5	616	0.00811688	12	823	0.0145808	6	1069	0.00561272
rRNASSU18S_1368_pointMutU	native target	0	46	0	2	80	0.025	0	49	0	1	87	0.0114943	2	364	0.00549451	2	402	0.00497512	1	336	0.00297619	4	440	0.00909091	2	639	0.00312989	3	562	0.00533808	1	603	0.00165837	1	211	0.00473934	4	273	0.014652	6	444	0.0135135	1	645	0.00155039	2	508	0.00393701
rRNASSU18S_1446_pointMutU	native target	0	51	0	0	118	0	0	60	0	0	107	0	3	1111	0.00270027	8	1370	0.00583942	3	1055	0.0028436	9	1568	0.0057398	6	2404	0.00249584	11	2027	0.00542674	16	2215	0.00722348	9	641	0.0140406	5	982	0.00509165	11	1376	0.00799419	6	2464	0.00243506	6	1430	0.0041958
rRNASSU18S_1626_pointMutU	native target	0	38	0	0	26	0	0	54	0	0	61	0	8	464	0.0172414	8	631	0.0126783	3	468	0.00641026	11	625	0.0176	4	963	0.00415369	13	979	0.0132789	7	1004	0.00697211	3	322	0.00931677	0	391	0	6	665	0.00902256	14	1204	0.0116279	7	771	0.00907912
rRNASSU18S_1644_pointMutU	native target	NA	NA	NA	NA	NA	NA	NA	NA	NA	NA	NA	NA	3	550	0.00545455	11	693	0.015873	2	632	0.00316456	7	716	0.00977654	5	999	0.00500501	15	1009	0.0148662	6	1101	0.00544959	0	362	0	7	428	0.0163551	1	657	0.00152207	8	1102	0.00725953	5	846	0.00591017
rRNASSU18S_1693_pointMutU	native target	0	32	0	0	29	0	0	24	0	1	46	0.0217391	4	668	0.00598802	22	909	0.0242024	2	667	0.0029985	20	945	0.021164	10	1395	0.00716846	11	1308	0.00840979	14	1355	0.0103321	9	355	0.0253521	8	550	0.0145455	13	732	0.0177596	16	1298	0.0123267	15	1101	0.013624
rRNASSU18S_210_pointMutU	native target	0	70	0	1	61	0.0163934	0	81	0	1	66	0.0151515	1	1037	0.00096432	17	1289	0.0131885	0	1077	0	14	1467	0.00954329	5	2186	0.00228728	7	2095	0.00334129	11	2193	0.00501596	1	604	0.00165563	1	847	0.00118064	2	1256	0.00159236	10	2126	0.00470367	6	1588	0.00377834
rRNASSU18S_218_pointMutU	native target	0	94	0	4	183	0.0218579	0	96	0	3	202	0.0148515	17	1459	0.0116518	64	2103	0.0304327	21	1371	0.0153173	68	2152	0.0315985	29	3072	0.0094401	77	2853	0.0269891	70	3054	0.0229208	27	794	0.034005	37	1029	0.0359572	30	1683	0.0178253	66	2924	0.0225718	13	1945	0.0066838
rRNASSU18S_34_pointMutU	native target	1	133	0.0075188	1	214	0.0046729	0	103	0	4	248	0.016129	5	1091	0.00458295	15	1586	0.00945776	3	1086	0.00276243	19	1541	0.0123297	13	2655	0.00489642	29	2566	0.0113016	18	2845	0.00632689	11	775	0.0141935	17	1183	0.0143702	8	1495	0.00535117	20	2559	0.00781555	10	1816	0.00550661
rRNASSU18S_36_pointMutU	native target	0	43	0	0	74	0	0	38	0	0	77	0	4	747	0.00535475	14	1101	0.0127157	6	763	0.0078637	8	1132	0.00706714	9	1891	0.00475939	7	1897	0.00369004	12	1927	0.0062273	1	523	0.00191205	1	808	0.00123762	3	1043	0.00287632	7	1813	0.003861	1	1329	0.000752445
rRNASSU18S_406_pointMutU	native target	0	75	0	0	174	0	0	59	0	0	157	0	0	301	0	6	351	0.017094	0	254	0	9	402	0.0223881	1	734	0.0013624	3	644	0.00465839	5	678	0.00737463	4	168	0.0238095	1	226	0.00442478	3	364	0.00824176	6	643	0.00933126	4	474	0.00843882
rRNASSU18S_572_pointMutU	native target	NA	NA	NA	NA	NA	NA	NA	NA	NA	NA	NA	NA	1	579	0.00172712	4	883	0.00453001	2	636	0.00314465	2	914	0.00218818	4	1416	0.00282486	10	1452	0.00688705	5	1351	0.00370096	1	470	0.00212766	2	649	0.00308166	4	932	0.00429185	18	1513	0.0118969	5	1014	0.00493097
rRNASSU18S_609_pointMutU	native target	0	4	0	0	14	0	NA	NA	NA	0	11	0	1	656	0.00152439	13	909	0.0143014	0	614	0	8	949	0.00842993	6	1505	0.00398671	12	1426	0.00841515	12	1657	0.007242	1	440	0.00227273	9	631	0.0142631	7	996	0.00702811	11	1555	0.00707395	8	1102	0.00725953
rRNASSU18S_649_pointMutU	native target	4	109	0.0366972	1	204	0.00490196	0	89	0	1	153	0.00653595	12	1090	0.0110092	20	1377	0.0145243	7	999	0.00700701	21	1480	0.0141892	16	2156	0.00742115	34	2125	0.016	23	2137	0.0107628	7	630	0.0111111	14	898	0.0155902	15	1241	0.012087	19	2085	0.00911271	22	1482	0.0148448
rRNASSU18S_651_pointMutU	native target	1	88	0.0113636	2	120	0.0166667	0	63	0	0	125	0	10	1038	0.00963391	19	1301	0.0146042	6	929	0.00645856	5	1387	0.0036049	9	1802	0.00499445	20	1702	0.0117509	15	1806	0.00830565	8	510	0.0156863	5	677	0.00738552	9	911	0.00987925	17	1480	0.0114865	12	1166	0.0102916
rRNASSU18S_681_pointMutU	native target	0	10	0	0	32	0	0	9	0	0	24	0	0	325	0	2	396	0.00505051	0	290	0	2	447	0.00447427	0	581	0	3	707	0.00424328	0	678	0	0	217	0	2	312	0.00641026	1	525	0.00190476	6	719	0.00834492	4	573	0.0069808
rRNASSU18S_686_pointMutU	native target	0	16	0	0	23	0	0	19	0	0	34	0	0	346	0	1	445	0.00224719	0	326	0	0	445	0	1	743	0.0013459	6	780	0.00769231	1	761	0.00131406	0	280	0	0	393	0	0	502	0	3	937	0.00320171	4	812	0.00492611
rRNASSU18S_801_pointMutU	native target	0	16	0	0	15	0	0	7	0	0	12	0	0	216	0	0	250	0	0	178	0	0	279	0	1	455	0.0021978	1	425	0.00235294	2	461	0.00433839	1	126	0.00793651	0	211	0	1	274	0.00364964	0	479	0	0	350	0
rRNASSU18S_814_pointMutU	native target	0	42	0	0	30	0	1	33	0.030303	1	29	0.0344828	4	284	0.0140845	9	380	0.0236842	7	283	0.024735	3	404	0.00742574	12	549	0.0218579	13	552	0.0235507	15	627	0.0239234	8	166	0.0481928	9	290	0.0310345	8	346	0.0231214	11	621	0.0177134	12	430	0.027907
rRNASSU18S_815_pointMutU	native target	0	31	0	1	28	0.0357143	0	36	0	0	24	0	4	187	0.0213904	1	269	0.00371747	1	184	0.00543478	1	299	0.00334448	4	418	0.00956938	4	377	0.0106101	2	426	0.00469484	0	138	0	0	156	0	3	277	0.0108303	2	523	0.00382409	4	315	0.0126984
rRNASSU18S_822_pointMutU	native target	0	25	0	1	28	0.0357143	0	28	0	4	48	0.0833333	7	687	0.0101892	32	961	0.0332986	10	634	0.0157729	30	989	0.0303337	27	1282	0.0210608	44	1309	0.0336134	25	1451	0.0172295	9	366	0.0245902	20	568	0.0352113	26	874	0.0297483	47	1604	0.0293017	15	937	0.0160085
rRNASSU18S_863_pointMutU	native target	2	112	0.0178571	0	152	0	0	78	0	2	161	0.0124224	11	868	0.0126728	17	1009	0.0168484	9	871	0.010333	24	1136	0.0211268	8	1523	0.00525279	23	1502	0.0153129	17	1547	0.010989	2	494	0.00404858	13	720	0.0180556	13	936	0.0138889	12	1480	0.00810811	9	1078	0.00834879
rRNASSU18S_866_pointMutU	native target	0	16	0	0	19	0	0	22	0	0	26	0	6	725	0.00827586	4	691	0.00578871	2	723	0.00276625	9	708	0.0127119	5	1108	0.00451264	7	981	0.00713558	6	1136	0.00528169	5	412	0.0121359	4	563	0.0071048	3	745	0.00402685	7	1066	0.0065666	5	888	0.00563063
rRNASSU18S_918_pointMutU	native target	0	61	0	0	129	0	0	73	0	0	126	0	4	877	0.004561	8	1037	0.00771456	2	807	0.00247831	5	1169	0.00427716	2	1521	0.00131492	17	1378	0.0123367	6	1312	0.00457317	2	512	0.00390625	13	646	0.0201238	8	942	0.00849257	5	1450	0.00344828	10	1390	0.00719424
rRNASSU18S_93_pointMutU	native target	0	77	0	0	22	0	0	56	0	0	33	0	0	919	0	4	1045	0.00382775	3	808	0.00371287	5	1103	0.00453309	6	1352	0.00443787	8	1413	0.00566171	6	1609	0.00372902	9	562	0.0160142	2	605	0.00330579	12	1132	0.0106007	16	1845	0.00867209	5	1028	0.00486381
rRNASSU18S_966_pointMutU	native target	1	54	0.0185185	0	106	0	1	57	0.0175439	3	125	0.024	4	555	0.00720721	1	804	0.00124378	2	564	0.0035461	4	821	0.00487211	3	1214	0.00247117	2	1161	0.00172265	2	1171	0.00170794	1	430	0.00232558	3	657	0.00456621	4	762	0.00524934	9	1431	0.00628931	4	952	0.00420168
snRNAU1_5_pointMutU	native target	1	36	0.0277778	0	64	0	0	32	0	3	85	0.0352941	6	647	0.00927357	17	1034	0.016441	10	611	0.0163666	25	1034	0.0241779	13	1726	0.00753187	20	1871	0.0106895	16	2122	0.00754006	7	533	0.0131332	9	727	0.0123796	15	1146	0.013089	22	1852	0.011879	7	1111	0.00630063
snRNAU1_6_pointMutU	native target	0	30	0	1	88	0.0113636	0	32	0	1	93	0.0107527	2	519	0.00385356	8	741	0.0107962	1	500	0.002	3	759	0.00395257	2	1195	0.00167364	5	1288	0.00388199	13	1342	0.00968703	1	385	0.0025974	1	533	0.00187617	3	715	0.0041958	7	1357	0.00515844	7	791	0.00884956
snRNAU12_18_pointMutU	native target	0	31	0	0	83	0	0	35	0	0	70	0	0	257	0	2	404	0.0049505	0	284	0	2	421	0.00475059	7	601	0.0116473	6	717	0.0083682	5	773	0.00646831	2	244	0.00819672	5	329	0.0151976	2	457	0.00437637	3	831	0.00361011	0	334	0
snRNAU12_27_pointMutU	native target	0	28	0	0	66	0	0	34	0	0	82	0	3	362	0.00828729	7	503	0.0139165	3	363	0.00826446	3	564	0.00531915	6	881	0.00681044	3	913	0.00328587	13	954	0.0136268	3	297	0.010101	7	426	0.0164319	6	621	0.00966184	10	1047	0.0095511	1	486	0.00205761
snRNAU4_4_pointMutU	native target	1	19	0.0526316	1	80	0.0125	0	14	0	0	46	0	2	603	0.00331675	19	901	0.0210877	6	604	0.00993377	12	903	0.013289	9	1262	0.00713154	11	1295	0.00849421	11	1402	0.00784593	4	415	0.00963855	16	544	0.0294118	10	767	0.0130378	12	1225	0.00979592	7	788	0.00888325
snRNAU4_72_pointMutU	native target	1	67	0.0149254	1	122	0.00819672	0	63	0	1	107	0.00934579	5	790	0.00632911	12	1255	0.00956175	2	813	0.00246002	15	1288	0.011646	8	1625	0.00492308	7	1595	0.00438871	13	1589	0.00818125	4	438	0.00913242	14	686	0.0204082	10	1007	0.00993049	17	1780	0.00955056	7	989	0.00707786
snRNAU4_79_pointMutU	native target	0	21	0	0	33	0	0	26	0	0	40	0	1	321	0.00311526	6	452	0.0132743	3	343	0.00874636	3	511	0.00587084	3	695	0.00431655	14	674	0.0207715	9	687	0.0131004	1	227	0.00440529	10	350	0.0285714	2	509	0.00392927	5	913	0.00547645	6	362	0.0165746
snRNAU4atac_12_pointMutU	native target	0	20	0	0	30	0	0	30	0	0	55	0	1	1045	0.000956938	3	1270	0.0023622	3	850	0.00352941	3	1292	0.00232198	2	2247	0.000890076	17	2182	0.00779102	7	2412	0.00290216	4	603	0.0066335	4	898	0.00445434	7	1305	0.00536398	8	2254	0.00354925	9	1437	0.00626305
snRNAU5_43_pointMutU	native target	1	23	0.0434783	0	67	0	0	29	0	1	68	0.0147059	0	102	0	0	170	0	3	129	0.0232558	1	171	0.00584795	0	255	0	3	243	0.0123457	0	283	0	0	67	0	2	110	0.0181818	1	149	0.00671141	0	269	0	3	159	0.0188679
snRNAU5_46_pointMutU	native target	0	60	0	0	81	0	0	39	0	0	76	0	2	449	0.00445434	5	603	0.00829187	3	436	0.00688073	5	641	0.00780031	2	934	0.00214133	2	878	0.0022779	6	879	0.00682594	3	323	0.00928793	3	382	0.0078534	3	699	0.00429185	9	986	0.00912779	2	567	0.00352734
snRNAU5_53_pointMutU	native target	1	36	0.0277778	0	57	0	0	25	0	0	46	0	1	330	0.0030303	8	513	0.0155945	6	326	0.0184049	8	538	0.0148699	1	684	0.00146199	4	713	0.0056101	3	771	0.00389105	2	218	0.00917431	8	345	0.0231884	8	498	0.0160643	5	705	0.0070922	3	410	0.00731707
snRNAU6_31_pointMutU	native target	0	22	0	0	27	0	0	24	0	0	42	0	4	964	0.00414938	28	1340	0.0208955	3	865	0.00346821	14	1460	0.00958904	6	1980	0.0030303	22	2025	0.0108642	13	2211	0.00587969	0	690	0	8	949	0.00842993	11	1355	0.00811808	17	2305	0.00737527	9	1158	0.00777202
snRNAU6_40_pointMutU	native target	2	70	0.0285714	0	141	0	3	81	0.037037	1	146	0.00684932	5	832	0.00600962	21	1300	0.0161538	5	790	0.00632911	23	1276	0.0180251	13	1719	0.00756254	11	1788	0.00615213	16	1883	0.00849708	3	469	0.00639659	4	657	0.00608828	8	926	0.00863931	9	1668	0.00539568	15	1044	0.0143678
snRNAU6_87_pointMutU	native target	0	15	0	0	34	0	0	30	0	0	19	0	1	287	0.00348432	4	340	0.0117647	1	254	0.00393701	1	409	0.00244499	1	548	0.00182482	3	464	0.00646552	2	537	0.00372439	0	177	0	1	237	0.00421941	0	405	0	0	626	0	3	467	0.00642398
snRNAU6atac_83_pointMutU	native target	0	68	0	0	151	0	1	78	0.0128205	0	146	0	4	1210	0.00330579	9	1682	0.00535077	1	1190	0.000840336	5	1656	0.00301932	5	2927	0.00170823	9	2757	0.00326442	9	2878	0.00312717	4	901	0.00443951	18	1253	0.0143655	4	1782	0.00224467	8	3103	0.00257815	9	1887	0.00476948
ACA1_SynSno_3nt	synthetic target	1	224	0.00446429	3	315	0.00952381	3	230	0.0130435	9	358	0.0251397	2	481	0.004158	5	627	0.00797448	4	448	0.00892857	10	599	0.0166945	15	1452	0.0103306	34	1279	0.0265833	31	1173	0.026428	6	248	0.0241935	7	348	0.0201149	12	571	0.0210158	19	916	0.0207424	7	425	0.0164706
ACA1_SynSno_5nt	synthetic target	2	158	0.0126582	36	215	0.167442	1	228	0.00438596	42	263	0.159696	2	319	0.00626959	6	354	0.0169492	0	318	0	5	371	0.0134771	4	929	0.00430571	6	811	0.00739827	15	939	0.0159744	0	207	0	5	196	0.0255102	10	425	0.0235294	9	558	0.016129	7	350	0.02
ACA1_SynSno_8nt	synthetic target	0	249	0	106	319	0.332288	0	186	0	103	338	0.304734	0	365	0	7	399	0.0175439	2	362	0.00552486	6	445	0.0134831	33	942	0.0350318	56	905	0.0618785	47	1034	0.0454545	2	212	0.00943396	16	300	0.0533333	1	466	0.00214592	10	633	0.0157978	1	392	0.00255102
ACA1_SynSno_hyb10nt_mut1A	synthetic target	4	133	0.0300752	49	190	0.257895	1	162	0.00617284	76	216	0.351852	1	382	0.0026178	6	461	0.0130152	4	381	0.0104987	6	454	0.0132159	37	1057	0.0350047	43	1065	0.0403756	36	1120	0.0321429	5	240	0.0208333	13	303	0.0429043	3	502	0.0059761	13	703	0.0184922	1	410	0.00243902
ACA1_SynSno_hyb10nt_mut1C	synthetic target	1	117	0.00854701	27	174	0.155172	1	134	0.00746269	41	190	0.215789	0	457	0	6	489	0.0122699	0	441	0	5	482	0.0103734	21	1219	0.0172272	22	1118	0.019678	16	1304	0.0122699	2	255	0.00784314	3	294	0.0102041	0	624	0	5	811	0.00616523	3	566	0.00530035
ACA1_SynSno_hyb10nt_mut1T	synthetic target	2	199	0.0100503	67	276	0.242754	0	218	0	103	319	0.322884	4	665	0.00601504	21	678	0.0309735	5	670	0.00746269	12	816	0.0147059	78	1779	0.0438449	100	1572	0.0636132	60	1662	0.0361011	4	374	0.0106952	34	444	0.0765766	5	672	0.00744048	17	1059	0.0160529	7	639	0.0109546
ACA1_SynSno_hyb10nt_remove1	synthetic target	2	130	0.0153846	13	160	0.08125	2	104	0.0192308	24	223	0.107623	1	381	0.00262467	2	426	0.00469484	0	321	0	6	511	0.0117417	6	1214	0.00494234	17	1075	0.015814	12	1166	0.0102916	2	232	0.00862069	4	308	0.012987	5	461	0.010846	6	773	0.00776197	5	431	0.0116009
ACA1_SynSno_hyb10nt	synthetic target	0	106	0	34	171	0.19883	0	140	0	45	188	0.239362	0	370	0	6	448	0.0133929	1	347	0.00288184	10	400	0.025	42	989	0.0424671	42	835	0.0502994	36	1001	0.035964	0	182	0	7	220	0.0318182	0	417	0	2	602	0.00332226	0	356	0
ACA1_SynSno_pointMutU	synthetic target	1	165	0.00606061	0	363	0	1	191	0.0052356	0	386	0	0	497	0	0	559	0	0	433	0	2	543	0.00368324	3	1437	0.00208768	0	1357	0	3	1453	0.00206469	2	279	0.00716846	2	281	0.00711744	1	569	0.00175747	0	840	0	4	537	0.00744879
ACA10_s1_SynSno_3nt	synthetic target	2	169	0.0118343	4	282	0.0141844	2	167	0.011976	9	292	0.0308219	3	373	0.0080429	10	431	0.0232019	5	372	0.0134409	8	476	0.0168067	8	1196	0.00668896	22	1120	0.0196429	21	1163	0.0180567	2	228	0.00877193	5	308	0.0162338	1	434	0.00230415	9	853	0.010551	13	420	0.0309524
ACA10_s1_SynSno_5nt	synthetic target	0	143	0	3	280	0.0107143	0	171	0	0	322	0	0	388	0	4	472	0.00847458	0	393	0	3	515	0.00582524	5	1278	0.00391236	3	1134	0.0026455	3	1240	0.00241935	0	239	0	0	294	0	4	513	0.00779727	2	800	0.0025	4	507	0.00788955
ACA10_s1_SynSno_8nt	synthetic target	0	354	0	4	451	0.00886918	2	347	0.00576369	9	573	0.0157068	2	574	0.00348432	6	649	0.00924499	1	478	0.00209205	11	745	0.0147651	6	1691	0.0035482	12	1437	0.00835073	15	1646	0.009113	2	283	0.00706714	0	414	0	1	573	0.0017452	8	980	0.00816327	4	509	0.00785855
ACA10_s1_SynSno_hyb10nt_mut1A	synthetic target	1	175	0.00571429	9	320	0.028125	0	172	0	5	352	0.0142045	1	430	0.00232558	3	540	0.00555556	1	455	0.0021978	4	581	0.00688468	10	1539	0.00649773	6	1297	0.00462606	12	1434	0.0083682	1	243	0.00411523	3	354	0.00847458	0	509	0	4	789	0.00506971	6	449	0.013363
ACA10_s1_SynSno_hyb10nt_mut1C	synthetic target	0	172	0	2	343	0.0058309	0	175	0	0	358	0	2	614	0.00325733	5	717	0.0069735	0	594	0	3	788	0.00380711	3	2182	0.00137489	5	1870	0.0026738	14	2123	0.00659444	2	331	0.0060423	4	462	0.00865801	6	758	0.00791557	9	1331	0.00676183	3	749	0.00400534
ACA10_s1_SynSno_hyb10nt_mut1T	synthetic target	1	154	0.00649351	2	188	0.0106383	0	130	0	3	226	0.0132743	1	479	0.00208768	7	504	0.0138889	0	442	0	2	597	0.00335008	7	1538	0.00455137	10	1330	0.0075188	16	1530	0.0104575	7	241	0.0290456	12	350	0.0342857	2	505	0.0039604	6	858	0.00699301	2	533	0.00375235
ACA10_s1_SynSno_hyb10nt_remove1	synthetic target	0	229	0	1	385	0.0025974	1	220	0.00454545	1	404	0.00247525	6	485	0.0123711	4	562	0.00711744	2	528	0.00378788	6	586	0.0102389	4	1517	0.00263678	11	1296	0.00848765	10	1491	0.00670691	1	263	0.00380228	8	390	0.0205128	5	547	0.00914077	10	960	0.0104167	5	551	0.00907441
ACA10_s1_SynSno_hyb10nt	synthetic target	1	311	0.00321543	3	633	0.00473934	0	348	0	1	673	0.00148588	2	609	0.00328407	2	814	0.002457	0	610	0	4	869	0.00460299	5	2098	0.00238322	4	1812	0.00220751	11	1958	0.00561798	1	345	0.00289855	3	500	0.006	1	779	0.0012837	6	1256	0.00477707	5	611	0.00818331
ACA10_s1_SynSno_pointMutU	synthetic target	0	247	0	1	424	0.00235849	1	270	0.0037037	3	457	0.00656455	0	466	0	1	583	0.00171527	1	497	0.00201207	2	612	0.00326797	0	1538	0	7	1398	0.00500715	2	1627	0.00122926	0	256	0	3	339	0.00884956	1	534	0.00187266	3	842	0.00356295	3	602	0.00498339
ACA10_s2_SynSno_3nt	synthetic target	1	320	0.003125	4	522	0.00766284	0	309	0	3	588	0.00510204	1	446	0.00224215	5	524	0.00954198	0	443	0	3	525	0.00571429	2	1349	0.00148258	3	1279	0.00234558	1	1346	0.000742942	0	287	0	1	381	0.00262467	2	563	0.0035524	5	851	0.00587544	0	648	0
ACA10_s2_SynSno_5nt	synthetic target	1	187	0.00534759	21	257	0.0817121	0	194	0	21	297	0.0707071	2	554	0.00361011	10	642	0.0155763	2	509	0.00392927	8	711	0.0112518	20	1672	0.0119617	20	1462	0.0136799	18	1559	0.0115459	0	312	0	6	454	0.0132159	3	605	0.00495868	4	1021	0.00391773	6	695	0.00863309
ACA10_s2_SynSno_8nt	synthetic target	1	128	0.0078125	35	168	0.208333	2	147	0.0136054	85	246	0.345528	2	328	0.00609756	11	363	0.030303	0	300	0	9	374	0.0240642	30	795	0.0377358	34	821	0.0414129	42	917	0.0458015	2	163	0.0122699	7	244	0.0286885	1	391	0.00255754	3	525	0.00571429	2	372	0.00537634
ACA10_s2_SynSno_hyb10nt_mut1A	synthetic target	0	150	0	60	205	0.292683	2	172	0.0116279	89	230	0.386957	3	434	0.00691244	23	465	0.0494624	5	439	0.0113895	18	522	0.0344828	48	1146	0.0418848	45	999	0.045045	41	1094	0.0374771	2	205	0.0097561	24	305	0.0786885	2	444	0.0045045	14	654	0.0214067	7	443	0.0158014
ACA10_s2_SynSno_hyb10nt_mut1C	synthetic target	1	9	0.111111	2	9	0.222222	0	9	0	5	11	0.454545	3	251	0.0119522	19	313	0.0607029	2	282	0.0070922	17	319	0.0532915	36	755	0.0476821	27	664	0.0406627	33	823	0.0400972	1	169	0.00591716	11	221	0.0497738	6	335	0.0179104	7	425	0.0164706	4	358	0.0111732
ACA10_s2_SynSno_hyb10nt_mut1T	synthetic target	2	273	0.00732601	123	406	0.302956	5	275	0.0181818	131	426	0.307512	7	649	0.0107858	35	619	0.0565428	10	598	0.0167224	47	712	0.0660112	97	1605	0.0604361	99	1469	0.0673928	81	1539	0.0526316	8	372	0.0215054	29	344	0.0843023	9	696	0.012931	36	1032	0.0348837	8	687	0.0116448
ACA10_s2_SynSno_hyb10nt_remove1	synthetic target	1	265	0.00377358	19	361	0.0526316	4	267	0.0149813	30	415	0.0722892	3	498	0.0060241	6	524	0.0114504	2	504	0.00396825	11	618	0.0177994	13	1356	0.00958702	19	1210	0.0157025	11	1275	0.00862745	1	253	0.00395257	12	377	0.0318302	7	541	0.012939	9	780	0.0115385	9	641	0.0140406
ACA10_s2_SynSno_hyb10nt	synthetic target	2	293	0.00682594	104	385	0.27013	3	279	0.0107527	140	438	0.319635	2	504	0.00396825	23	573	0.0401396	1	434	0.00230415	24	619	0.0387722	64	1492	0.0428954	64	1354	0.0472674	42	1469	0.0285909	6	311	0.0192926	27	412	0.065534	4	673	0.00594354	12	921	0.0130293	8	708	0.0112994
ACA10_s2_SynSno_pointMutU	synthetic target	0	166	0	5	251	0.0199203	0	144	0	3	255	0.0117647	0	305	0	0	370	0	2	302	0.00662252	5	456	0.0109649	1	1120	0.000892857	3	867	0.00346021	3	906	0.00331126	0	206	0	1	258	0.00387597	3	347	0.00864553	2	529	0.00378072	2	422	0.00473934
ACA13_SynSno_3nt	synthetic target	4	196	0.0204082	10	255	0.0392157	5	158	0.0316456	7	264	0.0265152	7	378	0.0185185	9	454	0.0198238	8	374	0.0213904	11	455	0.0241758	16	1115	0.0143498	32	925	0.0345946	35	1139	0.0307287	7	201	0.0348259	23	239	0.0962343	13	391	0.0332481	17	622	0.0273312	10	553	0.0180832
ACA13_SynSno_5nt	synthetic target	0	202	0	2	393	0.00508906	0	187	0	5	333	0.015015	0	345	0	3	324	0.00925926	0	321	0	7	356	0.0196629	6	1015	0.00591133	11	855	0.0128655	9	939	0.00958466	0	204	0	0	235	0	1	387	0.00258398	0	574	0	8	420	0.0190476
ACA13_SynSno_8nt	synthetic target	0	145	0	29	261	0.111111	1	168	0.00595238	35	261	0.1341	1	305	0.00327869	10	395	0.0253165	0	311	0	3	358	0.00837989	35	1011	0.0346192	32	923	0.0346696	20	965	0.0207254	3	189	0.015873	9	255	0.0352941	2	428	0.0046729	4	704	0.00568182	7	383	0.0182768
ACA13_SynSno_hyb10nt_mut1A	synthetic target	1	165	0.00606061	44	216	0.203704	0	158	0	65	216	0.300926	5	359	0.0139276	5	387	0.0129199	7	336	0.0208333	9	427	0.0210773	39	1115	0.0349776	45	998	0.0450902	37	1107	0.0334237	3	267	0.011236	29	315	0.0920635	4	478	0.0083682	19	737	0.0257802	5	475	0.0105263
ACA13_SynSno_hyb10nt_mut1C	synthetic target	7	232	0.0301724	48	328	0.146341	0	221	0	68	343	0.198251	0	404	0	8	474	0.0168776	1	416	0.00240385	5	441	0.0113379	21	1128	0.018617	30	1106	0.0271248	21	1131	0.0185676	2	207	0.00966184	3	331	0.00906344	1	561	0.00178253	8	733	0.0109141	1	436	0.00229358
ACA13_SynSno_hyb10nt_mut1T	synthetic target	1	127	0.00787402	48	194	0.247423	0	166	0	56	209	0.267943	0	319	0	5	331	0.0151057	1	327	0.0030581	10	402	0.0248756	29	911	0.0318332	41	884	0.0463801	41	952	0.0430672	2	251	0.00796813	3	238	0.012605	1	427	0.00234192	7	606	0.0115512	4	354	0.0112994
ACA13_SynSno_hyb10nt_remove1	synthetic target	1	165	0.00606061	5	247	0.0202429	1	172	0.00581395	12	291	0.0412371	2	385	0.00519481	2	416	0.00480769	0	356	0	1	514	0.00194553	3	1157	0.00259291	9	1141	0.00788782	5	1183	0.00422654	1	278	0.00359712	1	317	0.00315457	3	572	0.00524476	7	842	0.00831354	1	446	0.00224215
ACA13_SynSno_hyb10nt	synthetic target	0	121	0	17	168	0.10119	0	118	0	21	159	0.132075	0	272	0	1	321	0.00311526	0	279	0	4	399	0.0100251	15	845	0.0177515	8	832	0.00961538	7	928	0.0075431	3	191	0.0157068	4	275	0.0145455	0	365	0	0	620	0	3	373	0.0080429
ACA13_SynSno_pointMutU	synthetic target	0	281	0	0	448	0	0	292	0	0	513	0	0	578	0	0	697	0	1	553	0.00180832	1	680	0.00147059	0	1756	0	4	1566	0.00255428	5	1674	0.00298686	1	287	0.00348432	3	408	0.00735294	2	638	0.0031348	4	1000	0.004	3	668	0.00449102
ACA14a_SynSno_3nt	synthetic target	2	160	0.0125	2	220	0.00909091	0	153	0	2	232	0.00862069	0	518	0	8	521	0.0153551	2	507	0.00394477	8	592	0.0135135	10	1531	0.00653168	25	1228	0.0203583	25	1315	0.0190114	2	271	0.00738007	3	340	0.00882353	5	619	0.00807754	9	892	0.0100897	8	614	0.0130293
ACA14a_SynSno_5nt	synthetic target	0	156	0	19	186	0.102151	0	140	0	24	165	0.145455	0	295	0	1	332	0.00301205	1	288	0.00347222	2	384	0.00520833	4	945	0.0042328	10	816	0.0122549	8	929	0.00861141	0	172	0	3	216	0.0138889	1	343	0.00291545	2	555	0.0036036	3	434	0.00691244
ACA14a_SynSno_8nt	synthetic target	0	217	0	22	158	0.139241	0	250	0	37	146	0.253425	0	447	0	6	460	0.0130435	0	430	0	7	449	0.0155902	24	982	0.0244399	23	870	0.0264368	19	918	0.0206972	3	268	0.011194	31	302	0.102649	2	611	0.00327332	13	812	0.0160099	6	521	0.0115163
ACA14a_SynSno_hyb10nt_mut1A	synthetic target	1	145	0.00689655	17	100	0.17	2	156	0.0128205	28	134	0.208955	1	327	0.0030581	13	317	0.0410095	2	297	0.00673401	5	300	0.0166667	25	814	0.0307125	24	704	0.0340909	19	744	0.0255376	2	212	0.00943396	17	266	0.0639098	8	402	0.0199005	10	581	0.0172117	4	346	0.0115607
ACA14a_SynSno_hyb10nt_mut1C	synthetic target	1	108	0.00925926	15	118	0.127119	0	134	0	16	124	0.129032	3	348	0.00862069	3	267	0.011236	1	273	0.003663	4	312	0.0128205	19	697	0.0272597	20	639	0.0312989	18	681	0.0264317	0	180	0	5	161	0.0310559	1	398	0.00251256	5	491	0.0101833	3	336	0.00892857
ACA14a_SynSno_hyb10nt_mut1T	synthetic target	1	196	0.00510204	15	192	0.078125	1	216	0.00462963	15	211	0.07109	3	428	0.00700935	10	429	0.02331	3	420	0.00714286	9	476	0.0189076	40	1145	0.0349345	31	1069	0.0289991	23	1133	0.0203001	1	297	0.003367	14	339	0.0412979	4	516	0.00775194	11	845	0.0130178	14	547	0.0255941
ACA14a_SynSno_hyb10nt_remove1	synthetic target	4	175	0.0228571	3	163	0.0184049	0	168	0	5	163	0.0306748	3	409	0.00733496	8	368	0.0217391	2	361	0.00554017	9	401	0.0224439	20	1127	0.0177462	15	912	0.0164474	16	951	0.0168244	1	253	0.00395257	16	333	0.048048	3	471	0.00636943	10	730	0.0136986	8	505	0.0158416
ACA14a_SynSno_hyb10nt	synthetic target	0	220	0	21	247	0.0850202	1	213	0.00469484	25	268	0.0932836	2	429	0.004662	3	355	0.0084507	0	440	0	4	457	0.00875274	11	1145	0.00960699	16	934	0.0171306	13	1135	0.0114537	3	287	0.010453	2	274	0.00729927	4	479	0.00835073	3	714	0.00420168	5	553	0.00904159
ACA14a_SynSno_pointMutU	synthetic target	1	238	0.00420168	2	363	0.00550964	0	243	0	1	401	0.00249377	1	528	0.00189394	3	473	0.00634249	1	509	0.00196464	1	539	0.00185529	6	1357	0.00442152	15	1046	0.0143403	7	1180	0.0059322	0	268	0	0	296	0	2	639	0.00312989	4	814	0.004914	5	693	0.00721501
ACA15_SynSno_3nt	synthetic target	0	213	0	0	215	0	0	197	0	4	230	0.0173913	2	624	0.00320513	7	619	0.0113086	1	594	0.0016835	8	695	0.0115108	9	1600	0.005625	9	1317	0.00683371	18	1371	0.0131291	2	301	0.00664452	1	350	0.00285714	0	617	0	16	896	0.0178571	8	627	0.0127592
ACA15_SynSno_5nt	synthetic target	4	190	0.0210526	20	205	0.097561	1	214	0.0046729	27	260	0.103846	5	464	0.0107759	5	383	0.0130548	4	398	0.0100503	8	460	0.0173913	25	1012	0.0247036	24	875	0.0274286	22	902	0.0243902	2	251	0.00796813	3	285	0.0105263	4	457	0.00875274	14	622	0.022508	7	425	0.0164706
ACA15_SynSno_8nt	synthetic target	0	126	0	12	144	0.0833333	0	119	0	22	157	0.140127	0	330	0	3	378	0.00793651	0	402	0	2	424	0.00471698	13	895	0.0145251	21	781	0.0268886	15	902	0.0166297	0	194	0	12	313	0.0383387	2	416	0.00480769	9	565	0.0159292	1	495	0.0020202
ACA15_SynSno_hyb10nt_mut1A	synthetic target	1	157	0.00636943	43	179	0.240223	1	119	0.00840336	49	184	0.266304	4	453	0.00883002	9	438	0.0205479	1	399	0.00250627	12	499	0.0240481	36	1193	0.030176	41	998	0.0410822	46	1161	0.039621	1	212	0.00471698	24	370	0.0648649	5	502	0.00996016	11	722	0.0152355	8	598	0.0133779
ACA15_SynSno_hyb10nt_mut1C	synthetic target	2	214	0.00934579	15	207	0.0724638	5	191	0.026178	16	236	0.0677966	5	390	0.0128205	8	472	0.0169492	3	412	0.00728155	15	525	0.0285714	18	1360	0.0132353	14	1031	0.013579	21	1305	0.016092	0	243	0	8	393	0.0203562	4	543	0.00736648	11	761	0.0144547	7	583	0.0120069
ACA15_SynSno_hyb10nt_mut1T	synthetic target	3	181	0.0165746	81	271	0.298893	5	199	0.0251256	91	272	0.334559	4	341	0.0117302	9	316	0.028481	2	355	0.0056338	12	350	0.0342857	37	843	0.0438909	41	722	0.0567867	26	837	0.0310633	11	225	0.0488889	18	226	0.079646	5	404	0.0123762	11	571	0.0192644	9	517	0.0174081
ACA15_SynSno_hyb10nt_remove1	synthetic target	0	244	0	6	242	0.0247934	2	224	0.00892857	6	308	0.0194805	3	460	0.00652174	8	504	0.015873	3	462	0.00649351	12	553	0.0216998	19	1306	0.0145482	23	1012	0.0227273	23	1212	0.0189769	9	315	0.0285714	16	324	0.0493827	6	668	0.00898204	15	857	0.0175029	7	649	0.0107858
ACA15_SynSno_hyb10nt	synthetic target	3	168	0.0178571	15	248	0.0604839	2	210	0.00952381	17	267	0.0636704	0	532	0	3	535	0.00560748	1	475	0.00210526	5	562	0.0088968	7	1658	0.00422195	13	1284	0.0101246	17	1474	0.0115332	7	325	0.0215385	1	446	0.00224215	2	666	0.003003	3	1055	0.0028436	6	775	0.00774194
ACA15_SynSno_pointMutU	synthetic target	3	261	0.0114943	0	327	0	0	254	0	2	342	0.00584795	1	531	0.00188324	3	584	0.00513699	1	513	0.00194932	1	578	0.0017301	6	1580	0.00379747	2	1221	0.001638	7	1400	0.005	1	269	0.00371747	2	332	0.0060241	1	561	0.00178253	4	904	0.00442478	2	775	0.00258065
ACA16_SynSno_3nt	synthetic target	0	119	0	1	218	0.00458716	0	142	0	2	237	0.00843882	1	334	0.00299401	4	417	0.00959233	2	325	0.00615385	8	414	0.0193237	8	1086	0.00736648	8	984	0.00813008	9	1009	0.00891972	0	232	0	2	230	0.00869565	2	379	0.00527704	6	614	0.00977199	3	526	0.00570342
ACA16_SynSno_5nt	synthetic target	0	127	0	2	233	0.00858369	1	155	0.00645161	1	233	0.00429185	0	328	0	2	346	0.00578035	0	313	0	0	398	0	1	933	0.00107181	3	909	0.00330033	2	1004	0.00199203	1	206	0.00485437	3	260	0.0115385	1	387	0.00258398	8	574	0.0139373	1	610	0.00163934
ACA16_SynSno_8nt	synthetic target	1	200	0.005	38	174	0.218391	1	179	0.00558659	49	217	0.225806	2	419	0.00477327	15	450	0.0333333	4	429	0.00932401	9	417	0.0215827	53	973	0.0544707	47	941	0.0499469	41	1039	0.039461	3	255	0.0117647	23	298	0.0771812	8	525	0.0152381	22	700	0.0314286	7	454	0.0154185
ACA16_SynSno_hyb10nt_mut1A	synthetic target	1	101	0.00990099	14	139	0.100719	0	124	0	17	138	0.123188	5	425	0.0117647	13	503	0.0258449	2	437	0.00457666	14	555	0.0252252	75	1267	0.0591949	80	1129	0.0708592	56	1353	0.0413895	7	359	0.0194986	24	384	0.0625	11	643	0.0171073	21	852	0.0246479	20	603	0.0331675
ACA16_SynSno_hyb10nt_mut1C	synthetic target	3	109	0.0275229	52	147	0.353741	3	111	0.027027	49	178	0.275281	1	279	0.00358423	14	290	0.0482759	4	305	0.0131148	10	308	0.0324675	39	695	0.0561151	52	675	0.077037	29	806	0.0359801	1	134	0.00746269	25	251	0.0996016	7	368	0.0190217	14	503	0.027833	9	349	0.025788
ACA16_SynSno_hyb10nt_mut1T	synthetic target	2	121	0.0165289	91	207	0.439614	4	153	0.0261438	111	218	0.509174	2	248	0.00806452	21	245	0.0857143	4	223	0.0179372	22	253	0.0869565	59	548	0.107664	66	486	0.135802	69	575	0.12	5	132	0.0378788	36	177	0.20339	12	293	0.0409556	28	379	0.0738786	14	245	0.0571429
ACA16_SynSno_hyb10nt_remove1	synthetic target	0	241	0	15	339	0.0442478	0	224	0	16	360	0.0444444	2	518	0.003861	1	577	0.0017331	0	549	0	4	630	0.00634921	13	1582	0.00821745	10	1361	0.00734754	10	1544	0.00647668	2	373	0.00536193	5	431	0.0116009	2	646	0.00309598	1	905	0.00110497	6	590	0.0101695
ACA16_SynSno_hyb10nt	synthetic target	1	110	0.00909091	69	183	0.377049	2	136	0.0147059	69	198	0.348485	9	444	0.0202703	31	462	0.0670996	4	415	0.00963855	33	518	0.0637066	69	1221	0.0565111	86	1140	0.0754386	58	1225	0.0473469	7	285	0.0245614	16	315	0.0507937	5	516	0.00968992	24	714	0.0336134	12	498	0.0240964
ACA16_SynSno_pointMutU	synthetic target	0	125	0	2	237	0.00843882	0	128	0	1	248	0.00403226	3	289	0.0103806	3	266	0.0112782	0	266	0	2	304	0.00657895	4	604	0.00662252	4	587	0.00681431	9	727	0.0123796	3	150	0.02	8	186	0.0430108	2	330	0.00606061	9	502	0.0179283	7	321	0.0218069
ACA17_s1_SynSno_3nt	synthetic target	0	191	0	6	338	0.0177515	3	186	0.016129	5	383	0.0130548	2	332	0.0060241	6	448	0.0133929	2	332	0.0060241	8	464	0.0172414	16	1082	0.0147874	21	884	0.0237557	14	1042	0.0134357	1	188	0.00531915	1	207	0.00483092	4	385	0.0103896	7	572	0.0122378	6	429	0.013986
ACA17_s1_SynSno_5nt	synthetic target	10	480	0.0208333	20	1044	0.0191571	2	513	0.00389864	24	1125	0.0213333	5	604	0.00827815	13	767	0.0169492	3	545	0.00550459	13	818	0.0158924	11	1812	0.00607064	18	1530	0.0117647	24	1670	0.0143713	2	285	0.00701754	8	373	0.0214477	5	500	0.01	8	991	0.00807265	4	586	0.00682594
ACA17_s1_SynSno_8nt	synthetic target	1	251	0.00398406	74	427	0.173302	1	257	0.00389105	100	475	0.210526	2	425	0.00470588	20	580	0.0344828	2	426	0.00469484	24	599	0.0400668	78	1414	0.0551627	66	1217	0.0542317	67	1343	0.0498883	0	264	0	21	352	0.0596591	4	508	0.00787402	14	925	0.0151351	2	481	0.004158
ACA17_s1_SynSno_hyb10nt_mut1A	synthetic target	0	104	0	13	101	0.128713	0	98	0	21	144	0.145833	2	199	0.0100503	14	284	0.0492958	0	189	0	13	248	0.0524194	39	498	0.0783133	46	565	0.0814159	48	556	0.0863309	4	119	0.0336134	9	167	0.0538922	3	224	0.0133929	12	437	0.02746	0	240	0
ACA17_s1_SynSno_hyb10nt_mut1C	synthetic target	0	232	0	37	362	0.10221	1	273	0.003663	58	430	0.134884	3	487	0.00616016	12	596	0.0201342	2	506	0.00395257	15	612	0.0245098	48	1417	0.0338744	49	1196	0.0409699	36	1297	0.0277564	1	261	0.00383142	24	375	0.064	1	602	0.00166113	9	958	0.00939457	6	491	0.01222
ACA17_s1_SynSno_hyb10nt_mut1T	synthetic target	4	221	0.0180995	60	314	0.191083	1	242	0.00413223	76	399	0.190476	1	364	0.00274725	16	432	0.037037	0	337	0	7	447	0.01566	54	1070	0.0504673	55	991	0.0554995	62	1034	0.0599613	1	290	0.00344828	21	380	0.0552632	2	492	0.00406504	7	753	0.00929615	3	453	0.00662252
ACA17_s1_SynSno_hyb10nt	synthetic target	1	271	0.00369004	48	458	0.104803	1	285	0.00350877	63	404	0.155941	0	539	0	25	633	0.0394945	1	501	0.00199601	19	719	0.0264256	74	1697	0.0436064	67	1316	0.0509119	80	1481	0.0540176	0	281	0	17	431	0.0394432	0	622	0	21	1031	0.0203686	2	595	0.00336134
ACA17_s1_SynSno_pointMutU	synthetic target	2	416	0.00480769	0	656	0	0	391	0	0	729	0	0	652	0	3	766	0.00391645	1	564	0.00177305	3	771	0.00389105	3	1549	0.00193673	0	1461	0	1	1694	0.000590319	0	344	0	0	369	0	0	614	0	3	955	0.00314136	5	666	0.00750751
ACA17_s2_SynSno_3nt	synthetic target	4	205	0.0195122	5	317	0.0157729	1	209	0.00478469	13	348	0.0373563	3	525	0.00571429	17	636	0.0267296	3	496	0.00604839	19	707	0.0268741	24	1456	0.0164835	27	1292	0.0208978	33	1577	0.0209258	3	237	0.0126582	8	370	0.0216216	11	596	0.0184564	26	865	0.0300578	10	601	0.0166389
ACA17_s2_SynSno_5nt	synthetic target	0	178	0	6	400	0.015	0	219	0	2	410	0.00487805	2	411	0.00486618	5	492	0.0101626	2	394	0.00507614	6	560	0.0107143	7	1455	0.004811	18	1242	0.0144928	5	1410	0.0035461	2	243	0.00823045	4	339	0.0117994	0	556	0	7	872	0.00802752	5	510	0.00980392
ACA17_s2_SynSno_8nt	synthetic target	3	277	0.0108303	8	481	0.016632	1	286	0.0034965	1	509	0.00196464	1	446	0.00224215	8	548	0.0145985	0	439	0	5	594	0.00841751	4	1454	0.00275103	7	1271	0.00550747	5	1337	0.00373972	0	316	0	0	398	0	1	613	0.00163132	3	971	0.0030896	4	513	0.00779727
ACA17_s2_SynSno_hyb10nt_mut1A	synthetic target	1	167	0.00598802	1	241	0.00414938	2	161	0.0124224	8	317	0.0252366	2	481	0.004158	15	641	0.0234009	5	463	0.0107991	10	632	0.0158228	13	1566	0.0083014	15	1348	0.0111276	7	1415	0.004947	4	340	0.0117647	4	390	0.0102564	2	584	0.00342466	7	979	0.00715015	4	524	0.00763359
ACA17_s2_SynSno_hyb10nt_mut1C	synthetic target	2	77	0.025974	2	163	0.0122699	0	84	0	1	147	0.00680272	1	299	0.00334448	4	408	0.00980392	4	324	0.0123457	3	420	0.00714286	4	1031	0.00387973	9	994	0.00905433	6	1052	0.00570342	2	244	0.00819672	1	324	0.00308642	2	437	0.00457666	7	709	0.00987306	5	409	0.0122249
ACA17_s2_SynSno_hyb10nt_mut1T	synthetic target	0	139	0	4	204	0.0196078	3	128	0.0234375	0	208	0	6	431	0.0139211	8	507	0.0157791	5	382	0.013089	17	528	0.032197	17	1247	0.0136327	16	1101	0.0145322	15	1114	0.013465	11	239	0.0460251	8	321	0.0249221	11	432	0.025463	12	799	0.0150188	9	427	0.0210773
ACA17_s2_SynSno_hyb10nt_remove1	synthetic target	2	206	0.00970874	5	261	0.0191571	0	198	0	16	283	0.0565371	3	441	0.00680272	6	547	0.0109689	1	445	0.00224719	5	566	0.00883392	7	1267	0.00552486	17	1166	0.0145798	6	1259	0.00476569	2	270	0.00740741	2	345	0.0057971	1	504	0.00198413	3	868	0.00345622	7	417	0.0167866
ACA17_s2_SynSno_hyb10nt	synthetic target	0	211	0	1	322	0.00310559	1	216	0.00462963	5	360	0.0138889	2	530	0.00377358	7	694	0.0100865	1	507	0.00197239	4	650	0.00615385	1	1551	0.000644745	9	1537	0.00585556	3	1405	0.00213523	2	262	0.00763359	0	387	0	0	537	0	1	925	0.00108108	6	491	0.01222
ACA17_s2_SynSno_pointMutU	synthetic target	0	165	0	0	232	0	0	181	0	1	302	0.00331126	2	344	0.00581395	0	407	0	0	382	0	1	517	0.00193424	0	1010	0	1	898	0.00111359	0	1024	0	0	208	0	0	268	0	1	403	0.00248139	1	631	0.00158479	9	427	0.0210773
ACA19_s1_SynSno_3nt	synthetic target	1	216	0.00462963	4	427	0.00936768	1	222	0.0045045	9	456	0.0197368	2	434	0.00460829	8	551	0.0145191	1	436	0.00229358	15	594	0.0252525	7	1436	0.00487465	17	1325	0.0128302	20	1508	0.0132626	0	296	0	5	438	0.0114155	6	562	0.0106762	6	839	0.00715137	10	586	0.0170648
ACA19_s1_SynSno_5nt	synthetic target	1	323	0.00309598	11	554	0.0198556	1	303	0.00330033	15	650	0.0230769	2	538	0.00371747	7	698	0.0100287	6	542	0.0110701	10	738	0.0135501	11	1671	0.00658288	19	1494	0.0127175	14	1718	0.00814901	0	336	0	6	421	0.0142518	7	617	0.0113452	11	915	0.0120219	2	665	0.00300752
ACA19_s1_SynSno_8nt	synthetic target	0	238	0	104	363	0.286501	1	215	0.00465116	144	448	0.321429	3	593	0.00505902	31	659	0.047041	1	502	0.00199203	20	693	0.02886	114	1578	0.0722433	79	1454	0.0543329	68	1524	0.0446194	2	312	0.00641026	30	330	0.0909091	4	648	0.00617284	12	946	0.012685	8	510	0.0156863
ACA19_s1_SynSno_hyb10nt_mut1A	synthetic target	1	199	0.00502513	40	270	0.148148	5	218	0.0229358	62	297	0.208754	10	360	0.0277778	18	402	0.0447761	2	372	0.00537634	16	401	0.0399002	64	1057	0.0605487	76	993	0.0765358	56	1080	0.0518519	3	206	0.0145631	13	267	0.0486891	5	437	0.0114416	28	657	0.042618	7	334	0.0209581
ACA19_s1_SynSno_hyb10nt_mut1C	synthetic target	0	219	0	40	253	0.158103	0	165	0	35	218	0.16055	1	305	0.00327869	9	328	0.027439	0	296	0	7	344	0.0203488	35	917	0.0381679	25	838	0.0298329	22	864	0.025463	1	199	0.00502513	23	246	0.0934959	2	338	0.00591716	2	561	0.00356506	4	298	0.0134228
ACA19_s1_SynSno_hyb10nt_mut1T	synthetic target	1	202	0.0049505	59	237	0.248945	3	221	0.0135747	93	295	0.315254	4	380	0.0105263	24	420	0.0571429	3	349	0.00859599	25	481	0.0519751	91	1231	0.0739236	87	1162	0.0748709	72	1251	0.057554	4	264	0.0151515	28	330	0.0848485	11	471	0.0233546	16	713	0.0224404	5	415	0.0120482
ACA19_s1_SynSno_hyb10nt_remove1	synthetic target	0	169	0	3	226	0.0132743	0	159	0	5	284	0.0176056	1	209	0.00478469	2	210	0.00952381	0	196	0	0	239	0	1	583	0.00171527	9	530	0.0169811	5	558	0.00896057	1	114	0.00877193	13	182	0.0714286	3	253	0.0118577	3	382	0.0078534	7	178	0.0393258
ACA19_s1_SynSno_hyb10nt	synthetic target	0	188	0	50	225	0.222222	0	195	0	87	288	0.302083	2	334	0.00598802	13	379	0.0343008	0	323	0	13	437	0.0297483	65	1016	0.0639764	54	886	0.0609481	32	951	0.0336488	3	198	0.0151515	17	295	0.0576271	3	392	0.00765306	9	644	0.0139752	2	328	0.00609756
ACA19_s1_SynSno_pointMutU	synthetic target	0	110	0	1	168	0.00595238	0	109	0	2	160	0.0125	3	259	0.011583	1	271	0.00369004	1	227	0.00440529	1	276	0.00362319	0	734	0	4	668	0.00598802	2	652	0.00306748	1	139	0.00719424	0	201	0	1	272	0.00367647	2	478	0.0041841	2	225	0.00888889
ACA19_s2_SynSno_3nt	synthetic target	1	224	0.00446429	2	369	0.00542005	2	218	0.00917431	2	392	0.00510204	3	389	0.00771208	3	471	0.00636943	2	428	0.0046729	8	546	0.014652	9	1295	0.00694981	7	1110	0.00630631	7	1395	0.00501792	1	223	0.0044843	3	276	0.0108696	5	534	0.0093633	3	686	0.00437318	2	488	0.00409836
ACA19_s2_SynSno_5nt	synthetic target	0	243	0	148	457	0.323851	3	279	0.0107527	182	454	0.400881	3	459	0.00653595	9	555	0.0162162	2	481	0.004158	14	606	0.0231023	34	1348	0.0252226	37	1166	0.0317324	24	1334	0.017991	1	275	0.00363636	13	306	0.0424837	11	571	0.0192644	9	792	0.0113636	9	565	0.0159292
ACA19_s2_SynSno_8nt	synthetic target	0	232	0	74	314	0.235669	1	251	0.00398406	128	384	0.333333	5	566	0.00883392	23	593	0.0387858	2	546	0.003663	15	607	0.0247117	76	1557	0.0488118	47	1275	0.0368627	34	1253	0.0271349	3	326	0.00920245	20	322	0.0621118	4	664	0.0060241	17	948	0.0179325	14	632	0.0221519
ACA19_s2_SynSno_hyb10nt_mut1A	synthetic target	3	148	0.0202703	26	140	0.185714	0	133	0	29	211	0.137441	7	470	0.0148936	14	434	0.0322581	2	452	0.00442478	11	469	0.0234542	55	1155	0.047619	51	1080	0.0472222	47	1135	0.0414097	0	228	0	27	347	0.0778098	6	511	0.0117417	14	759	0.0184453	12	420	0.0285714
ACA19_s2_SynSno_hyb10nt_mut1C	synthetic target	1	233	0.00429185	40	269	0.148699	1	249	0.00401606	61	290	0.210345	4	455	0.00879121	10	520	0.0192308	6	480	0.0125	22	602	0.0365449	77	1359	0.0566593	62	1287	0.048174	47	1255	0.0374502	5	296	0.0168919	20	339	0.0589971	7	593	0.0118044	18	857	0.0210035	8	533	0.0150094
ACA19_s2_SynSno_hyb10nt_mut1T	synthetic target	1	217	0.00460829	88	305	0.288525	0	194	0	106	326	0.325153	6	501	0.011976	21	461	0.0455531	2	435	0.0045977	21	539	0.038961	124	1346	0.0921248	106	1159	0.0914582	68	1220	0.0557377	9	243	0.037037	38	285	0.133333	10	486	0.0205761	36	820	0.0439024	13	511	0.0254403
ACA19_s2_SynSno_hyb10nt_remove1	synthetic target	1	210	0.0047619	5	214	0.0233645	1	215	0.00465116	10	265	0.0377358	5	423	0.0118203	8	444	0.018018	5	374	0.013369	10	526	0.0190114	13	1287	0.010101	24	1005	0.0238806	16	1078	0.0148423	7	263	0.026616	14	258	0.0542636	6	503	0.0119284	18	786	0.0229008	6	483	0.0124224
ACA19_s2_SynSno_hyb10nt	synthetic target	0	131	0	27	157	0.171975	0	117	0	30	154	0.194805	2	286	0.00699301	7	311	0.022508	1	288	0.00347222	15	351	0.042735	37	823	0.0449575	31	723	0.0428769	20	728	0.0274725	3	171	0.0175439	3	213	0.0140845	3	421	0.00712589	7	562	0.0124555	3	327	0.00917431
ACA19_s2_SynSno_pointMutU	synthetic target	1	127	0.00787402	0	166	0	0	165	0	0	207	0	1	313	0.00319489	2	312	0.00641026	0	356	0	5	340	0.0147059	5	954	0.00524109	4	736	0.00543478	4	734	0.00544959	0	173	0	3	210	0.0142857	1	381	0.00262467	6	506	0.0118577	5	387	0.0129199
ACA19_s3_SynSno_3nt	synthetic target	1	148	0.00675676	8	298	0.0268456	2	169	0.0118343	9	243	0.037037	9	492	0.0182927	31	662	0.0468278	7	441	0.015873	23	636	0.0361635	23	1493	0.0154052	36	1296	0.0277778	35	1526	0.0229358	8	257	0.0311284	10	349	0.0286533	12	583	0.0205832	21	862	0.0243619	9	660	0.0136364
ACA19_s3_SynSno_5nt	synthetic target	3	269	0.0111524	10	491	0.0203666	1	285	0.00350877	17	518	0.0328185	8	562	0.0142349	5	680	0.00735294	6	556	0.0107914	20	766	0.0261097	20	1783	0.011217	20	1657	0.01207	31	1895	0.0163588	3	336	0.00892857	7	423	0.0165485	6	574	0.010453	14	1146	0.0122164	9	603	0.0149254
ACA19_s3_SynSno_8nt	synthetic target	2	144	0.0138889	5	303	0.0165017	3	164	0.0182927	6	315	0.0190476	3	392	0.00765306	5	464	0.0107759	1	387	0.00258398	7	522	0.01341	14	1399	0.0100071	14	1253	0.0111732	5	1428	0.0035014	1	253	0.00395257	6	344	0.0174419	0	467	0	13	780	0.0166667	4	466	0.00858369
ACA19_s3_SynSno_hyb10nt_mut1A	synthetic target	5	221	0.0226244	6	360	0.0166667	2	236	0.00847458	9	377	0.0238727	9	414	0.0217391	13	477	0.0272537	5	386	0.0129534	19	535	0.035514	15	1378	0.0108853	27	1277	0.0211433	24	1391	0.0172538	5	245	0.0204082	8	363	0.0220386	9	499	0.0180361	17	747	0.0227577	8	432	0.0185185
ACA19_s3_SynSno_hyb10nt_mut1C	synthetic target	5	325	0.0153846	5	551	0.00907441	3	315	0.00952381	6	588	0.0102041	7	391	0.0179028	7	438	0.0159817	0	415	0	10	435	0.0229885	11	1301	0.00845503	20	1178	0.0169779	12	1279	0.00938233	3	228	0.0131579	8	351	0.022792	2	459	0.0043573	8	626	0.0127796	6	464	0.012931
ACA19_s3_SynSno_hyb10nt_mut1T	synthetic target	4	133	0.0300752	2	208	0.00961538	1	132	0.00757576	2	201	0.00995025	7	241	0.0290456	4	280	0.0142857	0	236	0	11	319	0.0344828	8	830	0.00963855	15	733	0.0204638	17	834	0.0203837	0	146	0	2	198	0.010101	1	295	0.00338983	4	485	0.00824742	6	247	0.0242915
ACA19_s3_SynSno_hyb10nt_remove1	synthetic target	2	165	0.0121212	11	287	0.0383275	9	186	0.0483871	13	283	0.0459364	10	438	0.0228311	15	539	0.0278293	10	428	0.0233645	28	575	0.0486957	26	1378	0.0188679	34	1311	0.0259344	49	1464	0.0334699	3	245	0.0122449	12	361	0.033241	8	516	0.0155039	28	795	0.0352201	18	460	0.0391304
ACA19_s3_SynSno_hyb10nt	synthetic target	1	304	0.00328947	8	498	0.0160643	9	330	0.0272727	17	585	0.0290598	3	531	0.00564972	10	536	0.0186567	5	445	0.011236	9	588	0.0153061	9	1339	0.00672143	23	1259	0.0182685	12	1370	0.00875912	2	227	0.00881057	0	366	0	0	509	0	7	767	0.00912647	5	504	0.00992063
ACA19_s3_SynSno_pointMutU	synthetic target	0	235	0	0	397	0	1	236	0.00423729	3	410	0.00731707	1	458	0.00218341	3	566	0.00530035	2	506	0.00395257	0	561	0	10	1674	0.00597372	10	1476	0.00677507	8	1667	0.00479904	4	334	0.011976	3	340	0.00882353	3	560	0.00535714	2	899	0.00222469	7	558	0.0125448
ACA20_SynSno_3nt	synthetic target	1	277	0.00361011	15	383	0.0391645	3	236	0.0127119	18	444	0.0405405	4	593	0.00674536	7	645	0.0108527	2	560	0.00357143	7	760	0.00921053	14	1778	0.00787402	13	1548	0.00839793	13	1841	0.00706138	1	303	0.00330033	1	466	0.00214592	3	685	0.00437956	6	1047	0.00573066	5	671	0.00745156
ACA20_SynSno_5nt	synthetic target	1	149	0.00671141	17	174	0.0977011	0	137	0	33	221	0.149321	7	336	0.0208333	12	415	0.0289157	4	372	0.0107527	17	452	0.0376106	19	914	0.0207877	33	989	0.033367	39	1180	0.0330508	8	264	0.030303	8	267	0.0299625	11	472	0.0233051	18	664	0.0271084	11	366	0.0300546
ACA20_SynSno_8nt	synthetic target	0	177	0	11	162	0.0679012	0	182	0	13	157	0.0828025	0	329	0	9	343	0.0262391	0	295	0	3	362	0.00828729	8	942	0.00849257	21	911	0.0230516	19	1000	0.019	5	239	0.0209205	12	264	0.0454545	0	412	0	4	585	0.00683761	0	306	0
ACA20_SynSno_hyb10nt_mut1A	synthetic target	4	171	0.0233918	43	275	0.156364	10	221	0.0452489	82	291	0.281787	10	363	0.0275482	20	400	0.05	7	339	0.020649	18	451	0.0399113	58	1121	0.0517395	75	1016	0.0738189	58	1037	0.0559306	5	223	0.0224215	9	296	0.0304054	13	452	0.0287611	26	614	0.0423453	21	393	0.0534351
ACA20_SynSno_hyb10nt_mut1C	synthetic target	2	172	0.0116279	81	220	0.368182	1	184	0.00543478	76	266	0.285714	3	335	0.00895522	11	358	0.0307263	2	363	0.00550964	14	380	0.0368421	50	914	0.0547046	60	884	0.0678733	64	1023	0.0625611	7	212	0.0330189	26	287	0.0905923	4	439	0.00911162	23	625	0.0368	5	378	0.0132275
ACA20_SynSno_hyb10nt_mut1T	synthetic target	6	314	0.0191083	154	402	0.383085	3	298	0.0100671	215	486	0.442387	4	460	0.00869565	46	453	0.101545	7	401	0.0174564	29	477	0.0607966	115	1291	0.0890782	141	1245	0.113253	114	1298	0.0878274	6	272	0.0220588	34	274	0.124088	8	512	0.015625	51	779	0.0654685	19	472	0.0402542
ACA20_SynSno_hyb10nt_remove1	synthetic target	2	209	0.00956938	33	255	0.129412	1	214	0.0046729	55	303	0.181518	8	395	0.0202532	17	470	0.0361702	6	376	0.0159574	13	463	0.0280778	37	1103	0.0335449	28	1041	0.0268972	36	1070	0.0336449	4	236	0.0169492	9	255	0.0352941	9	417	0.0215827	18	682	0.026393	17	420	0.0404762
ACA20_SynSno_hyb10nt	synthetic target	0	240	0	87	358	0.243017	1	263	0.00380228	73	300	0.243333	2	403	0.00496278	9	471	0.0191083	1	414	0.00241546	11	509	0.021611	38	1373	0.0276766	40	1275	0.0313725	50	1353	0.0369549	1	282	0.0035461	23	383	0.0600522	3	598	0.00501672	18	1008	0.0178571	5	551	0.00907441
ACA20_SynSno_pointMutU	synthetic target	1	178	0.00561798	0	235	0	1	140	0.00714286	3	264	0.0113636	1	413	0.00242131	2	460	0.00434783	0	354	0	3	504	0.00595238	4	1162	0.00344234	10	1065	0.00938967	9	1232	0.00730519	7	248	0.0282258	2	325	0.00615385	2	505	0.0039604	6	719	0.00834492	4	512	0.0078125
ACA21_s1_SynSno_3nt	synthetic target	4	224	0.0178571	13	309	0.0420712	1	189	0.00529101	10	268	0.0373134	3	357	0.00840336	3	397	0.00755668	0	360	0	5	449	0.0111359	5	1115	0.0044843	12	951	0.0126183	8	1040	0.00769231	2	228	0.00877193	0	263	0	2	444	0.0045045	2	677	0.00295421	4	458	0.00873362
ACA21_s1_SynSno_5nt	synthetic target	1	149	0.00671141	13	239	0.0543933	1	149	0.00671141	9	228	0.0394737	3	480	0.00625	4	519	0.00770713	1	450	0.00222222	10	545	0.0183486	21	1465	0.0143345	27	1156	0.0233564	26	1389	0.0187185	2	286	0.00699301	11	420	0.0261905	3	598	0.00501672	3	876	0.00342466	7	799	0.00876095
ACA21_s1_SynSno_8nt	synthetic target	1	232	0.00431034	46	297	0.154882	2	252	0.00793651	51	279	0.182796	4	537	0.00744879	8	614	0.0130293	1	534	0.00187266	11	635	0.0173228	41	1471	0.0278722	38	1299	0.0292533	81	1299	0.0623557	6	328	0.0182927	9	393	0.0229008	3	660	0.00454545	7	909	0.00770077	10	816	0.0122549
ACA21_s1_SynSno_hyb10nt_mut1A	synthetic target	0	171	0	9	154	0.0584416	0	179	0	15	167	0.0898204	0	488	0	3	500	0.006	1	481	0.002079	5	520	0.00961538	25	1135	0.0220264	27	1149	0.0234987	81	1171	0.0691716	2	287	0.00696864	13	353	0.0368272	5	648	0.00771605	10	845	0.0118343	1	567	0.00176367
ACA21_s1_SynSno_hyb10nt_mut1C	synthetic target	1	113	0.00884956	17	142	0.119718	0	138	0	12	145	0.0827586	2	495	0.0040404	8	511	0.0156556	2	437	0.00457666	8	581	0.0137694	43	1199	0.0358632	27	1002	0.0269461	95	1030	0.092233	5	271	0.0184502	21	286	0.0734266	2	489	0.00408998	5	690	0.00724638	6	527	0.0113852
ACA21_s1_SynSno_hyb10nt_mut1T	synthetic target	2	255	0.00784314	64	256	0.25	2	273	0.00732601	56	247	0.226721	2	459	0.0043573	10	393	0.0254453	0	391	0	5	416	0.0120192	65	1064	0.0610902	61	915	0.0666667	140	939	0.149095	0	260	0	36	294	0.122449	8	500	0.016	27	722	0.0373961	1	453	0.00220751
ACA21_s1_SynSno_hyb10nt_remove1	synthetic target	0	114	0	1	169	0.00591716	0	118	0	1	190	0.00526316	6	329	0.0182371	5	369	0.0135501	2	312	0.00641026	4	429	0.00932401	12	965	0.0124352	19	929	0.0204521	13	973	0.0133607	2	226	0.00884956	12	363	0.0330579	2	451	0.00443459	10	646	0.0154799	7	438	0.0159817
ACA21_s1_SynSno_hyb10nt	synthetic target	0	178	0	17	236	0.0720339	0	207	0	17	269	0.063197	1	261	0.00383142	3	269	0.0111524	1	285	0.00350877	3	293	0.0102389	8	754	0.0106101	15	665	0.0225564	29	723	0.0401107	0	137	0	7	197	0.035533	0	338	0	7	489	0.0143149	4	365	0.0109589
ACA21_s1_SynSno_pointMutU	synthetic target	0	148	0	0	165	0	0	156	0	0	215	0	0	262	0	0	264	0	0	268	0	0	275	0	1	747	0.00133869	6	647	0.00927357	1	738	0.00135501	1	181	0.00552486	0	200	0	1	307	0.00325733	2	450	0.00444444	3	402	0.00746269
ACA21_s2_SynSno_3nt	synthetic target	0	96	0	2	214	0.00934579	1	108	0.00925926	4	205	0.0195122	3	328	0.00914634	5	349	0.0143266	1	266	0.0037594	8	359	0.0222841	9	932	0.00965665	20	842	0.023753	20	922	0.021692	1	169	0.00591716	5	224	0.0223214	4	310	0.0129032	10	657	0.0152207	6	363	0.0165289
ACA21_s2_SynSno_5nt	synthetic target	0	70	0	9	100	0.09	1	86	0.0116279	11	125	0.088	1	288	0.00347222	5	317	0.0157729	1	236	0.00423729	3	328	0.00914634	13	837	0.0155317	12	712	0.0168539	15	818	0.0183374	0	172	0	1	228	0.00438596	3	310	0.00967742	0	494	0	4	305	0.0131148
ACA21_s2_SynSno_8nt	synthetic target	0	119	0	53	188	0.281915	0	125	0	58	216	0.268519	1	405	0.00246914	9	413	0.0217918	0	347	0	11	456	0.0241228	35	1057	0.0331126	66	973	0.0678314	101	974	0.103696	0	226	0	20	280	0.0714286	1	424	0.00235849	6	709	0.00846262	2	410	0.00487805
ACA21_s2_SynSno_hyb10nt_mut1A	synthetic target	1	146	0.00684932	89	181	0.491713	2	138	0.0144928	95	216	0.439815	0	308	0	9	332	0.0271084	1	290	0.00344828	12	408	0.0294118	25	909	0.0275028	26	821	0.0316687	57	850	0.0670588	2	230	0.00869565	4	250	0.016	1	320	0.003125	7	574	0.0121951	9	380	0.0236842
ACA21_s2_SynSno_hyb10nt_mut1C	synthetic target	3	168	0.0178571	103	286	0.36014	0	183	0	146	359	0.406685	4	371	0.0107817	6	435	0.0137931	1	392	0.00255102	7	458	0.0152838	38	1089	0.0348944	50	1085	0.0460829	82	1130	0.0725664	3	254	0.011811	16	273	0.0586081	4	507	0.00788955	0	737	0	1	431	0.00232019
ACA21_s2_SynSno_hyb10nt_mut1T	synthetic target	4	156	0.025641	146	318	0.459119	1	176	0.00568182	210	378	0.555556	3	307	0.00977199	16	380	0.0421053	3	324	0.00925926	21	383	0.0548303	80	982	0.0814664	88	918	0.0958606	191	990	0.192929	5	211	0.0236967	42	267	0.157303	12	432	0.0277778	33	601	0.0549085	6	387	0.0155039
ACA21_s2_SynSno_hyb10nt_remove1	synthetic target	0	150	0	14	275	0.0509091	0	144	0	27	300	0.09	0	336	0	3	448	0.00669643	1	306	0.00326797	3	414	0.00724638	6	1221	0.004914	3	1031	0.0029098	4	1212	0.00330033	0	215	0	2	322	0.00621118	0	420	0	3	718	0.00417827	2	495	0.0040404
ACA21_s2_SynSno_hyb10nt	synthetic target	1	173	0.00578035	66	225	0.293333	0	153	0	98	258	0.379845	0	367	0	11	455	0.0241758	0	374	0	2	476	0.00420168	38	1194	0.0318258	48	1105	0.0434389	102	1195	0.0853556	0	249	0	23	324	0.0709877	2	440	0.00454545	5	697	0.0071736	0	496	0
ACA21_s2_SynSno_pointMutU	synthetic target	0	78	0	0	173	0	0	75	0	0	188	0	1	303	0.00330033	2	337	0.00593472	0	305	0	1	409	0.00244499	3	993	0.00302115	4	891	0.00448934	3	946	0.00317125	0	165	0	6	240	0.025	1	326	0.00306748	3	593	0.00505902	3	395	0.00759494
ACA22_s1_SynSno_3nt	synthetic target	2	225	0.00888889	8	397	0.0201511	1	266	0.0037594	1	413	0.00242131	2	425	0.00470588	4	525	0.00761905	4	463	0.00863931	11	565	0.019469	16	1453	0.0110117	11	1253	0.00877893	17	1397	0.0121689	7	320	0.021875	3	408	0.00735294	5	574	0.0087108	2	925	0.00216216	8	646	0.0123839
ACA22_s1_SynSno_5nt	synthetic target	3	164	0.0182927	11	303	0.0363036	4	177	0.0225989	15	373	0.0402145	2	246	0.00813008	14	301	0.0465116	4	244	0.0163934	15	339	0.0442478	24	862	0.0278422	25	757	0.0330251	24	844	0.028436	1	166	0.0060241	0	214	0	7	345	0.0202899	17	629	0.027027	4	319	0.0125392
ACA22_s1_SynSno_8nt	synthetic target	2	228	0.00877193	7	535	0.0130841	1	256	0.00390625	6	523	0.0114723	5	364	0.0137363	14	412	0.0339806	2	316	0.00632911	11	428	0.0257009	24	1051	0.0228354	20	969	0.0206398	28	1096	0.0255474	7	219	0.0319635	9	276	0.0326087	6	458	0.0131004	10	676	0.0147929	8	387	0.0206718
ACA22_s1_SynSno_hyb10nt_mut1A	synthetic target	3	159	0.0188679	2	265	0.00754717	2	156	0.0128205	6	237	0.0253165	3	285	0.0105263	10	327	0.030581	4	319	0.0125392	16	461	0.0347072	20	977	0.0204708	24	860	0.027907	24	946	0.02537	4	193	0.0207254	12	235	0.0510638	8	412	0.0194175	12	559	0.0214669	8	334	0.0239521
ACA22_s1_SynSno_hyb10nt_mut1C	synthetic target	2	153	0.0130719	1	313	0.00319489	1	178	0.00561798	5	335	0.0149254	4	369	0.0108401	5	445	0.011236	2	378	0.00529101	10	461	0.021692	18	1052	0.0171103	23	931	0.0247046	17	1032	0.0164729	2	192	0.0104167	7	249	0.0281124	3	379	0.00791557	12	645	0.0186047	9	409	0.0220049
ACA22_s1_SynSno_hyb10nt_mut1T	synthetic target	3	223	0.0134529	5	406	0.0123153	2	266	0.0075188	13	436	0.0298165	12	445	0.0269663	15	517	0.0290135	3	421	0.00712589	20	502	0.0398406	23	1339	0.017177	20	1085	0.0184332	26	1272	0.0204403	8	247	0.0323887	7	270	0.0259259	12	529	0.0226843	20	798	0.0250627	12	588	0.0204082
ACA22_s1_SynSno_hyb10nt_remove1	synthetic target	0	100	0	2	127	0.015748	1	103	0.00970874	2	153	0.0130719	5	374	0.013369	10	426	0.0234742	3	356	0.00842697	8	489	0.0163599	7	1167	0.00599829	15	881	0.0170261	17	835	0.0203593	4	198	0.020202	7	288	0.0243056	12	445	0.0269663	11	631	0.0174326	10	496	0.0201613
ACA22_s1_SynSno_hyb10nt	synthetic target	4	228	0.0175439	5	407	0.012285	2	246	0.00813008	11	460	0.023913	4	387	0.0103359	19	481	0.039501	3	406	0.00738916	19	522	0.0363985	25	1205	0.0207469	24	1055	0.0227488	29	1079	0.0268767	7	208	0.0336538	9	270	0.0333333	11	474	0.0232068	20	742	0.0269542	9	412	0.0218447
ACA22_s1_SynSno_pointMutU	synthetic target	0	133	0	2	212	0.00943396	0	125	0	0	211	0	3	474	0.00632911	6	550	0.0109091	2	482	0.00414938	9	622	0.0144695	15	1459	0.010281	27	1229	0.0219691	19	1381	0.0137581	7	262	0.0267176	12	343	0.0349854	4	576	0.00694444	10	897	0.0111483	6	582	0.0103093
ACA22_s2_SynSno_3nt	synthetic target	1	141	0.0070922	0	280	0	1	150	0.00666667	1	262	0.00381679	1	191	0.0052356	1	240	0.00416667	0	196	0	3	263	0.0114068	1	638	0.0015674	6	577	0.0103986	6	642	0.00934579	0	140	0	0	219	0	1	240	0.00416667	2	360	0.00555556	0	264	0
ACA22_s2_SynSno_5nt	synthetic target	1	153	0.00653595	4	265	0.0150943	1	159	0.00628931	2	287	0.00696864	5	528	0.0094697	9	583	0.0154374	2	507	0.00394477	14	669	0.0209268	16	1661	0.00963275	30	1415	0.0212014	40	1594	0.0250941	6	300	0.02	7	381	0.0183727	7	558	0.0125448	15	940	0.0159574	15	528	0.0284091
ACA22_s2_SynSno_8nt	synthetic target	5	285	0.0175439	80	449	0.178174	1	293	0.00341297	122	585	0.208547	9	420	0.0214286	14	565	0.0247788	3	452	0.00663717	14	585	0.0239316	16	1247	0.0128308	12	1156	0.0103806	16	1225	0.0130612	1	276	0.00362319	1	322	0.00310559	7	477	0.0146751	6	855	0.00701754	2	471	0.00424628
ACA22_s2_SynSno_hyb10nt_mut1A	synthetic target	3	187	0.0160428	23	211	0.109005	3	168	0.0178571	38	250	0.152	8	426	0.0187793	7	467	0.0149893	3	430	0.00697674	5	528	0.0094697	10	1231	0.00812348	18	1198	0.015025	21	1248	0.0168269	1	238	0.00420168	9	296	0.0304054	3	475	0.00631579	10	781	0.0128041	18	457	0.0393873
ACA22_s2_SynSno_hyb10nt_mut1C	synthetic target	0	167	0	38	238	0.159664	1	187	0.00534759	39	238	0.163866	1	386	0.00259067	2	444	0.0045045	0	359	0	6	497	0.0120724	13	1206	0.0107794	12	1023	0.0117302	6	1120	0.00535714	0	198	0	2	264	0.00757576	3	420	0.00714286	5	621	0.00805153	6	438	0.0136986
ACA22_s2_SynSno_hyb10nt_mut1T	synthetic target	4	338	0.0118343	50	312	0.160256	4	306	0.0130719	95	401	0.236908	5	597	0.00837521	8	629	0.0127186	2	583	0.00343053	16	706	0.0226629	22	1754	0.0125428	52	1652	0.031477	42	1783	0.0235558	3	320	0.009375	11	436	0.0252294	14	665	0.0210526	17	1024	0.0166016	11	706	0.0155807
ACA22_s2_SynSno_hyb10nt_remove1	synthetic target	0	108	0	0	200	0	1	130	0.00769231	5	236	0.0211864	0	269	0	5	315	0.015873	0	281	0	3	362	0.00828729	3	815	0.00368098	7	880	0.00795455	4	900	0.00444444	0	172	0	3	257	0.0116732	2	333	0.00600601	2	591	0.00338409	1	270	0.0037037
ACA22_s2_SynSno_hyb10nt	synthetic target	0	196	0	22	275	0.08	1	183	0.00546448	31	288	0.107639	1	293	0.00341297	3	346	0.00867052	2	267	0.00749064	5	406	0.0123153	9	886	0.010158	6	875	0.00685714	16	909	0.0176018	3	229	0.0131004	0	238	0	6	360	0.0166667	5	537	0.00931099	5	387	0.0129199
ACA22_s2_SynSno_pointMutU	synthetic target	1	157	0.00636943	2	221	0.00904977	2	160	0.0125	4	226	0.0176991	0	443	0	2	500	0.004	2	416	0.00480769	4	587	0.00681431	5	1468	0.00340599	6	1358	0.00441826	7	1422	0.00492264	5	249	0.0200803	3	337	0.00890208	5	560	0.00892857	3	804	0.00373134	5	595	0.00840336
ACA23_s1_SynSno_3nt	synthetic target	2	244	0.00819672	8	470	0.0170213	4	223	0.0179372	13	573	0.0226876	6	393	0.0152672	20	499	0.0400802	7	461	0.0151844	14	482	0.0290456	14	1218	0.0114943	29	1110	0.0261261	21	1193	0.0176027	5	225	0.0222222	5	373	0.0134048	5	492	0.0101626	12	692	0.017341	10	417	0.0239808
ACA23_s1_SynSno_5nt	synthetic target	1	245	0.00408163	0	343	0	0	200	0	5	381	0.0131234	3	576	0.00520833	7	677	0.0103397	0	569	0	7	751	0.00932091	6	1700	0.00352941	9	1299	0.00692841	6	1514	0.00396301	2	349	0.00573066	10	381	0.0262467	2	659	0.0030349	4	947	0.00422386	4	596	0.00671141
ACA23_s1_SynSno_8nt	synthetic target	2	86	0.0232558	2	172	0.0116279	1	100	0.01	3	146	0.0205479	2	261	0.00766284	2	310	0.00645161	0	257	0	4	302	0.013245	3	678	0.00442478	17	696	0.0244253	4	806	0.00496278	4	163	0.0245399	0	217	0	3	328	0.00914634	6	481	0.012474	3	332	0.00903614
ACA23_s1_SynSno_hyb10nt_mut1A	synthetic target	2	188	0.0106383	13	345	0.0376812	4	183	0.0218579	7	328	0.0213415	7	494	0.01417	13	542	0.0239852	0	469	0	13	581	0.0223752	20	1579	0.0126662	35	1299	0.0269438	27	1361	0.0198384	4	273	0.014652	3	366	0.00819672	10	544	0.0183824	27	877	0.0307868	17	606	0.0280528
ACA23_s1_SynSno_hyb10nt_mut1C	synthetic target	2	151	0.013245	3	246	0.0121951	1	143	0.00699301	4	255	0.0156863	1	305	0.00327869	6	334	0.0179641	1	284	0.00352113	3	435	0.00689655	8	996	0.00803213	9	837	0.0107527	10	918	0.0108932	1	157	0.00636943	4	251	0.0159363	0	355	0	5	443	0.0112867	6	325	0.0184615
ACA23_s1_SynSno_hyb10nt_mut1T	synthetic target	0	200	0	8	334	0.0239521	3	226	0.0132743	15	342	0.0438596	9	391	0.0230179	9	438	0.0205479	5	418	0.0119617	11	495	0.0222222	9	1451	0.00620262	21	1127	0.0186335	31	1187	0.0261163	7	265	0.0264151	3	312	0.00961538	5	483	0.010352	14	814	0.017199	13	475	0.0273684
ACA23_s1_SynSno_hyb10nt_remove1	synthetic target	7	196	0.0357143	4	335	0.0119403	2	182	0.010989	3	334	0.00898204	4	344	0.0116279	8	386	0.0207254	1	308	0.00324675	16	496	0.0322581	10	1141	0.00876424	20	971	0.0205973	17	1113	0.015274	2	205	0.0097561	11	308	0.0357143	5	419	0.0119332	8	656	0.0121951	9	485	0.0185567
ACA23_s1_SynSno_hyb10nt	synthetic target	3	194	0.0154639	7	252	0.0277778	0	182	0	8	321	0.0249221	1	379	0.00263852	9	382	0.0235602	3	314	0.00955414	9	439	0.0205011	8	998	0.00801603	17	850	0.02	12	917	0.0130862	1	205	0.00487805	0	270	0	3	411	0.00729927	6	621	0.00966184	6	422	0.014218
ACA23_s1_SynSno_pointMutU	synthetic target	1	146	0.00684932	4	223	0.0179372	1	145	0.00689655	1	237	0.00421941	0	356	0	1	368	0.00271739	0	336	0	3	408	0.00735294	2	1061	0.00188501	5	884	0.00565611	6	1032	0.00581395	0	203	0	2	240	0.00833333	1	375	0.00266667	4	659	0.0060698	4	441	0.00907029
ACA23_s2_SynSno_3nt	synthetic target	3	289	0.0103806	3	493	0.00608519	1	322	0.00310559	7	585	0.0119658	1	434	0.00230415	7	603	0.0116086	2	475	0.00421053	6	697	0.00860832	7	1673	0.0041841	15	1315	0.0114068	14	1376	0.0101744	2	299	0.00668896	6	411	0.0145985	2	619	0.00323102	7	905	0.00773481	5	636	0.00786164
ACA23_s2_SynSno_8nt	synthetic target	1	194	0.00515464	45	220	0.204545	1	182	0.00549451	38	218	0.174312	3	331	0.00906344	4	368	0.0108696	1	322	0.00310559	14	417	0.0335731	12	1002	0.011976	24	910	0.0263736	16	916	0.0174672	2	217	0.00921659	7	288	0.0243056	2	510	0.00392157	9	645	0.0139535	7	409	0.0171149
ACA23_s2_SynSno_hyb10nt_mut1A	synthetic target	0	270	0	52	340	0.152941	5	243	0.0205761	81	378	0.214286	16	514	0.0311284	18	642	0.0280374	10	473	0.0211416	26	709	0.0366714	57	1627	0.0350338	69	1575	0.0438095	60	1641	0.0365631	15	327	0.0458716	19	427	0.0444965	15	755	0.0198675	36	1017	0.0353982	11	563	0.0195382
ACA23_s2_SynSno_hyb10nt_mut1C	synthetic target	6	278	0.0215827	71	409	0.173594	5	272	0.0183824	80	438	0.182648	5	381	0.0131234	17	422	0.0402844	5	386	0.0129534	13	431	0.0301624	42	1174	0.0357751	42	1055	0.0398104	35	1134	0.0308642	5	251	0.0199203	21	278	0.0755396	3	490	0.00612245	8	737	0.0108548	4	502	0.00796813
ACA23_s2_SynSno_hyb10nt_mut1T	synthetic target	4	329	0.0121581	155	495	0.313131	6	320	0.01875	234	605	0.386777	4	664	0.0060241	27	774	0.0348837	11	643	0.0171073	32	836	0.0382775	97	1979	0.0490147	94	1750	0.0537143	89	1915	0.0464752	10	388	0.0257732	41	482	0.0850622	11	687	0.0160116	26	1079	0.0240964	11	757	0.014531
ACA23_s2_SynSno_hyb10nt_remove1	synthetic target	4	258	0.0155039	16	368	0.0434783	5	263	0.0190114	20	483	0.0414079	17	466	0.0364807	28	577	0.0485269	14	456	0.0307018	14	589	0.0237691	48	1484	0.032345	36	1281	0.028103	56	1428	0.0392157	12	301	0.0398671	6	333	0.018018	10	601	0.0166389	22	899	0.0244716	17	529	0.0321361
ACA23_s2_SynSno_hyb10nt	synthetic target	2	124	0.016129	44	214	0.205607	2	175	0.0114286	55	196	0.280612	5	426	0.0117371	16	435	0.0367816	3	434	0.00691244	15	506	0.0296443	24	1061	0.0226202	25	1014	0.0246548	25	1172	0.0213311	3	273	0.010989	8	353	0.0226629	6	569	0.0105448	10	669	0.0149477	10	490	0.0204082
ACA23_s2_SynSno_pointMutU	synthetic target	0	153	0	3	227	0.0132159	0	157	0	1	272	0.00367647	5	277	0.0180505	8	334	0.0239521	2	291	0.00687285	8	329	0.0243161	7	892	0.00784753	8	744	0.0107527	17	840	0.0202381	2	149	0.0134228	3	264	0.0113636	3	364	0.00824176	5	524	0.00954198	1	365	0.00273973
ACA24_s1_SynSno_3nt	synthetic target	3	204	0.0147059	5	281	0.0177936	2	189	0.010582	3	317	0.00946372	5	423	0.0118203	12	538	0.0223048	7	423	0.0165485	12	655	0.0183206	9	1289	0.00698216	11	1169	0.00940975	11	1214	0.00906096	3	256	0.0117188	7	353	0.01983	5	487	0.0102669	10	797	0.0125471	4	447	0.00894855
ACA24_s1_SynSno_5nt	synthetic target	3	251	0.0119522	27	396	0.0681818	1	252	0.00396825	45	462	0.0974026	4	472	0.00847458	16	515	0.031068	8	412	0.0194175	18	529	0.0340265	14	1341	0.01044	33	1178	0.0280136	27	1271	0.0212431	3	216	0.0138889	6	326	0.0184049	7	496	0.0141129	16	685	0.0233577	11	527	0.0208729
ACA24_s1_SynSno_8nt	synthetic target	5	172	0.0290698	50	215	0.232558	3	212	0.0141509	93	297	0.313131	12	491	0.0244399	34	553	0.0614828	5	498	0.0100402	45	636	0.0707547	74	1320	0.0560606	69	1249	0.0552442	48	1336	0.0359281	7	235	0.0297872	14	287	0.0487805	4	469	0.00852878	11	732	0.0150273	11	439	0.0250569
ACA24_s1_SynSno_hyb10nt_mut1A	synthetic target	4	148	0.027027	26	218	0.119266	3	139	0.0215827	39	254	0.153543	11	424	0.0259434	23	503	0.0457256	9	426	0.0211268	16	506	0.0316206	39	1262	0.0309033	46	1185	0.0388186	44	1330	0.0330827	7	261	0.0268199	20	347	0.0576369	12	546	0.021978	34	813	0.0418204	17	528	0.032197
ACA24_s1_SynSno_hyb10nt_mut1C	synthetic target	2	213	0.00938967	46	265	0.173585	1	181	0.00552486	73	305	0.239344	3	324	0.00925926	11	359	0.0306407	0	265	0	11	365	0.030137	22	882	0.0249433	28	783	0.0357599	21	990	0.0212121	1	171	0.00584795	15	290	0.0517241	2	400	0.005	11	611	0.0180033	6	355	0.0169014
ACA24_s1_SynSno_hyb10nt_mut1T	synthetic target	4	202	0.019802	44	262	0.167939	1	206	0.00485437	58	246	0.235772	8	441	0.0181406	20	433	0.0461894	5	443	0.0112867	23	502	0.0458167	85	1343	0.0632911	64	1152	0.0555556	60	1315	0.0456274	9	251	0.0358566	17	317	0.0536278	9	549	0.0163934	14	737	0.0189959	18	546	0.032967
ACA24_s1_SynSno_hyb10nt_remove1	synthetic target	0	152	0	16	191	0.0837696	0	139	0	20	245	0.0816327	1	413	0.00242131	12	478	0.0251046	0	403	0	3	502	0.0059761	37	1225	0.0302041	12	1132	0.0106007	16	1204	0.013289	1	305	0.00327869	5	301	0.0166113	7	563	0.0124334	8	827	0.00967352	13	508	0.0255906
ACA24_s1_SynSno_hyb10nt	synthetic target	0	118	0	24	173	0.138728	0	106	0	34	196	0.173469	5	389	0.0128535	5	378	0.0132275	4	358	0.0111732	4	440	0.00909091	10	1017	0.00983284	21	973	0.0215827	17	1113	0.015274	2	242	0.00826446	18	252	0.0714286	6	489	0.0122699	11	697	0.0157819	4	457	0.00875274
ACA24_s1_SynSno_pointMutU	synthetic target	0	183	0	1	293	0.00341297	1	194	0.00515464	1	361	0.00277008	1	479	0.00208768	2	583	0.00343053	1	504	0.00198413	1	627	0.0015949	1	1467	0.000681663	5	1164	0.00429553	11	1364	0.00806452	2	307	0.00651466	5	362	0.0138122	7	544	0.0128676	2	943	0.00212089	7	672	0.0104167
ACA24_s2_SynSno_3nt	synthetic target	1	219	0.00456621	29	286	0.101399	0	228	0	18	348	0.0517241	3	441	0.00680272	8	454	0.0176211	3	425	0.00705882	12	538	0.0223048	15	1157	0.0129646	25	918	0.0272331	27	965	0.0279793	0	193	0	16	288	0.0555556	6	435	0.0137931	7	573	0.0122164	2	462	0.004329
ACA24_s2_SynSno_5nt	synthetic target	3	280	0.0107143	44	484	0.0909091	5	283	0.0176678	58	553	0.104882	3	422	0.007109	8	447	0.0178971	1	441	0.00226757	7	507	0.0138067	19	1227	0.0154849	12	1020	0.0117647	14	1110	0.0126126	2	225	0.00888889	10	302	0.0331126	6	473	0.012685	10	673	0.0148588	8	489	0.0163599
ACA24_s2_SynSno_8nt	synthetic target	0	228	0	50	338	0.147929	0	204	0	72	385	0.187013	2	348	0.00574713	5	394	0.0126904	5	356	0.0140449	6	439	0.0136674	40	1083	0.0369344	28	976	0.0286885	27	1068	0.0252809	1	227	0.00440529	5	289	0.017301	3	480	0.00625	12	702	0.017094	3	486	0.00617284
ACA24_s2_SynSno_hyb10nt_mut1A	synthetic target	0	138	0	24	128	0.1875	1	130	0.00769231	28	175	0.16	0	241	0	2	295	0.00677966	0	271	0	2	316	0.00632911	15	756	0.0198413	9	665	0.0135338	17	794	0.0214106	4	163	0.0245399	7	180	0.0388889	1	377	0.00265252	8	554	0.0144404	3	363	0.00826446
ACA24_s2_SynSno_hyb10nt_mut1C	synthetic target	0	151	0	18	239	0.0753138	0	141	0	15	198	0.0757576	3	380	0.00789474	10	403	0.0248139	0	366	0	6	491	0.01222	25	1179	0.0212044	31	1026	0.0302144	30	1121	0.0267618	2	250	0.008	7	339	0.020649	0	504	0	3	681	0.00440529	6	426	0.0140845
ACA24_s2_SynSno_hyb10nt_mut1T	synthetic target	2	231	0.00865801	36	283	0.127208	1	259	0.003861	39	315	0.12381	7	367	0.0190736	2	383	0.00522193	3	362	0.00828729	6	415	0.0144578	37	1080	0.0342593	42	935	0.0449198	32	990	0.0323232	3	267	0.011236	9	295	0.0305085	8	484	0.0165289	12	703	0.0170697	7	437	0.0160183
ACA24_s2_SynSno_hyb10nt_remove1	synthetic target	15	256	0.0585938	66	343	0.19242	4	273	0.014652	72	383	0.18799	12	559	0.0214669	24	597	0.040201	7	508	0.0137795	19	660	0.0287879	56	1642	0.0341048	60	1465	0.0409556	56	1522	0.0367937	6	318	0.0188679	30	425	0.0705882	17	715	0.0237762	31	974	0.0318275	17	671	0.0253353
ACA24_s2_SynSno_hyb10nt	synthetic target	0	163	0	15	231	0.0649351	0	162	0	22	233	0.0944206	3	484	0.00619835	6	492	0.0121951	0	420	0	7	524	0.0133588	35	1299	0.0269438	37	1150	0.0321739	37	1252	0.0295527	0	237	0	11	381	0.0288714	0	562	0	10	737	0.0135685	3	533	0.00562852
ACA24_s2_SynSno_pointMutU	synthetic target	0	326	0	2	559	0.00357782	1	319	0.0031348	0	617	0	1	640	0.0015625	2	681	0.00293686	0	634	0	0	739	0	6	1920	0.003125	3	1533	0.00195695	5	1723	0.00290192	2	352	0.00568182	2	470	0.00425532	2	773	0.00258732	2	1093	0.00182983	8	838	0.00954654
ACA25_s1_SynSno_5nt	synthetic target	0	170	0	7	299	0.0234114	1	166	0.0060241	10	308	0.0324675	1	327	0.0030581	7	374	0.0187166	1	344	0.00290698	4	435	0.0091954	9	979	0.00919305	14	788	0.0177665	16	910	0.0175824	1	234	0.0042735	5	246	0.0203252	5	369	0.0135501	11	547	0.0201097	9	429	0.020979
ACA25_s1_SynSno_8nt	synthetic target	0	277	0	65	314	0.207006	1	294	0.00340136	94	384	0.244792	2	428	0.0046729	8	484	0.0165289	2	428	0.0046729	12	525	0.0228571	42	1073	0.0391426	46	992	0.046371	29	1089	0.0266299	1	233	0.00429185	17	322	0.052795	3	546	0.00549451	10	706	0.0141643	3	446	0.00672646
ACA25_s1_SynSno_hyb10nt_mut1A	synthetic target	3	145	0.0206897	67	209	0.320574	2	145	0.0137931	101	267	0.378277	3	213	0.0140845	18	283	0.0636042	6	230	0.026087	19	293	0.0648464	50	654	0.0764526	44	696	0.0632184	40	771	0.0518807	1	174	0.00574713	16	253	0.0632411	5	377	0.0132626	10	490	0.0204082	8	287	0.0278746
ACA25_s1_SynSno_hyb10nt_mut1C	synthetic target	2	106	0.0188679	48	176	0.272727	1	124	0.00806452	57	170	0.335294	3	299	0.0100334	14	365	0.0383562	4	302	0.013245	10	354	0.0282486	40	931	0.0429646	36	766	0.0469974	45	962	0.0467775	2	172	0.0116279	8	256	0.03125	5	347	0.0144092	12	595	0.0201681	4	340	0.0117647
ACA25_s1_SynSno_hyb10nt_mut1T	synthetic target	5	221	0.0226244	88	274	0.321168	2	189	0.010582	111	305	0.363934	6	538	0.0111524	36	674	0.0534125	9	470	0.0191489	35	668	0.0523952	164	1878	0.0873269	173	1706	0.101407	125	1808	0.0691372	13	378	0.0343915	33	558	0.0591398	11	779	0.0141207	44	1161	0.0378984	20	667	0.029985
ACA25_s1_SynSno_hyb10nt_remove1	synthetic target	2	123	0.0162602	42	186	0.225806	2	126	0.015873	69	228	0.302632	6	318	0.0188679	29	426	0.0680751	3	316	0.00949367	16	409	0.0391198	76	1048	0.0725191	71	979	0.072523	71	1036	0.0685328	5	209	0.0239234	9	244	0.0368852	9	469	0.0191898	20	708	0.0282486	9	419	0.0214797
ACA25_s1_SynSno_hyb10nt	synthetic target	2	175	0.0114286	65	202	0.321782	2	163	0.0122699	82	260	0.315385	4	359	0.0111421	16	396	0.040404	1	389	0.00257069	18	442	0.040724	77	1045	0.0736842	62	1004	0.061753	51	1089	0.046832	0	227	0	18	333	0.0540541	7	470	0.0148936	16	681	0.0234949	7	443	0.0158014
ACA25_s1_SynSno_pointMutU	synthetic target	0	129	0	0	240	0	3	144	0.0208333	1	268	0.00373134	2	332	0.0060241	3	432	0.00694444	2	347	0.00576369	3	465	0.00645161	8	1311	0.00610221	11	1021	0.0107738	4	1199	0.00333611	4	254	0.015748	0	243	0	4	412	0.00970874	9	686	0.0131195	5	594	0.00841751
ACA25_s2_SynSno_3nt	synthetic target	7	208	0.0336538	7	332	0.0210843	1	201	0.00497512	3	338	0.00887574	2	518	0.003861	9	611	0.01473	3	538	0.00557621	3	647	0.00463679	12	1390	0.00863309	15	1127	0.0133097	13	1200	0.0108333	0	232	0	6	340	0.0176471	4	523	0.00764818	10	797	0.0125471	6	552	0.0108696
ACA25_s2_SynSno_5nt	synthetic target	7	254	0.0275591	12	430	0.027907	4	262	0.0152672	16	520	0.0307692	3	433	0.00692841	9	507	0.0177515	5	425	0.0117647	12	547	0.0219378	30	1347	0.0222717	28	1140	0.0245614	25	1146	0.021815	3	232	0.012931	5	298	0.0167785	5	411	0.0121655	10	749	0.0133511	14	515	0.0271845
ACA25_s2_SynSno_8nt	synthetic target	1	134	0.00746269	36	187	0.192513	0	123	0	46	194	0.237113	5	346	0.0144509	11	387	0.0284238	8	315	0.0253968	13	425	0.0305882	40	980	0.0408163	30	859	0.0349243	21	948	0.0221519	4	159	0.0251572	6	257	0.0233463	8	322	0.0248447	7	539	0.012987	11	392	0.0280612
ACA25_s2_SynSno_hyb10nt_mut1A	synthetic target	4	149	0.0268456	26	199	0.130653	1	157	0.00636943	41	186	0.22043	2	347	0.00576369	8	456	0.0175439	6	348	0.0172414	9	528	0.0170455	28	1097	0.0255242	43	1021	0.0421156	24	1179	0.0203562	3	203	0.0147783	9	297	0.030303	6	427	0.0140515	7	600	0.0116667	9	429	0.020979
ACA25_s2_SynSno_hyb10nt_mut1C	synthetic target	0	214	0	57	248	0.229839	2	177	0.0112994	84	338	0.248521	3	437	0.00686499	4	567	0.00705467	2	462	0.004329	8	560	0.0142857	24	1362	0.0176211	30	1178	0.0254669	19	1337	0.0142109	3	238	0.012605	10	318	0.0314465	1	541	0.00184843	12	767	0.0156454	13	602	0.0215947
ACA25_s2_SynSno_hyb10nt_mut1T	synthetic target	1	86	0.0116279	10	79	0.126582	1	88	0.0113636	23	97	0.237113	2	227	0.00881057	11	302	0.0364238	4	226	0.0176991	7	273	0.025641	29	723	0.0401107	17	527	0.0322581	19	683	0.0278184	2	136	0.0147059	8	153	0.0522876	5	274	0.0182482	14	415	0.0337349	9	269	0.0334572
ACA25_s2_SynSno_hyb10nt_remove1	synthetic target	2	185	0.0108108	22	232	0.0948276	1	175	0.00571429	20	283	0.0706714	1	363	0.00275482	5	425	0.0117647	0	346	0	6	403	0.0148883	6	1126	0.0053286	12	1032	0.0116279	16	1171	0.0136635	2	271	0.00738007	1	345	0.00289855	1	494	0.00202429	8	766	0.0104439	8	495	0.0161616
ACA25_s2_SynSno_hyb10nt	synthetic target	0	131	0	27	179	0.150838	0	155	0	49	203	0.241379	0	377	0	5	387	0.0129199	0	338	0	12	395	0.0303797	22	1065	0.0206573	30	955	0.0314136	15	1041	0.0144092	1	190	0.00526316	10	296	0.0337838	4	426	0.00938967	4	648	0.00617284	6	400	0.015
ACA25_s2_SynSno_pointMutU	synthetic target	0	219	0	4	396	0.010101	1	255	0.00392157	3	417	0.00719424	0	430	0	1	453	0.00220751	0	420	0	0	543	0	2	1399	0.00142959	4	1132	0.00353357	5	1300	0.00384615	0	241	0	0	299	0	3	480	0.00625	2	820	0.00243902	2	620	0.00322581
ACA27_s1_SynSno_3nt	synthetic target	0	183	0	7	272	0.0257353	0	158	0	6	262	0.0229008	1	444	0.00225225	4	481	0.00831601	0	476	0	5	536	0.00932836	4	1293	0.00309358	5	1105	0.00452489	13	1251	0.0103917	0	269	0	0	325	0	0	550	0	5	795	0.00628931	1	566	0.00176678
ACA27_s1_SynSno_5nt	synthetic target	2	120	0.0166667	12	183	0.0655738	3	136	0.0220588	14	208	0.0673077	1	364	0.00274725	6	421	0.0142518	1	375	0.00266667	2	468	0.0042735	7	1333	0.00525131	9	1078	0.00834879	11	1240	0.00887097	3	219	0.0136986	7	285	0.0245614	4	452	0.00884956	7	753	0.00929615	2	450	0.00444444
ACA27_s1_SynSno_8nt	synthetic target	0	183	0	49	250	0.196	2	223	0.00896861	82	285	0.287719	1	375	0.00266667	9	400	0.0225	1	351	0.002849	16	420	0.0380952	60	1004	0.059761	70	1010	0.0693069	24	1091	0.0219982	1	241	0.00414938	2	285	0.00701754	1	429	0.002331	4	655	0.00610687	6	425	0.0141176
ACA27_s1_SynSno_hyb10nt_mut1A	synthetic target	15	270	0.0555556	118	416	0.283654	8	308	0.025974	140	391	0.358056	0	493	0	9	483	0.0186335	1	458	0.00218341	8	567	0.0141093	40	1387	0.0288392	65	1401	0.0463954	50	1469	0.0340368	4	347	0.0115274	25	368	0.0679348	25	711	0.0351617	27	1110	0.0243243	14	584	0.0239726
ACA27_s1_SynSno_hyb10nt_mut1C	synthetic target	2	282	0.0070922	135	376	0.359043	0	258	0	181	460	0.393478	1	389	0.00257069	4	403	0.00992556	0	366	0	0	423	0	24	1155	0.0207792	39	1076	0.0362454	16	1217	0.0131471	0	251	0	5	313	0.0159744	3	459	0.00653595	5	782	0.00639386	3	399	0.0075188
ACA27_s1_SynSno_hyb10nt_mut1T	synthetic target	1	121	0.00826446	39	176	0.221591	0	120	0	70	192	0.364583	2	267	0.00749064	2	295	0.00677966	0	287	0	4	293	0.0136519	18	791	0.022756	23	713	0.0322581	19	904	0.0210177	3	223	0.0134529	6	291	0.0206186	0	362	0	10	604	0.0165563	1	353	0.00283286
ACA27_s1_SynSno_hyb10nt_remove1	synthetic target	1	229	0.00436681	9	276	0.0326087	2	236	0.00847458	18	342	0.0526316	4	468	0.00854701	3	512	0.00585938	1	427	0.00234192	2	575	0.00347826	6	1508	0.00397878	9	1291	0.00697134	5	1416	0.00353107	1	273	0.003663	1	336	0.00297619	3	594	0.00505051	14	878	0.0159453	5	538	0.00929368
ACA27_s1_SynSno_hyb10nt	synthetic target	2	195	0.0102564	54	220	0.245455	1	164	0.00609756	78	263	0.296578	3	342	0.00877193	6	319	0.0188088	1	336	0.00297619	5	375	0.0133333	41	1055	0.0388626	32	954	0.033543	40	1065	0.0375587	3	246	0.0121951	13	280	0.0464286	3	491	0.00610998	9	698	0.012894	5	450	0.0111111
ACA27_s1_SynSno_pointMutU	synthetic target	0	131	0	0	248	0	0	153	0	2	295	0.00677966	1	232	0.00431034	0	273	0	0	208	0	2	298	0.00671141	0	659	0	2	574	0.00348432	2	705	0.00283688	2	119	0.0168067	0	165	0	2	271	0.00738007	0	399	0	1	254	0.00393701
ACA27_s2_SynSno_3nt	synthetic target	0	179	0	2	322	0.00621118	1	182	0.00549451	2	328	0.00609756	7	508	0.0137795	7	513	0.0136452	2	443	0.00451467	5	567	0.00881834	7	1410	0.00496454	11	1158	0.00949914	12	1297	0.00925212	4	265	0.0150943	7	361	0.0193906	3	526	0.00570342	6	817	0.00734394	7	722	0.00969529
ACA27_s2_SynSno_5nt	synthetic target	4	220	0.0181818	5	302	0.0165563	2	209	0.00956938	3	377	0.00795756	2	472	0.00423729	10	506	0.0197628	3	471	0.00636943	8	588	0.0136054	25	1441	0.0173491	29	1214	0.023888	28	1391	0.0201294	5	214	0.0233645	12	346	0.0346821	6	499	0.012024	12	822	0.0145985	12	681	0.0176211
ACA27_s2_SynSno_8nt	synthetic target	0	184	0	15	166	0.0903614	0	135	0	20	189	0.10582	5	503	0.00994036	12	458	0.0262009	1	503	0.00198807	7	555	0.0126126	30	1386	0.021645	30	1135	0.0264317	29	1218	0.0238095	2	284	0.00704225	5	366	0.0136612	5	598	0.0083612	20	850	0.0235294	9	574	0.0156794
ACA27_s2_SynSno_hyb10nt_mut1A	synthetic target	2	137	0.0145985	23	158	0.14557	3	130	0.0230769	21	169	0.12426	6	550	0.0109091	16	502	0.0318725	1	473	0.00211416	13	563	0.0230906	26	1374	0.0189229	41	1169	0.0350727	34	1283	0.0265004	6	276	0.0217391	7	325	0.0215385	9	533	0.0168856	13	840	0.0154762	8	486	0.0164609
ACA27_s2_SynSno_hyb10nt_mut1C	synthetic target	4	257	0.0155642	51	312	0.163462	1	253	0.00395257	85	435	0.195402	10	684	0.0146199	17	727	0.0233838	5	620	0.00806452	16	821	0.0194884	31	1896	0.0163502	52	1643	0.0316494	39	1771	0.0220215	3	355	0.0084507	14	450	0.0311111	3	706	0.00424929	14	1024	0.0136719	8	718	0.0111421
ACA27_s2_SynSno_hyb10nt_mut1T	synthetic target	2	188	0.0106383	26	173	0.150289	7	204	0.0343137	28	183	0.153005	7	445	0.0157303	23	459	0.0501089	7	455	0.0153846	15	528	0.0284091	28	1213	0.0230833	34	1105	0.0307692	46	1281	0.0359094	2	313	0.00638978	19	336	0.0565476	5	567	0.00881834	25	870	0.0287356	2	437	0.00457666
ACA27_s2_SynSno_hyb10nt_remove1	synthetic target	3	64	0.046875	1	92	0.0108696	2	67	0.0298507	6	84	0.0714286	8	336	0.0238095	5	274	0.0182482	2	285	0.00701754	11	323	0.0340557	10	773	0.0129366	20	690	0.0289855	19	708	0.0268362	1	189	0.00529101	5	195	0.025641	4	312	0.0128205	9	471	0.0191083	10	284	0.0352113
ACA27_s2_SynSno_hyb10nt	synthetic target	1	149	0.00671141	40	176	0.227273	1	140	0.00714286	42	183	0.229508	1	488	0.00204918	10	461	0.021692	1	483	0.00207039	14	521	0.0268714	34	1328	0.0256024	26	1107	0.0234869	33	1180	0.0279661	2	233	0.00858369	12	369	0.0325203	4	519	0.00770713	9	758	0.0118734	6	550	0.0109091
ACA27_s2_SynSno_pointMutU	synthetic target	0	36	0	0	74	0	0	47	0	2	67	0.0298507	2	306	0.00653595	0	330	0	0	298	0	4	360	0.0111111	9	884	0.010181	8	789	0.0101394	1	792	0.00126263	0	183	0	0	240	0	3	357	0.00840336	6	546	0.010989	4	384	0.0104167
ACA28_s1_SynSno_3nt	synthetic target	0	246	0	15	369	0.0406504	0	253	0	18	392	0.0459184	6	505	0.0118812	21	577	0.0363951	7	471	0.014862	18	646	0.0278638	15	1445	0.0103806	19	1244	0.0152733	20	1320	0.0151515	6	318	0.0188679	6	296	0.0202703	9	619	0.0145396	7	850	0.00823529	9	746	0.0120643
ACA28_s1_SynSno_5nt	synthetic target	0	116	0	18	128	0.140625	0	115	0	16	153	0.104575	1	481	0.002079	7	477	0.0146751	0	488	0	7	554	0.0126354	16	1249	0.0128102	15	1142	0.0131349	13	1329	0.00978179	2	311	0.00643087	0	351	0	0	628	0	2	710	0.0028169	4	665	0.00601504
ACA28_s1_SynSno_8nt	synthetic target	1	148	0.00675676	71	257	0.276265	0	155	0	88	249	0.353414	3	305	0.00983607	9	362	0.0248619	1	283	0.00353357	10	379	0.0263852	42	960	0.04375	37	966	0.0383023	24	1023	0.0234604	1	198	0.00505051	5	231	0.021645	1	454	0.00220264	10	568	0.0176056	5	522	0.00957854
ACA28_s1_SynSno_hyb10nt_mut1A	synthetic target	1	140	0.00714286	30	171	0.175439	2	155	0.0129032	51	179	0.284916	3	370	0.00810811	15	324	0.0462963	1	346	0.00289017	16	386	0.0414508	45	878	0.0512528	42	786	0.0534351	28	849	0.03298	2	208	0.00961538	11	224	0.0491071	1	356	0.00280899	2	537	0.00372439	5	317	0.0157729
ACA28_s1_SynSno_hyb10nt_mut1C	synthetic target	0	272	0	71	312	0.227564	1	243	0.00411523	82	362	0.226519	4	529	0.00756144	25	534	0.0468165	1	473	0.00211416	18	597	0.0301508	80	1385	0.0577617	77	1197	0.0643275	56	1292	0.0433437	0	315	0	23	386	0.0595855	5	579	0.00863558	11	898	0.0122494	1	597	0.00167504
ACA28_s1_SynSno_hyb10nt_mut1T	synthetic target	4	251	0.0159363	182	418	0.435407	1	242	0.00413223	226	505	0.447525	2	349	0.00573066	36	406	0.08867	1	324	0.00308642	31	401	0.0773067	98	982	0.0997963	80	806	0.0992556	67	909	0.0737074	4	258	0.0155039	19	212	0.0896226	4	428	0.00934579	10	625	0.016	8	471	0.0169851
ACA28_s1_SynSno_hyb10nt_remove1	synthetic target	0	139	0	7	186	0.0376344	1	163	0.00613497	10	207	0.0483092	1	318	0.00314465	13	342	0.0380117	4	305	0.0131148	5	348	0.0143678	13	830	0.0156627	10	695	0.0143885	9	700	0.0128571	3	191	0.0157068	2	278	0.00719424	2	407	0.004914	7	507	0.0138067	6	311	0.0192926
ACA28_s1_SynSno_hyb10nt	synthetic target	0	197	0	120	366	0.327869	0	251	0	143	407	0.351351	2	583	0.00343053	23	534	0.0430712	1	481	0.002079	13	646	0.0201238	84	1452	0.0578512	63	1224	0.0514706	62	1421	0.0436312	0	322	0	23	428	0.0537383	2	618	0.00323625	13	866	0.0150115	5	677	0.00738552
ACA28_s1_SynSno_pointMutU	synthetic target	3	264	0.0113636	1	385	0.0025974	1	264	0.00378788	0	439	0	2	424	0.00471698	3	463	0.00647948	2	417	0.00479616	2	509	0.00392927	6	1202	0.00499168	6	983	0.00610376	6	1196	0.00501672	2	212	0.00943396	0	303	0	2	522	0.00383142	3	709	0.00423131	10	530	0.0188679
ACA28_s2_SynSno_3nt	synthetic target	0	161	0	2	291	0.00687285	1	153	0.00653595	2	322	0.00621118	1	488	0.00204918	4	584	0.00684932	3	506	0.00592885	8	591	0.0135364	7	1452	0.00482094	10	1217	0.00821693	15	1298	0.0115562	0	312	0	0	391	0	2	653	0.00306279	5	929	0.00538213	6	693	0.00865801
ACA28_s2_SynSno_5nt	synthetic target	7	216	0.0324074	6	420	0.0142857	0	253	0	13	448	0.0290179	14	481	0.029106	16	482	0.033195	3	421	0.00712589	19	602	0.0315615	22	1341	0.0164057	37	1248	0.0296474	42	1302	0.0322581	4	247	0.0161943	3	313	0.00958466	6	533	0.011257	19	860	0.022093	16	570	0.0280702
ACA28_s2_SynSno_8nt	synthetic target	5	349	0.0143266	111	542	0.204797	3	398	0.00753769	145	604	0.240066	9	531	0.0169492	28	660	0.0424242	3	560	0.00535714	18	716	0.0251397	76	1657	0.045866	56	1526	0.0366972	37	1549	0.0238864	0	275	0	11	376	0.0292553	3	594	0.00505051	10	963	0.0103842	4	567	0.00705467
ACA28_s2_SynSno_hyb10nt_mut1A	synthetic target	0	154	0	8	183	0.0437158	1	135	0.00740741	16	188	0.0851064	10	545	0.0183486	20	620	0.0322581	2	531	0.00376648	22	649	0.0338983	33	1551	0.0212766	43	1337	0.0321616	40	1446	0.0276625	4	346	0.0115607	23	402	0.0572139	10	557	0.0179533	13	945	0.0137566	13	583	0.0222985
ACA28_s2_SynSno_hyb10nt_mut1C	synthetic target	0	81	0	3	101	0.029703	0	95	0	10	140	0.0714286	0	275	0	15	340	0.0441176	3	339	0.00884956	14	383	0.0365535	12	729	0.0164609	18	702	0.025641	16	740	0.0216216	0	148	0	8	197	0.0406091	3	303	0.00990099	10	510	0.0196078	0	290	0
ACA28_s2_SynSno_hyb10nt_mut1T	synthetic target	0	89	0	13	105	0.12381	1	90	0.0111111	13	115	0.113043	3	364	0.00824176	25	384	0.0651042	7	321	0.0218069	22	414	0.0531401	50	895	0.0558659	51	803	0.0635118	49	957	0.0512017	3	172	0.0174419	11	271	0.0405904	6	413	0.0145278	11	588	0.0187075	13	335	0.038806
ACA28_s2_SynSno_hyb10nt_remove1	synthetic target	0	92	0	2	94	0.0212766	1	84	0.0119048	4	113	0.0353982	2	337	0.00593472	13	372	0.0349462	1	273	0.003663	4	357	0.0112045	8	919	0.00870511	19	821	0.0231425	18	869	0.0207135	2	180	0.0111111	16	248	0.0645161	3	364	0.00824176	11	550	0.02	7	319	0.0219436
ACA28_s2_SynSno_hyb10nt	synthetic target	0	119	0	21	164	0.128049	1	133	0.0075188	31	170	0.182353	8	623	0.0128411	18	634	0.0283912	3	609	0.00492611	38	693	0.0548341	52	1713	0.0303561	59	1419	0.0415786	37	1575	0.0234921	3	294	0.0102041	11	414	0.02657	3	665	0.00451128	10	808	0.0123762	11	602	0.0182724
ACA28_s2_SynSno_pointMutU	synthetic target	0	99	0	1	109	0.00917431	1	115	0.00869565	0	122	0	3	302	0.00993377	3	321	0.00934579	0	339	0	2	401	0.00498753	11	846	0.0130024	6	741	0.00809717	4	893	0.00447928	1	146	0.00684932	0	223	0	5	320	0.015625	4	517	0.00773694	5	322	0.015528
ACA2a_s1_SynSno_3nt	synthetic target	2	236	0.00847458	8	377	0.0212202	1	268	0.00373134	17	446	0.0381166	6	555	0.0108108	19	593	0.0320405	3	541	0.00554529	5	621	0.00805153	11	1492	0.00737265	35	1180	0.029661	16	1349	0.0118606	2	314	0.00636943	8	353	0.0226629	5	631	0.00792393	14	857	0.0163361	10	724	0.0138122
ACA2a_s1_SynSno_5nt	synthetic target	4	222	0.018018	38	302	0.125828	1	268	0.00373134	36	322	0.111801	3	596	0.00503356	13	584	0.0222603	3	561	0.00534759	17	625	0.0272	17	1577	0.01078	22	1365	0.0161172	23	1358	0.0169367	7	332	0.0210843	9	353	0.0254958	5	668	0.00748503	7	988	0.00708502	12	597	0.0201005
ACA2a_s1_SynSno_8nt	synthetic target	0	209	0	18	174	0.103448	0	216	0	22	201	0.109453	1	422	0.00236967	7	429	0.016317	1	448	0.00223214	7	425	0.0164706	39	1059	0.0368272	34	886	0.0383747	17	1024	0.0166016	2	287	0.00696864	11	314	0.0350318	4	523	0.00764818	8	716	0.0111732	9	459	0.0196078
ACA2a_s1_SynSno_hyb10nt_mut1A	synthetic target	2	259	0.00772201	51	261	0.195402	1	282	0.0035461	62	273	0.227106	9	479	0.0187891	6	499	0.012024	2	519	0.00385356	16	613	0.0261011	45	1441	0.0312283	34	1302	0.0261137	59	1436	0.0410864	3	315	0.00952381	12	372	0.0322581	10	623	0.0160514	12	861	0.0139373	6	556	0.0107914
ACA2a_s1_SynSno_hyb10nt_mut1C	synthetic target	0	228	0	31	251	0.123506	1	226	0.00442478	34	238	0.142857	2	593	0.00337268	8	572	0.013986	1	616	0.00162338	16	636	0.0251572	52	1642	0.0316687	46	1338	0.0343797	33	1575	0.0209524	7	346	0.0202312	11	392	0.0280612	2	744	0.00268817	8	899	0.00889878	13	753	0.0172643
ACA2a_s1_SynSno_hyb10nt_mut1T	synthetic target	2	248	0.00806452	23	240	0.0958333	5	237	0.021097	31	279	0.111111	5	580	0.00862069	29	575	0.0504348	5	593	0.0084317	14	603	0.0232172	68	1600	0.0425	73	1384	0.0527457	72	1515	0.0475248	14	377	0.0371353	70	455	0.153846	21	751	0.0279627	35	1070	0.0327103	23	669	0.0343797
ACA2a_s1_SynSno_hyb10nt_remove1	synthetic target	0	142	0	3	227	0.0132159	1	180	0.00555556	3	201	0.0149254	5	325	0.0153846	9	377	0.0238727	5	373	0.0134048	10	380	0.0263158	16	1060	0.0150943	26	1008	0.0257937	21	1041	0.0201729	14	242	0.0578512	11	280	0.0392857	10	456	0.0219298	20	662	0.0302115	14	448	0.03125
ACA2a_s1_SynSno_hyb10nt	synthetic target	1	206	0.00485437	39	253	0.15415	0	240	0	60	287	0.209059	5	640	0.0078125	6	533	0.011257	0	578	0	13	598	0.0217391	61	1554	0.0392535	31	1291	0.0240124	28	1378	0.0203193	3	300	0.01	23	347	0.0662824	1	621	0.00161031	4	884	0.00452489	9	687	0.0131004
ACA2a_s1_SynSno_pointMutU	synthetic target	2	244	0.00819672	2	355	0.0056338	0	258	0	2	426	0.00469484	1	523	0.00191205	5	587	0.00851789	0	534	0	5	623	0.00802568	7	1858	0.00376749	8	1421	0.00562984	5	1744	0.00286697	4	316	0.0126582	2	478	0.0041841	4	713	0.0056101	10	1063	0.00940734	6	767	0.00782269
ACA2a_s2_SynSno_3nt	synthetic target	0	151	0	3	296	0.0101351	0	163	0	3	271	0.0110701	2	373	0.00536193	2	419	0.00477327	1	358	0.0027933	3	466	0.00643777	11	1235	0.00890688	12	1089	0.0110193	9	1141	0.00788782	4	293	0.0136519	9	323	0.0278638	2	478	0.0041841	8	770	0.0103896	2	436	0.00458716
ACA2a_s2_SynSno_5nt	synthetic target	0	175	0	1	367	0.0027248	1	178	0.00561798	1	357	0.00280112	2	396	0.00505051	1	492	0.00203252	2	390	0.00512821	0	512	0	2	1357	0.00147384	3	1174	0.00255537	3	1266	0.00236967	0	223	0	0	289	0	2	487	0.00410678	3	818	0.00366748	0	469	0
ACA2a_s2_SynSno_8nt	synthetic target	1	336	0.00297619	38	428	0.088785	0	368	0	80	557	0.143627	1	462	0.0021645	4	446	0.00896861	0	406	0	2	550	0.00363636	18	1391	0.0129403	28	1273	0.0219953	17	1434	0.011855	2	243	0.00823045	5	366	0.0136612	2	602	0.00332226	8	938	0.00852878	5	543	0.0092081
ACA2a_s2_SynSno_hyb10nt_mut1A	synthetic target	1	158	0.00632911	19	247	0.0769231	3	176	0.0170455	25	247	0.101215	4	497	0.00804829	7	601	0.0116473	0	422	0	7	598	0.0117057	20	1612	0.0124069	25	1489	0.0167898	19	1709	0.0111176	0	307	0	19	479	0.039666	3	649	0.0046225	16	1162	0.0137694	3	559	0.00536673
ACA2a_s2_SynSno_hyb10nt_mut1C	synthetic target	0	179	0	24	257	0.0933852	0	162	0	20	251	0.0796813	0	400	0	6	457	0.0131291	1	354	0.00282486	2	489	0.00408998	11	1191	0.00923594	15	1123	0.0133571	11	1237	0.00889248	4	268	0.0149254	17	300	0.0566667	1	482	0.00207469	2	780	0.0025641	1	482	0.00207469
ACA2a_s2_SynSno_hyb10nt_mut1T	synthetic target	0	155	0	26	204	0.127451	1	143	0.00699301	28	175	0.16	1	295	0.00338983	2	327	0.00611621	0	308	0	2	341	0.0058651	23	1009	0.0227948	21	922	0.0227766	15	1039	0.014437	2	234	0.00854701	10	326	0.0306748	2	386	0.00518135	4	673	0.00594354	2	348	0.00574713
ACA2a_s2_SynSno_hyb10nt_remove1	synthetic target	0	101	0	12	140	0.0857143	0	126	0	11	182	0.0604396	1	256	0.00390625	6	293	0.0204778	1	267	0.00374532	1	324	0.00308642	4	906	0.00441501	11	792	0.0138889	8	901	0.00887902	2	189	0.010582	2	197	0.0101523	4	351	0.011396	2	511	0.00391389	2	305	0.00655738
ACA2a_s2_SynSno_hyb10nt	synthetic target	1	199	0.00502513	25	205	0.121951	0	199	0	30	215	0.139535	0	346	0	1	400	0.0025	1	320	0.003125	1	400	0.0025	15	1129	0.0132861	16	1030	0.015534	18	1221	0.014742	1	257	0.00389105	3	297	0.010101	0	454	0	7	747	0.00937082	2	382	0.0052356
ACA2a_s2_SynSno_pointMutU	synthetic target	0	116	0	0	268	0	0	127	0	2	243	0.00823045	1	273	0.003663	1	375	0.00266667	0	287	0	0	386	0	2	981	0.00203874	1	913	0.00109529	5	992	0.00504032	0	202	0	5	271	0.0184502	1	385	0.0025974	2	586	0.00341297	2	397	0.00503778
ACA3_s1_SynSno_3nt	synthetic target	2	250	0.008	11	518	0.0212355	6	301	0.0199336	12	586	0.0204778	8	628	0.0127389	42	813	0.0516605	14	631	0.022187	25	849	0.0294464	21	1808	0.011615	47	1715	0.0274052	28	1792	0.015625	5	347	0.0144092	7	434	0.016129	9	688	0.0130814	26	969	0.0268318	15	621	0.0241546
ACA3_s1_SynSno_5nt	synthetic target	0	218	0	2	316	0.00632911	0	228	0	12	354	0.0338983	1	395	0.00253165	4	418	0.00956938	0	349	0	4	507	0.00788955	4	1168	0.00342466	13	990	0.0131313	5	1181	0.0042337	0	258	0	2	364	0.00549451	2	476	0.00420168	2	741	0.00269906	1	471	0.00212314
ACA3_s1_SynSno_8nt	synthetic target	0	314	0	30	495	0.0606061	1	354	0.00282486	30	531	0.0564972	0	515	0	2	475	0.00421053	0	511	0	1	540	0.00185185	3	1861	0.00161204	4	1452	0.00275482	8	1694	0.00472255	0	412	0	0	528	0	0	857	0	4	1248	0.00320513	0	729	0
ACA3_s1_SynSno_hyb10nt_mut1A	synthetic target	0	70	0	12	80	0.15	0	85	0	22	117	0.188034	1	222	0.0045045	13	270	0.0481481	0	218	0	6	240	0.025	22	547	0.0402194	33	613	0.0538336	35	695	0.0503597	4	129	0.0310078	9	184	0.048913	1	279	0.00358423	1	416	0.00240385	2	237	0.00843882
ACA3_s1_SynSno_hyb10nt_mut1C	synthetic target	0	97	0	9	149	0.0604027	0	130	0	12	168	0.0714286	0	300	0	9	325	0.0276923	0	295	0	11	399	0.0275689	26	791	0.0328698	26	804	0.0323383	23	972	0.0236626	0	170	0	4	243	0.0164609	2	432	0.00462963	5	546	0.00915751	1	340	0.00294118
ACA3_s1_SynSno_hyb10nt_mut1T	synthetic target	3	228	0.0131579	126	416	0.302885	2	244	0.00819672	154	468	0.32906	1	564	0.00177305	16	610	0.0262295	1	525	0.00190476	30	642	0.046729	113	1735	0.0651297	89	1484	0.059973	87	1518	0.0573123	5	258	0.0193798	15	373	0.0402145	6	614	0.00977199	17	891	0.0190797	9	717	0.0125523
ACA3_s1_SynSno_hyb10nt_remove1	synthetic target	1	131	0.00763359	8	181	0.0441989	0	137	0	2	192	0.0104167	3	331	0.00906344	2	326	0.00613497	0	284	0	3	397	0.00755668	5	1038	0.00481696	8	831	0.00962696	10	908	0.0110132	2	201	0.00995025	0	261	0	1	351	0.002849	1	499	0.00200401	8	395	0.0202532
ACA3_s1_SynSno_hyb10nt	synthetic target	0	115	0	26	169	0.153846	0	138	0	33	203	0.162562	1	372	0.00268817	10	503	0.0198807	1	390	0.0025641	8	539	0.0148423	29	1226	0.0236542	30	1055	0.028436	26	1166	0.0222985	0	272	0	4	295	0.0135593	3	463	0.00647948	8	756	0.010582	1	490	0.00204082
ACA3_s1_SynSno_pointMutU	synthetic target	1	187	0.00534759	2	332	0.0060241	0	195	0	4	319	0.0125392	1	465	0.00215054	2	629	0.00317965	1	508	0.0019685	1	673	0.00148588	6	1678	0.00357569	4	1320	0.0030303	2	1426	0.00140252	0	298	0	3	399	0.0075188	1	529	0.00189036	0	812	0	1	780	0.00128205
ACA3_s2_SynSno_3nt	synthetic target	0	237	0	5	438	0.0114155	1	240	0.00416667	1	393	0.00254453	1	375	0.00266667	1	434	0.00230415	0	420	0	0	501	0	10	1227	0.00814996	5	968	0.00516529	3	1082	0.00277264	1	217	0.00460829	6	267	0.0224719	2	408	0.00490196	5	641	0.00780031	1	517	0.00193424
ACA3_s2_SynSno_5nt	synthetic target	2	164	0.0121951	62	244	0.254098	0	169	0	75	244	0.307377	1	373	0.00268097	8	393	0.0203562	2	333	0.00600601	11	457	0.02407	36	1158	0.0310881	28	947	0.0295671	38	1109	0.0342651	1	215	0.00465116	8	301	0.0265781	11	376	0.0292553	21	660	0.0318182	10	511	0.0195695
ACA3_s2_SynSno_8nt	synthetic target	0	106	0	34	179	0.189944	0	111	0	32	172	0.186047	2	308	0.00649351	9	329	0.0273556	2	286	0.00699301	5	331	0.0151057	21	927	0.0226537	20	799	0.0250313	24	807	0.0297398	3	168	0.0178571	4	208	0.0192308	2	336	0.00595238	3	493	0.00608519	5	480	0.0104167
ACA3_s2_SynSno_hyb10nt	synthetic target	3	203	0.0147783	94	294	0.319728	1	251	0.00398406	152	402	0.378109	5	399	0.0125313	24	484	0.0495868	4	411	0.00973236	15	581	0.0258176	74	1245	0.0594378	77	1098	0.0701275	31	1127	0.0275067	0	222	0	20	291	0.0687285	2	496	0.00403226	4	629	0.0063593	7	457	0.0153173
ACA3_s2_SynSno_pointMutU	synthetic target	1	226	0.00442478	2	409	0.00488998	0	237	0	3	463	0.00647948	5	523	0.00956023	8	645	0.0124031	0	481	0	8	702	0.011396	15	1826	0.00821468	23	1621	0.0141888	6	1685	0.00356083	5	340	0.0147059	9	382	0.0235602	3	705	0.00425532	8	1082	0.00739372	4	746	0.00536193
ACA3-2_SynSno_3nt	synthetic target	3	261	0.0114943	4	432	0.00925926	1	308	0.00324675	15	515	0.0291262	13	446	0.029148	23	553	0.0415913	6	438	0.0136986	18	633	0.028436	22	1323	0.0166289	26	1094	0.023766	21	1267	0.0165746	2	238	0.00840336	9	339	0.0265487	10	443	0.0225734	25	778	0.0321337	10	395	0.0253165
ACA3-2_SynSno_5nt	synthetic target	0	135	0	3	249	0.0120482	0	122	0	1	255	0.00392157	0	325	0	6	362	0.0165746	2	310	0.00645161	5	382	0.013089	8	979	0.0081716	6	802	0.0074813	11	997	0.0110331	0	172	0	4	288	0.0138889	0	356	0	5	612	0.00816993	3	405	0.00740741
ACA3-2_SynSno_8nt	synthetic target	1	101	0.00990099	34	183	0.185792	0	119	0	32	168	0.190476	2	345	0.0057971	10	436	0.0229358	0	354	0	8	435	0.0183908	44	1078	0.0408163	28	951	0.0294427	32	917	0.0348964	1	232	0.00431034	8	278	0.028777	4	490	0.00816327	4	695	0.0057554	3	427	0.00702576
ACA3-2_SynSno_hyb10nt	synthetic target	1	153	0.00653595	27	203	0.133005	1	169	0.00591716	29	198	0.146465	1	295	0.00338983	9	298	0.0302013	0	262	0	10	339	0.0294985	30	806	0.0372208	36	795	0.045283	10	815	0.0122699	0	163	0	5	235	0.0212766	0	321	0	3	421	0.00712589	3	352	0.00852273
ACA3-2_SynSno_pointMutU	synthetic target	1	258	0.00387597	0	382	0	2	313	0.00638978	1	462	0.0021645	1	462	0.0021645	2	525	0.00380952	2	413	0.00484262	2	593	0.00337268	4	1355	0.00295203	3	1156	0.00259516	5	1211	0.00412882	2	223	0.00896861	0	289	0	2	572	0.0034965	1	752	0.00132979	5	636	0.00786164
ACA30_SynSno_3nt	synthetic target	0	284	0	2	629	0.00317965	1	313	0.00319489	1	630	0.0015873	0	506	0	2	627	0.00318979	1	468	0.00213675	6	633	0.00947867	5	1928	0.00259336	14	1594	0.00878294	12	1740	0.00689655	1	280	0.00357143	6	453	0.013245	3	623	0.00481541	4	1078	0.00371058	6	691	0.00868307
ACA30_SynSno_5nt	synthetic target	1	132	0.00757576	3	167	0.0179641	0	147	0	2	195	0.0102564	1	389	0.00257069	4	408	0.00980392	3	394	0.00761421	4	453	0.00883002	11	1161	0.00947459	15	960	0.015625	11	1107	0.00993677	4	259	0.015444	2	272	0.00735294	5	429	0.011655	7	616	0.0113636	7	481	0.014553
ACA30_SynSno_8nt	synthetic target	1	165	0.00606061	28	260	0.107692	0	192	0	42	272	0.154412	1	466	0.00214592	14	427	0.0327869	1	477	0.00209644	15	506	0.0296443	29	1194	0.0242881	33	1101	0.0299728	22	1220	0.0180328	5	268	0.0186567	15	266	0.056391	3	522	0.00574713	2	820	0.00243902	4	544	0.00735294
ACA30_SynSno_hyb10nt	synthetic target	1	367	0.0027248	138	598	0.230769	1	311	0.00321543	162	615	0.263415	0	636	0	13	742	0.0175202	1	589	0.00169779	17	737	0.0230665	72	2002	0.035964	58	1865	0.0310992	40	2114	0.0189215	3	374	0.00802139	7	474	0.0147679	4	708	0.00564972	10	1144	0.00874126	11	749	0.0146862
ACA30_SynSno_pointMutU	synthetic target	2	200	0.01	1	300	0.00333333	1	189	0.00529101	3	315	0.00952381	2	552	0.00362319	4	605	0.00661157	1	540	0.00185185	4	647	0.00618238	8	1890	0.0042328	9	1608	0.00559701	6	1774	0.00338219	0	321	0	4	404	0.00990099	4	650	0.00615385	1	988	0.00101215	6	713	0.00841515
ACA31_s1_SynSno_3nt	synthetic target	0	256	0	5	474	0.0105485	1	286	0.0034965	2	544	0.00367647	2	283	0.00706714	2	379	0.00527704	1	257	0.00389105	6	416	0.0144231	3	966	0.00310559	5	821	0.00609013	7	970	0.00721649	3	222	0.0135135	1	246	0.00406504	2	428	0.0046729	3	697	0.00430416	4	403	0.00992556
ACA31_s1_SynSno_5nt	synthetic target	1	254	0.00393701	64	331	0.193353	2	211	0.00947867	97	384	0.252604	4	532	0.0075188	11	568	0.0193662	5	473	0.0105708	15	625	0.024	67	1629	0.0411295	50	1356	0.0368732	40	1543	0.0259235	2	269	0.00743494	16	377	0.0424403	10	616	0.0162338	16	808	0.019802	8	603	0.013267
ACA31_s1_SynSno_hyb10nt	synthetic target	6	263	0.0228137	117	454	0.257709	2	309	0.00647249	161	487	0.330595	1	390	0.0025641	13	367	0.0354223	4	380	0.0105263	16	444	0.036036	72	1166	0.0617496	55	947	0.0580781	52	1108	0.0469314	2	221	0.00904977	24	331	0.0725076	7	498	0.0140562	21	724	0.0290055	8	530	0.0150943
ACA31_s1_SynSno_pointMutU	synthetic target	3	294	0.0102041	5	498	0.0100402	4	316	0.0126582	3	535	0.00560748	1	432	0.00231481	6	539	0.0111317	1	412	0.00242718	9	579	0.015544	11	1413	0.00778485	12	1323	0.00907029	10	1507	0.0066357	0	292	0	2	330	0.00606061	8	529	0.0151229	5	825	0.00606061	10	549	0.0182149
ACA31_s2_SynSno_3nt	synthetic target	0	124	0	0	220	0	1	167	0.00598802	1	249	0.00401606	1	335	0.00298507	10	403	0.0248139	3	381	0.00787402	2	436	0.00458716	13	1036	0.0125483	32	928	0.0344828	26	1090	0.0238532	5	201	0.0248756	3	251	0.0119522	5	470	0.0106383	17	661	0.0257186	4	392	0.0102041
ACA31_s2_SynSno_5nt	synthetic target	0	191	0	6	358	0.0167598	1	196	0.00510204	15	343	0.0437318	2	379	0.00527704	4	433	0.00923788	0	430	0	5	495	0.010101	4	1140	0.00350877	14	1061	0.0131951	6	1253	0.00478851	4	265	0.0150943	9	325	0.0276923	4	519	0.00770713	6	753	0.00796813	3	383	0.0078329
ACA31_s2_SynSno_8nt	synthetic target	0	248	0	28	328	0.0853659	0	319	0	49	314	0.156051	5	366	0.0136612	25	488	0.0512295	2	378	0.00529101	17	503	0.0337972	58	1141	0.0508326	51	1015	0.0502463	45	1165	0.0386266	1	244	0.00409836	12	353	0.0339943	3	519	0.00578035	22	841	0.0261593	5	493	0.010142
ACA31_s2_SynSno_hyb10nt	synthetic target	3	158	0.0189873	38	229	0.165939	0	188	0	45	264	0.170455	3	414	0.00724638	22	532	0.0413534	0	402	0	9	496	0.0181452	61	1235	0.0493927	41	1186	0.03457	31	1256	0.0246815	3	227	0.0132159	9	283	0.0318021	2	421	0.00475059	19	749	0.0253672	6	462	0.012987
ACA31_s2_SynSno_pointMutU	synthetic target	1	251	0.00398406	2	529	0.00378072	1	245	0.00408163	3	609	0.00492611	1	488	0.00204918	1	617	0.00162075	1	442	0.00226244	5	668	0.00748503	1	1540	0.000649351	7	1402	0.00499287	5	1499	0.00333556	1	277	0.00361011	0	337	0	3	506	0.00592885	8	842	0.00950119	8	604	0.013245
ACA32_SynSno_3nt	synthetic target	2	282	0.0070922	7	379	0.0184697	3	299	0.0100334	8	378	0.021164	9	334	0.0269461	4	452	0.00884956	0	354	0	5	425	0.0117647	11	970	0.0113402	21	870	0.0241379	23	968	0.0237603	2	191	0.0104712	2	214	0.00934579	6	457	0.0131291	11	669	0.0164425	5	478	0.0104603
ACA32_SynSno_5nt	synthetic target	1	204	0.00490196	12	259	0.046332	0	186	0	20	285	0.0701754	3	347	0.00864553	3	379	0.00791557	1	339	0.00294985	2	382	0.0052356	9	949	0.00948367	8	831	0.00962696	6	908	0.00660793	0	187	0	2	258	0.00775194	2	387	0.00516796	1	616	0.00162338	4	463	0.00863931
ACA32_SynSno_8nt	synthetic target	1	228	0.00438596	27	249	0.108434	2	206	0.00970874	41	284	0.144366	2	313	0.00638978	4	366	0.010929	0	309	0	8	361	0.0221607	33	1102	0.0299456	22	948	0.0232068	29	1042	0.0278311	0	279	0	1	297	0.003367	1	466	0.00214592	5	776	0.0064433	4	461	0.00867679
ACA32_SynSno_hyb10nt	synthetic target	0	112	0	18	155	0.116129	0	111	0	34	178	0.191011	1	332	0.00301205	8	364	0.021978	0	315	0	11	381	0.0288714	40	1130	0.0353982	42	875	0.048	24	972	0.0246914	0	176	0	9	246	0.0365854	2	396	0.00505051	8	651	0.0122888	5	395	0.0126582
ACA32_SynSno_pointMutU	synthetic target	0	135	0	0	220	0	1	136	0.00735294	0	254	0	0	522	0	1	644	0.0015528	0	477	0	3	620	0.00483871	4	1756	0.0022779	6	1444	0.00415512	2	1643	0.00121729	0	318	0	0	418	0	0	658	0	4	977	0.00409417	1	716	0.00139665
ACA33_SynSno_3nt	synthetic target	1	141	0.0070922	0	239	0	0	151	0	0	254	0	0	444	0	4	487	0.00821355	0	418	0	2	486	0.00411523	3	1429	0.00209937	8	1143	0.00699913	9	1260	0.00714286	0	233	0	6	289	0.0207612	1	451	0.00221729	6	776	0.00773196	5	707	0.00707214
ACA33_SynSno_5nt	synthetic target	2	138	0.0144928	8	201	0.039801	0	117	0	12	199	0.0603015	2	340	0.00588235	6	440	0.0136364	1	341	0.00293255	5	439	0.0113895	9	1058	0.00850662	10	867	0.011534	5	1015	0.00492611	1	207	0.00483092	5	294	0.0170068	4	406	0.00985222	1	584	0.00171233	2	491	0.00407332
ACA33_SynSno_8nt	synthetic target	0	150	0	32	304	0.105263	2	160	0.0125	40	329	0.121581	4	394	0.0101523	9	430	0.0209302	2	339	0.00589971	1	496	0.00201613	25	1086	0.0230203	27	914	0.0295405	20	1052	0.0190114	1	198	0.00505051	7	231	0.030303	0	431	0	0	652	0	2	483	0.00414079
ACA33_SynSno_hyb10nt	synthetic target	2	310	0.00645161	57	566	0.100707	0	341	0	75	717	0.104603	2	509	0.00392927	5	604	0.00827815	1	506	0.00197628	8	658	0.0121581	22	1467	0.0149966	31	1251	0.0247802	17	1310	0.0129771	0	318	0	6	323	0.0185759	5	625	0.008	2	949	0.00210748	3	679	0.00441826
ACA33_SynSno_pointMutU	synthetic target	1	157	0.00636943	0	236	0	1	171	0.00584795	0	285	0	2	365	0.00547945	3	345	0.00869565	1	383	0.00261097	1	456	0.00219298	5	918	0.00544662	3	927	0.00323625	2	982	0.00203666	6	203	0.0295567	3	187	0.0160428	0	385	0	1	521	0.00191939	4	350	0.0114286
ACA34_s1_SynSno_3nt	synthetic target	2	133	0.0150376	4	221	0.0180995	3	159	0.0188679	2	238	0.00840336	4	290	0.0137931	7	309	0.0226537	3	299	0.0100334	3	311	0.0096463	13	909	0.0143014	22	748	0.0294118	11	785	0.0140127	2	210	0.00952381	5	263	0.0190114	5	402	0.0124378	14	570	0.0245614	8	297	0.026936
ACA34_s1_SynSno_5nt	synthetic target	0	242	0	14	352	0.0397727	1	230	0.00434783	19	353	0.0538244	2	485	0.00412371	9	503	0.0178926	1	451	0.00221729	9	534	0.0168539	14	1277	0.0109632	12	1037	0.0115718	13	1091	0.0119157	0	313	0	11	366	0.0300546	4	649	0.00616333	6	807	0.00743494	9	478	0.0188285
ACA34_s1_SynSno_8nt	synthetic target	2	152	0.0131579	52	214	0.242991	1	180	0.00555556	36	209	0.172249	0	539	0	12	502	0.0239044	1	527	0.00189753	9	583	0.0154374	34	1370	0.0248175	44	1210	0.0363636	19	1318	0.0144158	1	323	0.00309598	8	306	0.0261438	12	589	0.0203735	8	833	0.00960384	8	586	0.0136519
ACA34_s1_SynSno_hyb10nt	synthetic target	4	266	0.0150376	89	397	0.224181	5	314	0.0159236	138	497	0.277666	4	515	0.00776699	31	660	0.0469697	5	535	0.00934579	19	693	0.027417	73	1663	0.0438966	63	1450	0.0434483	24	1552	0.0154639	7	321	0.0218069	11	375	0.0293333	2	686	0.00291545	15	974	0.0154004	7	704	0.00994318
ACA34_s1_SynSno_pointMutU	synthetic target	1	125	0.008	1	181	0.00552486	1	117	0.00854701	1	188	0.00531915	0	399	0	2	414	0.00483092	2	366	0.00546448	2	472	0.00423729	3	1205	0.00248963	8	997	0.00802407	1	1138	0.000878735	2	241	0.00829876	1	250	0.004	4	509	0.00785855	7	681	0.010279	11	481	0.022869
ACA34_s2_SynSno_3nt	synthetic target	0	64	0	2	137	0.0145985	0	67	0	2	138	0.0144928	1	265	0.00377358	4	377	0.0106101	4	256	0.015625	3	375	0.008	5	879	0.00568828	11	773	0.0142303	14	914	0.0153173	2	185	0.0108108	2	153	0.0130719	6	341	0.0175953	4	501	0.00798403	2	324	0.00617284
ACA34_s2_SynSno_5nt	synthetic target	0	86	0	0	182	0	0	116	0	0	179	0	0	315	0	0	361	0	0	331	0	4	423	0.00945626	2	1025	0.00195122	2	986	0.0020284	4	1055	0.00379147	3	217	0.0138249	3	248	0.0120968	0	381	0	1	703	0.00142248	0	340	0
ACA34_s2_SynSno_8nt	synthetic target	0	159	0	20	195	0.102564	4	146	0.0273973	21	181	0.116022	1	417	0.00239808	2	511	0.00391389	0	387	0	5	501	0.00998004	13	1319	0.00985595	15	1106	0.0135624	19	1258	0.0151033	0	232	0	10	355	0.028169	6	511	0.0117417	3	791	0.00379267	2	501	0.00399202
ACA34_s2_SynSno_hyb10nt	synthetic target	0	211	0	17	186	0.0913978	0	178	0	27	212	0.127358	0	316	0	8	423	0.0189125	0	328	0	2	418	0.00478469	38	1107	0.034327	30	1076	0.027881	25	1169	0.0213858	0	196	0	1	256	0.00390625	0	390	0	9	680	0.0132353	7	440	0.0159091
ACA34_s2_SynSno_pointMutU	synthetic target	0	185	0	0	246	0	0	159	0	0	231	0	1	438	0.00228311	2	460	0.00434783	0	386	0	4	526	0.00760456	3	1304	0.00230061	3	1257	0.00238663	4	1435	0.00278746	1	304	0.00328947	4	316	0.0126582	2	518	0.003861	0	756	0	4	592	0.00675676
ACA36_s1_SynSno_3nt	synthetic target	0	116	0	0	143	0	0	138	0	0	140	0	2	311	0.00643087	7	365	0.0191781	2	265	0.00754717	3	371	0.00808625	10	957	0.0104493	5	780	0.00641026	7	943	0.00742312	0	186	0	2	211	0.00947867	2	373	0.00536193	7	579	0.0120898	3	367	0.00817439
ACA36_s1_SynSno_5nt	synthetic target	1	76	0.0131579	2	93	0.0215054	0	90	0	3	109	0.0275229	1	159	0.00628931	3	197	0.0152284	1	173	0.00578035	1	203	0.00492611	5	616	0.00811688	2	478	0.0041841	13	524	0.0248092	1	99	0.010101	5	151	0.0331126	0	208	0	2	329	0.00607903	5	225	0.0222222
ACA36_s1_SynSno_8nt	synthetic target	0	143	0	3	145	0.0206897	0	143	0	9	176	0.0511364	0	272	0	6	339	0.0176991	1	244	0.00409836	5	336	0.014881	19	847	0.0224321	18	719	0.0250348	14	830	0.0168675	0	187	0	6	258	0.0232558	1	338	0.00295858	11	558	0.0197133	4	301	0.013289
ACA36_s1_SynSno_hyb10nt	synthetic target	0	121	0	4	71	0.056338	0	104	0	1	89	0.011236	1	302	0.00331126	4	281	0.0142349	0	285	0	5	341	0.0146628	15	841	0.0178359	22	764	0.0287958	11	862	0.012761	0	186	0	5	272	0.0183824	0	407	0	8	556	0.0143885	1	365	0.00273973
ACA36_s1_SynSno_pointMutU	synthetic target	0	147	0	0	180	0	0	141	0	0	158	0	0	392	0	3	423	0.0070922	0	357	0	2	405	0.00493827	2	1073	0.00186393	2	933	0.00214362	1	1074	0.000931099	2	245	0.00816327	0	317	0	2	524	0.00381679	2	702	0.002849	6	399	0.0150376
ACA36_s2_SynSno_3nt	synthetic target	5	168	0.0297619	4	226	0.0176991	6	165	0.0363636	5	341	0.0146628	5	515	0.00970874	17	635	0.0267717	2	474	0.00421941	9	652	0.0138037	9	1251	0.00719424	17	1174	0.0144804	22	1355	0.0162362	2	253	0.00790514	5	402	0.0124378	9	538	0.0167286	20	796	0.0251256	11	423	0.0260047
ACA36_s2_SynSno_5nt	synthetic target	5	212	0.0235849	9	317	0.0283912	4	206	0.0194175	23	405	0.0567901	6	411	0.0145985	22	523	0.042065	5	404	0.0123762	19	573	0.0331588	23	1334	0.0172414	37	1175	0.0314894	40	1238	0.0323102	7	271	0.0258303	8	346	0.0231214	13	480	0.0270833	20	746	0.0268097	12	437	0.02746
ACA36_s2_SynSno_8nt	synthetic target	0	171	0	11	322	0.0341615	2	201	0.00995025	10	367	0.027248	8	422	0.0189573	20	538	0.0371747	2	436	0.00458716	17	524	0.0324427	30	1385	0.0216606	38	1211	0.031379	32	1376	0.0232558	9	253	0.0355731	16	374	0.0427807	10	524	0.019084	10	878	0.0113895	11	501	0.0219561
ACA36_s2_SynSno_hyb10nt	synthetic target	3	156	0.0192308	4	247	0.0161943	4	117	0.034188	8	229	0.0349345	3	326	0.00920245	14	380	0.0368421	2	321	0.00623053	4	422	0.00947867	11	942	0.0116773	15	884	0.0169683	14	994	0.0140845	4	181	0.0220994	7	282	0.0248227	7	374	0.0187166	8	565	0.0141593	5	428	0.0116822
ACA36_s2_SynSno_pointMutU	synthetic target	1	190	0.00526316	3	359	0.00835655	0	225	0	1	333	0.003003	2	452	0.00442478	3	569	0.00527241	2	503	0.00397614	7	624	0.0112179	10	1592	0.00628141	17	1388	0.0122478	15	1546	0.00970246	7	283	0.024735	3	409	0.00733496	5	596	0.00838926	6	900	0.00666667	7	717	0.0097629
ACA4_SynSno_3nt	synthetic target	1	124	0.00806452	5	194	0.0257732	1	159	0.00628931	5	179	0.027933	2	296	0.00675676	9	283	0.0318021	0	297	0	9	312	0.0288462	18	887	0.0202931	22	695	0.0316547	26	840	0.0309524	4	156	0.025641	1	187	0.00534759	7	328	0.0213415	6	503	0.0119284	5	407	0.012285
ACA4_SynSno_5nt	synthetic target	2	174	0.0114943	2	283	0.00706714	1	190	0.00526316	6	300	0.02	2	462	0.004329	5	586	0.00853242	5	456	0.0109649	11	665	0.0165414	15	1708	0.0087822	20	1457	0.0137268	21	1617	0.012987	3	329	0.00911854	2	440	0.00454545	3	647	0.00463679	8	895	0.00893855	11	777	0.014157
ACA4_SynSno_8nt	synthetic target	1	92	0.0108696	14	106	0.132075	0	89	0	6	95	0.0631579	2	357	0.00560224	4	321	0.0124611	1	340	0.00294118	4	405	0.00987654	8	979	0.0081716	14	870	0.016092	26	927	0.0280475	1	195	0.00512821	7	213	0.0328638	2	398	0.00502513	4	549	0.00728597	10	476	0.0210084
ACA4_SynSno_hyb10nt	synthetic target	1	211	0.00473934	38	241	0.157676	0	204	0	47	257	0.182879	0	326	0	10	344	0.0290698	0	325	0	7	390	0.0179487	8	856	0.00934579	17	778	0.0218509	14	844	0.0165877	0	161	0	2	209	0.00956938	2	370	0.00540541	4	605	0.00661157	7	450	0.0155556
ACA4_SynSno_pointMutU	synthetic target	1	184	0.00543478	0	278	0	0	197	0	0	322	0	0	337	0	1	329	0.00303951	1	343	0.00291545	3	377	0.00795756	3	970	0.00309278	4	828	0.00483092	8	894	0.00894855	1	208	0.00480769	0	151	0	5	353	0.0141643	6	553	0.0108499	4	455	0.00879121
ACA40_SynSno_3nt	synthetic target	0	212	0	3	319	0.00940439	0	226	0	3	342	0.00877193	0	404	0	6	514	0.0116732	2	445	0.00449438	6	529	0.0113422	3	1219	0.00246103	10	1045	0.00956938	14	1249	0.011209	1	238	0.00420168	6	249	0.0240964	5	518	0.00965251	0	766	0	7	491	0.0142566
ACA40_SynSno_5nt	synthetic target	7	183	0.0382514	40	232	0.172414	5	192	0.0260417	33	244	0.135246	5	333	0.015015	10	386	0.0259067	7	378	0.0185185	14	420	0.0333333	48	1078	0.0445269	42	990	0.0424242	29	1258	0.0230525	4	235	0.0170213	17	307	0.0553746	3	475	0.00631579	15	625	0.024	14	482	0.0290456
ACA40_SynSno_8nt	synthetic target	1	219	0.00456621	40	179	0.223464	0	216	0	31	175	0.177143	1	391	0.00255754	9	414	0.0217391	3	427	0.00702576	8	412	0.0194175	46	1032	0.0445736	75	1022	0.0733855	59	1095	0.0538813	2	227	0.00881057	24	366	0.0655738	3	513	0.00584795	18	699	0.0257511	6	494	0.0121457
ACA40_SynSno_hyb10nt	synthetic target	2	267	0.00749064	75	235	0.319149	1	227	0.00440529	70	294	0.238095	0	430	0	18	425	0.0423529	0	415	0	7	437	0.0160183	49	1119	0.0437891	71	1083	0.0655586	63	1141	0.0552147	3	236	0.0127119	25	340	0.0735294	3	519	0.00578035	16	834	0.0191847	9	472	0.0190678
ACA40_SynSno_pointMutU	synthetic target	0	128	0	0	186	0	1	145	0.00689655	1	222	0.0045045	1	312	0.00320513	1	311	0.00321543	0	258	0	1	348	0.00287356	2	840	0.00238095	3	700	0.00428571	4	758	0.00527704	1	130	0.00769231	0	186	0	0	264	0	0	478	0	3	350	0.00857143
ACA41_SynSno_3nt	synthetic target	2	164	0.0121951	2	253	0.00790514	0	176	0	0	288	0	3	516	0.00581395	6	548	0.0109489	1	479	0.00208768	6	614	0.00977199	7	1550	0.00451613	5	1328	0.00376506	8	1487	0.00537996	4	292	0.0136986	2	386	0.00518135	1	526	0.00190114	3	864	0.00347222	3	575	0.00521739
ACA41_SynSno_5nt	synthetic target	1	191	0.0052356	23	271	0.0848708	0	194	0	21	341	0.0615836	0	480	0	4	561	0.00713012	0	493	0	8	623	0.0128411	7	1405	0.00498221	19	1291	0.0147173	20	1564	0.0127877	2	277	0.00722022	5	363	0.0137741	2	548	0.00364964	7	863	0.00811124	6	547	0.0109689
ACA41_SynSno_8nt	synthetic target	2	208	0.00961538	91	364	0.25	1	228	0.00438596	94	360	0.261111	3	575	0.00521739	31	686	0.0451895	3	505	0.00594059	27	761	0.0354796	89	1714	0.0519253	64	1457	0.0439259	49	1634	0.0299878	2	343	0.0058309	18	453	0.0397351	3	588	0.00510204	15	940	0.0159574	7	729	0.00960219
ACA41_SynSno_hyb10nt	synthetic target	3	139	0.0215827	62	213	0.29108	1	137	0.00729927	103	267	0.385768	2	265	0.00754717	15	349	0.0429799	2	294	0.00680272	10	355	0.028169	58	839	0.0691299	50	811	0.0616523	38	949	0.0400421	0	183	0	10	177	0.0564972	2	343	0.0058309	9	521	0.0172745	4	313	0.0127796
ACA41_SynSno_pointMutU	synthetic target	5	187	0.026738	3	292	0.010274	4	200	0.02	9	330	0.0272727	0	354	0	5	458	0.010917	0	377	0	4	446	0.00896861	7	1202	0.00582363	8	1058	0.00756144	8	1120	0.00714286	0	236	0	2	294	0.00680272	4	457	0.00875274	0	645	0	4	485	0.00824742
ACA42_s1_SynSno_3nt	synthetic target	0	96	0	2	170	0.0117647	0	83	0	3	174	0.0172414	2	312	0.00641026	8	388	0.0206186	2	297	0.00673401	2	378	0.00529101	9	920	0.00978261	14	857	0.0163361	7	855	0.00818713	1	207	0.00483092	0	271	0	1	388	0.00257732	3	575	0.00521739	3	416	0.00721154
ACA42_s1_SynSno_5nt	synthetic target	0	163	0	1	279	0.00358423	0	172	0	3	290	0.0103448	0	295	0	0	324	0	0	304	0	0	339	0	0	938	0	3	750	0.004	1	861	0.00116144	1	202	0.0049505	0	288	0	0	447	0	1	659	0.00151745	1	390	0.0025641
ACA42_s1_SynSno_8nt	synthetic target	0	216	0	48	268	0.179104	0	230	0	78	276	0.282609	3	390	0.00769231	14	414	0.0338164	2	422	0.00473934	16	463	0.0345572	54	1082	0.0499076	77	1003	0.0767697	96	1235	0.0777328	0	304	0	44	320	0.1375	9	489	0.0184049	23	770	0.0298701	4	494	0.00809717
ACA42_s1_SynSno_hyb10nt	synthetic target	0	178	0	46	201	0.228856	2	155	0.0129032	72	226	0.318584	1	382	0.0026178	16	400	0.04	2	356	0.00561798	18	448	0.0401786	50	1091	0.0458295	62	1017	0.0609636	43	1109	0.0387737	7	241	0.0290456	12	248	0.0483871	6	497	0.0120724	18	654	0.0275229	8	526	0.0152091
ACA42_s1_SynSno_pointMutU	synthetic target	0	56	0	2	116	0.0172414	0	55	0	2	121	0.0165289	3	175	0.0171429	1	196	0.00510204	2	173	0.0115607	4	207	0.0193237	0	602	0	5	501	0.00998004	6	568	0.0105634	1	117	0.00854701	4	130	0.0307692	1	246	0.00406504	5	342	0.0146199	3	243	0.0123457
ACA42_s2_SynSno_3nt	synthetic target	4	236	0.0169492	12	353	0.0339943	6	264	0.0227273	17	369	0.0460705	10	602	0.0166113	27	659	0.0409712	9	586	0.0153584	15	685	0.0218978	31	1732	0.0178984	45	1462	0.0307798	34	1664	0.0204327	8	345	0.0231884	24	398	0.0603015	8	584	0.0136986	21	935	0.0224599	14	705	0.0198582
ACA42_s2_SynSno_5nt	synthetic target	0	195	0	74	253	0.29249	1	188	0.00531915	116	340	0.341176	1	284	0.00352113	10	378	0.026455	1	301	0.00332226	11	390	0.0282051	34	969	0.0350877	38	847	0.0448642	20	856	0.0233645	3	182	0.0164835	2	198	0.010101	2	373	0.00536193	11	517	0.0212766	4	373	0.0107239
ACA42_s2_SynSno_8nt	synthetic target	0	158	0	48	233	0.206009	1	168	0.00595238	57	232	0.24569	0	311	0	6	336	0.0178571	1	304	0.00328947	4	402	0.00995025	19	932	0.0203863	13	809	0.0160692	10	917	0.0109051	0	215	0	5	238	0.0210084	1	430	0.00232558	2	644	0.00310559	1	387	0.00258398
ACA42_s2_SynSno_hyb10nt	synthetic target	0	209	0	63	289	0.217993	1	226	0.00442478	70	328	0.213415	1	412	0.00242718	6	455	0.0131868	0	381	0	5	462	0.0108225	26	973	0.0267215	10	892	0.0112108	13	979	0.0132789	2	236	0.00847458	6	228	0.0263158	1	446	0.00224215	7	768	0.00911458	3	419	0.0071599
ACA42_s2_SynSno_pointMutU	synthetic target	0	273	0	8	504	0.015873	1	300	0.00333333	2	475	0.00421053	2	549	0.00364299	0	596	0	0	553	0	0	660	0	1	1409	0.000709723	1	1191	0.000839631	0	1377	0	0	300	0	0	331	0	0	538	0	4	809	0.00494438	1	660	0.00151515
ACA43_SynSno_3nt	synthetic target	0	260	0	8	395	0.0202532	4	228	0.0175439	5	433	0.0115473	3	482	0.00622407	13	582	0.0223368	3	474	0.00632911	13	641	0.0202808	17	1632	0.0104167	18	1239	0.0145278	18	1461	0.0123203	1	298	0.0033557	11	400	0.0275	4	547	0.00731261	8	868	0.00921659	7	584	0.0119863
ACA43_SynSno_5nt	synthetic target	4	244	0.0163934	46	355	0.129577	9	240	0.0375	50	369	0.135501	6	405	0.0148148	19	511	0.037182	6	414	0.0144928	20	572	0.034965	31	1552	0.0199742	43	1185	0.0362869	35	1323	0.026455	3	254	0.011811	4	296	0.0135135	8	464	0.0172414	25	801	0.031211	14	579	0.0241796
ACA43_SynSno_8nt	synthetic target	0	172	0	1	133	0.0075188	0	167	0	3	162	0.0185185	4	346	0.0115607	19	410	0.0463415	3	286	0.0104895	12	402	0.0298507	60	961	0.062435	50	875	0.0571429	42	928	0.0452586	1	215	0.00465116	10	263	0.0380228	5	420	0.0119048	24	692	0.0346821	6	363	0.0165289
ACA43_SynSno_hyb10nt	synthetic target	3	203	0.0147783	103	293	0.351536	2	189	0.010582	170	409	0.415648	5	346	0.0144509	24	456	0.0526316	4	328	0.0121951	26	508	0.0511811	79	1169	0.0675791	56	987	0.0567376	54	1065	0.0507042	4	185	0.0216216	11	304	0.0361842	1	410	0.00243902	8	620	0.0129032	6	365	0.0164384
ACA43_SynSno_pointMutU	synthetic target	4	164	0.0243902	10	325	0.0307692	0	186	0	9	364	0.0247253	7	350	0.02	7	458	0.0152838	3	339	0.00884956	5	461	0.010846	18	1049	0.0171592	13	962	0.0135135	11	949	0.0115911	0	216	0	1	286	0.0034965	8	405	0.0197531	4	614	0.00651466	5	452	0.0110619
ACA44_s1_SynSno_3nt	synthetic target	3	244	0.0122951	8	381	0.0209974	4	262	0.0152672	19	412	0.0461165	5	429	0.011655	20	476	0.0420168	9	403	0.0223325	9	481	0.018711	18	1211	0.0148637	44	1003	0.0438684	28	1133	0.0247132	6	249	0.0240964	2	259	0.00772201	10	434	0.0230415	19	672	0.0282738	10	534	0.0187266
ACA44_s1_SynSno_5nt	synthetic target	0	139	0	20	231	0.0865801	0	134	0	14	248	0.0564516	3	315	0.00952381	7	319	0.0219436	0	288	0	4	374	0.0106952	10	886	0.0112867	9	736	0.0122283	12	855	0.0140351	0	186	0	2	210	0.00952381	0	396	0	5	542	0.00922509	3	490	0.00612245
ACA44_s1_SynSno_8nt	synthetic target	2	274	0.00729927	93	327	0.284404	3	261	0.0114943	132	426	0.309859	6	646	0.00928793	33	674	0.0489614	2	621	0.00322061	42	728	0.0576923	144	1676	0.0859189	114	1379	0.0826686	84	1425	0.0589474	0	337	0	25	359	0.0696379	1	613	0.00163132	16	883	0.01812	9	713	0.0126227
ACA44_s1_SynSno_hyb10nt	synthetic target	2	236	0.00847458	85	309	0.275081	0	235	0	70	305	0.229508	2	481	0.004158	12	465	0.0258065	2	420	0.0047619	8	547	0.0146252	57	1231	0.0463038	39	933	0.0418006	40	1067	0.0374883	4	271	0.0147601	13	376	0.0345745	1	519	0.00192678	4	801	0.00499376	9	592	0.0152027
ACA44_s1_SynSno_pointMutU	synthetic target	0	72	0	0	183	0	0	107	0	0	210	0	0	444	0	0	436	0	0	397	0	2	462	0.004329	0	1078	0	3	939	0.00319489	5	1040	0.00480769	0	250	0	1	323	0.00309598	0	503	0	0	738	0	5	520	0.00961538
ACA44_s2_SynSno_3nt	synthetic target	0	97	0	0	175	0	1	95	0.0105263	4	192	0.0208333	0	356	0	1	412	0.00242718	0	301	0	3	467	0.00642398	2	1001	0.001998	10	931	0.0107411	11	951	0.0115668	4	181	0.0220994	4	186	0.0215054	0	307	0	2	531	0.00376648	2	376	0.00531915
ACA44_s2_SynSno_5nt	synthetic target	3	149	0.0201342	15	234	0.0641026	0	160	0	30	278	0.107914	3	334	0.00898204	10	365	0.0273973	2	299	0.00668896	3	407	0.00737101	14	1008	0.0138889	16	812	0.0197044	6	895	0.00670391	4	166	0.0240964	0	232	0	0	387	0	5	505	0.00990099	3	383	0.0078329
ACA44_s2_SynSno_8nt	synthetic target	9	432	0.0208333	312	682	0.457478	7	409	0.0171149	433	815	0.531288	8	535	0.0149533	40	659	0.060698	10	528	0.0189394	48	740	0.0648649	144	1584	0.0909091	108	1267	0.0852407	127	1540	0.0824675	11	278	0.0395683	37	311	0.118971	7	508	0.0137795	20	858	0.02331	6	663	0.00904977
ACA44_s2_SynSno_hyb10nt	synthetic target	1	225	0.00444444	65	254	0.255906	0	214	0	99	313	0.316294	7	501	0.0139721	14	550	0.0254545	0	490	0	33	552	0.0597826	60	1202	0.0499168	84	1164	0.0721649	94	1317	0.0713743	4	251	0.0159363	41	340	0.120588	3	538	0.00557621	19	887	0.0214205	9	508	0.0177165
ACA44_s2_SynSno_pointMutU	synthetic target	4	247	0.0161943	1	424	0.00235849	3	216	0.0138889	8	437	0.0183066	2	430	0.00465116	10	458	0.0218341	0	453	0	6	629	0.00953895	5	1446	0.00345781	12	1188	0.010101	17	1316	0.0129179	1	261	0.00383142	9	330	0.0272727	9	589	0.0152801	13	786	0.0165394	4	667	0.005997
ACA46_SynSno_5nt	synthetic target	3	113	0.0265487	12	178	0.0674157	3	110	0.0272727	12	196	0.0612245	9	425	0.0211765	14	513	0.0272904	8	407	0.019656	23	512	0.0449219	21	1411	0.0148831	35	1267	0.0276243	33	1364	0.0241935	7	270	0.0259259	14	408	0.0343137	13	666	0.0195195	9	920	0.00978261	16	592	0.027027
ACA46_SynSno_8nt	synthetic target	5	244	0.0204918	52	257	0.202335	3	189	0.015873	62	253	0.245059	10	544	0.0183824	27	611	0.0441899	11	492	0.0223577	34	670	0.0507463	127	1581	0.0803289	115	1470	0.0782313	85	1625	0.0523077	4	354	0.0112994	35	435	0.0804598	12	688	0.0174419	32	1068	0.0299625	16	646	0.0247678
ACA46_SynSno_hyb10nt	synthetic target	4	260	0.0153846	47	286	0.164336	7	265	0.0264151	48	272	0.176471	11	679	0.0162003	50	765	0.0653595	8	632	0.0126582	51	807	0.063197	148	1883	0.078598	104	1722	0.0603949	100	1904	0.052521	2	359	0.00557103	15	421	0.0356295	7	740	0.00945946	31	1060	0.0292453	18	657	0.0273973
ACA46_SynSno_pointMutU	synthetic target	0	110	0	2	149	0.0134228	3	125	0.024	8	179	0.0446927	1	363	0.00275482	5	456	0.0109649	3	409	0.00733496	12	517	0.0232108	15	1187	0.0126369	20	1164	0.0171821	20	1224	0.0163399	0	274	0	5	321	0.0155763	10	471	0.0212314	8	714	0.0112045	9	433	0.0207852
ACA48_SynSno_3nt	synthetic target	0	144	0	4	233	0.0171674	0	124	0	3	217	0.0138249	2	374	0.00534759	6	403	0.0148883	0	327	0	4	435	0.0091954	7	1157	0.00605013	14	998	0.0140281	11	1105	0.00995475	0	215	0	3	272	0.0110294	1	436	0.00229358	3	621	0.00483092	6	437	0.01373
ACA48_SynSno_5nt	synthetic target	NA	NA	NA	NA	NA	NA	0	2	0	0	2	0	4	316	0.0126582	9	406	0.0221675	3	344	0.00872093	4	389	0.0102828	13	872	0.0149083	17	838	0.0202864	19	1053	0.0180437	1	185	0.00540541	3	289	0.0103806	6	371	0.0161725	9	602	0.0149502	12	317	0.0378549
ACA48_SynSno_8nt	synthetic target	2	143	0.013986	33	218	0.151376	0	166	0	40	222	0.18018	3	343	0.00874636	10	380	0.0263158	1	337	0.00296736	15	458	0.0327511	55	1084	0.050738	52	953	0.0545645	50	1031	0.0484966	2	201	0.00995025	13	238	0.0546218	3	447	0.00671141	13	686	0.0189504	5	451	0.0110865
ACA48_SynSno_hyb10nt	synthetic target	2	310	0.00645161	120	415	0.289157	0	306	0	140	435	0.321839	4	514	0.0077821	26	647	0.0401855	3	504	0.00595238	27	726	0.0371901	85	1473	0.0577054	65	1461	0.0444901	67	1607	0.0416926	4	316	0.0126582	20	397	0.0503778	9	620	0.0145161	16	1035	0.0154589	5	600	0.00833333
ACA48_SynSno_pointMutU	synthetic target	1	182	0.00549451	0	304	0	0	201	0	2	339	0.00589971	2	456	0.00438596	6	507	0.0118343	1	405	0.00246914	3	556	0.00539568	3	1427	0.00210231	9	1216	0.00740132	13	1266	0.0102686	3	255	0.0117647	4	321	0.0124611	3	598	0.00501672	9	799	0.0112641	5	562	0.0088968
ACA5_s1_SynSno_3nt	synthetic target	0	123	0	0	178	0	0	149	0	0	192	0	1	318	0.00314465	0	310	0	1	292	0.00342466	4	386	0.0103627	2	964	0.00207469	16	799	0.020025	13	936	0.0138889	1	195	0.00512821	8	230	0.0347826	0	349	0	8	529	0.0151229	6	428	0.0140187
ACA5_s1_SynSno_5nt	synthetic target	0	215	0	4	335	0.0119403	0	217	0	7	366	0.0191257	4	341	0.0117302	9	418	0.0215311	2	375	0.00533333	8	425	0.0188235	13	1128	0.0115248	31	919	0.0337323	17	1119	0.0151921	3	222	0.0135135	3	265	0.0113208	2	444	0.0045045	18	650	0.0276923	12	538	0.0223048
ACA5_s1_SynSno_8nt	synthetic target	3	124	0.0241935	27	178	0.151685	0	124	0	39	222	0.175676	8	242	0.0330579	10	232	0.0431034	3	231	0.012987	6	247	0.0242915	21	671	0.0312966	27	512	0.0527344	15	642	0.0233645	0	134	0	13	181	0.0718232	4	280	0.0142857	7	367	0.0190736	0	242	0
ACA5_s1_SynSno_hyb10nt	synthetic target	1	199	0.00502513	21	235	0.0893617	0	222	0	16	223	0.0717489	3	394	0.00761421	7	386	0.0181347	2	380	0.00526316	15	466	0.0321888	17	1205	0.0141079	48	1053	0.045584	25	1175	0.0212766	6	232	0.0258621	18	299	0.0602007	1	487	0.00205339	12	640	0.01875	5	602	0.00830565
ACA5_s1_SynSno_pointMutU	synthetic target	0	142	0	0	264	0	0	169	0	0	237	0	4	296	0.0135135	3	313	0.00958466	1	269	0.00371747	2	297	0.00673401	9	917	0.00981461	6	641	0.00936037	6	852	0.00704225	1	132	0.00757576	6	215	0.027907	0	324	0	4	480	0.00833333	2	399	0.00501253
ACA5_s2_SynSno_3nt	synthetic target	2	281	0.00711744	16	449	0.0356347	4	335	0.0119403	17	588	0.0289116	8	469	0.0170576	22	636	0.0345912	10	415	0.0240964	21	635	0.0330709	27	1684	0.0160333	31	1373	0.0225783	30	1538	0.0195059	8	292	0.0273973	4	380	0.0105263	4	599	0.0066778	26	955	0.0272251	8	627	0.0127592
ACA5_s2_SynSno_5nt	synthetic target	0	180	0	22	257	0.0856031	1	144	0.00694444	21	273	0.0769231	7	387	0.0180879	8	412	0.0194175	1	400	0.0025	6	474	0.0126582	14	1154	0.0121317	17	997	0.0170512	15	1095	0.0136986	1	242	0.00413223	4	321	0.0124611	3	411	0.00729927	12	703	0.0170697	5	424	0.0117925
ACA5_s2_SynSno_8nt	synthetic target	0	163	0	54	240	0.225	0	168	0	58	281	0.206406	2	389	0.00514139	19	467	0.0406852	0	360	0	19	513	0.037037	70	1375	0.0509091	60	1259	0.0476569	42	1399	0.0300214	3	235	0.012766	13	409	0.0317848	0	603	0	5	862	0.00580046	7	571	0.0122592
ACA5_s2_SynSno_hyb10nt	synthetic target	0	148	0	54	240	0.225	1	169	0.00591716	68	305	0.222951	2	405	0.00493827	12	515	0.023301	1	424	0.00235849	24	568	0.0422535	87	1437	0.0605428	52	1230	0.0422764	59	1421	0.0415201	2	320	0.00625	14	288	0.0486111	0	489	0	7	755	0.00927152	5	631	0.00792393
ACA5_s2_SynSno_pointMutU	synthetic target	0	206	0	0	326	0	0	191	0	2	363	0.00550964	1	426	0.00234742	2	527	0.00379507	0	432	0	6	590	0.0101695	3	1604	0.00187032	8	1323	0.00604686	5	1561	0.00320307	0	296	0	1	353	0.00283286	2	526	0.00380228	0	880	0	10	752	0.0132979
ACA50_s1_SynSno_3nt	synthetic target	2	194	0.0103093	1	287	0.00348432	2	249	0.00803213	5	386	0.0129534	4	530	0.00754717	4	478	0.0083682	0	479	0	7	485	0.014433	7	1321	0.00529902	11	1133	0.00970874	6	1304	0.00460123	4	274	0.0145985	2	354	0.00564972	7	509	0.0137525	8	727	0.0110041	7	743	0.00942127
ACA50_s1_SynSno_5nt	synthetic target	1	126	0.00793651	2	145	0.0137931	0	132	0	1	171	0.00584795	0	499	0	4	469	0.00852878	0	410	0	1	554	0.00180505	3	1330	0.00225564	5	1097	0.00455789	5	1285	0.00389105	3	308	0.00974026	2	366	0.00546448	4	643	0.00622084	10	839	0.011919	0	592	0
ACA50_s1_SynSno_8nt	synthetic target	0	187	0	59	239	0.246862	2	195	0.0102564	85	304	0.279605	3	288	0.0104167	5	337	0.0148368	1	285	0.00350877	4	377	0.0106101	11	834	0.0131894	20	753	0.0265604	12	860	0.0139535	3	187	0.0160428	0	256	0	4	351	0.011396	6	528	0.0113636	5	387	0.0129199
ACA50_s1_SynSno_hyb10nt	synthetic target	3	193	0.015544	52	258	0.20155	5	248	0.0201613	80	268	0.298507	1	442	0.00226244	13	535	0.0242991	0	431	0	16	560	0.0285714	22	1354	0.0162482	39	1132	0.0344523	31	1385	0.0223827	3	288	0.0104167	7	363	0.0192837	3	558	0.00537634	9	859	0.0104773	4	577	0.00693241
ACA50_s1_SynSno_pointMutU	synthetic target	1	155	0.00645161	3	297	0.010101	0	164	0	8	282	0.0283688	1	307	0.00325733	3	333	0.00900901	2	271	0.00738007	4	374	0.0106952	5	942	0.00530786	7	815	0.00858896	11	989	0.0111223	3	208	0.0144231	10	264	0.0378788	0	440	0	8	632	0.0126582	3	488	0.00614754
ACA50_s2_SynSno_3nt	synthetic target	0	90	0	0	141	0	0	109	0	0	143	0	1	248	0.00403226	3	232	0.012931	0	225	0	6	282	0.0212766	5	770	0.00649351	4	606	0.00660066	5	735	0.00680272	1	124	0.00806452	0	211	0	6	318	0.0188679	7	442	0.0158371	2	325	0.00615385
ACA50_s2_SynSno_5nt	synthetic target	0	81	0	15	109	0.137615	0	120	0	15	140	0.107143	3	221	0.0135747	8	229	0.0349345	1	203	0.00492611	4	238	0.0168067	18	595	0.0302521	18	552	0.0326087	17	559	0.0304114	0	94	0	1	128	0.0078125	0	213	0	5	314	0.0159236	5	261	0.0191571
ACA50_s2_SynSno_8nt	synthetic target	0	114	0	17	129	0.131783	0	135	0	14	127	0.110236	5	244	0.0204918	11	263	0.0418251	1	245	0.00408163	11	294	0.037415	42	828	0.0507246	50	691	0.0723589	30	846	0.035461	2	186	0.0107527	15	195	0.0769231	0	325	0	12	579	0.0207254	8	308	0.025974
ACA50_s2_SynSno_hyb10nt	synthetic target	0	96	0	32	142	0.225352	2	103	0.0194175	43	157	0.273885	4	428	0.00934579	13	455	0.0285714	0	420	0	7	516	0.0135659	84	1326	0.0633484	67	1277	0.0524667	45	1398	0.0321888	3	326	0.00920245	39	448	0.0870536	5	705	0.0070922	24	977	0.024565	15	531	0.0282486
ACA50_s2_SynSno_pointMutU	synthetic target	2	103	0.0194175	4	135	0.0296296	2	99	0.020202	9	155	0.0580645	1	294	0.00340136	4	280	0.0142857	2	279	0.00716846	5	333	0.015015	8	751	0.0106525	6	673	0.0089153	7	839	0.00834327	2	196	0.0102041	7	256	0.0273438	1	388	0.00257732	6	498	0.0120482	5	308	0.0162338
ACA52_SynSno_3nt	synthetic target	0	204	0	2	220	0.00909091	5	200	0.025	2	245	0.00816327	1	331	0.00302115	2	422	0.00473934	2	364	0.00549451	2	432	0.00462963	3	1042	0.00287908	6	985	0.00609137	5	1145	0.00436681	1	203	0.00492611	7	306	0.0228758	1	403	0.00248139	5	697	0.0071736	4	405	0.00987654
ACA52_SynSno_5nt	synthetic target	3	152	0.0197368	2	292	0.00684932	2	144	0.0138889	7	270	0.0259259	1	211	0.00473934	8	255	0.0313725	4	223	0.0179372	6	283	0.0212014	11	555	0.0198198	21	548	0.0383212	14	668	0.0209581	0	156	0	4	183	0.0218579	2	344	0.00581395	10	513	0.0194932	4	244	0.0163934
ACA52_SynSno_8nt	synthetic target	1	106	0.00943396	41	131	0.312977	2	117	0.017094	52	197	0.263959	5	514	0.00972763	27	514	0.0525292	5	506	0.00988142	25	543	0.0460405	68	1413	0.0481246	78	1191	0.0654912	57	1355	0.0420664	2	264	0.00757576	18	356	0.0505618	10	576	0.0173611	16	912	0.0175439	10	615	0.0162602
ACA52_SynSno_hyb10nt	synthetic target	3	150	0.02	66	235	0.280851	1	145	0.00689655	91	258	0.352713	4	266	0.0150376	27	342	0.0789474	5	261	0.0191571	18	364	0.0494505	49	778	0.062982	48	685	0.070073	37	757	0.0488771	4	170	0.0235294	9	233	0.0386266	6	265	0.0226415	10	509	0.0196464	11	379	0.0290237
ACA52_SynSno_pointMutU	synthetic target	3	202	0.0148515	2	318	0.00628931	7	243	0.0288066	8	347	0.0230548	7	525	0.0133333	9	558	0.016129	6	522	0.0114943	8	652	0.0122699	13	1638	0.00793651	14	1326	0.0105581	23	1540	0.0149351	7	387	0.0180879	3	420	0.00714286	4	645	0.00620155	7	925	0.00756757	6	732	0.00819672
ACA54_s1_SynSno_3nt	synthetic target	3	172	0.0174419	0	187	0	3	154	0.0194805	5	234	0.0213675	9	373	0.0241287	15	416	0.0360577	5	337	0.0148368	13	439	0.0296128	17	1183	0.0143702	24	1026	0.0233918	15	1154	0.0129983	5	208	0.0240385	3	290	0.0103448	1	411	0.00243309	7	768	0.00911458	7	427	0.0163934
ACA54_s1_SynSno_5nt	synthetic target	0	143	0	10	214	0.046729	0	138	0	8	213	0.0375587	1	338	0.00295858	6	387	0.0155039	5	361	0.0138504	7	386	0.0181347	8	1026	0.00779727	7	904	0.00774336	10	1028	0.00972763	1	184	0.00543478	5	263	0.0190114	1	421	0.0023753	1	602	0.00166113	5	439	0.0113895
ACA54_s1_SynSno_8nt	synthetic target	6	264	0.0227273	122	437	0.279176	0	266	0	166	488	0.340164	7	523	0.0133843	27	637	0.0423862	1	495	0.0020202	20	653	0.0306279	101	1732	0.0583141	74	1556	0.0475578	59	1497	0.0394122	2	324	0.00617284	27	368	0.0733696	2	708	0.00282486	22	1022	0.0215264	5	619	0.00807754
ACA54_s1_SynSno_hyb10nt	synthetic target	1	282	0.0035461	87	450	0.193333	0	293	0	103	485	0.212371	0	374	0	17	462	0.0367965	2	395	0.00506329	6	488	0.0122951	40	1128	0.035461	29	1024	0.0283203	30	1056	0.0284091	0	233	0	13	298	0.0436242	1	423	0.00236407	17	788	0.0215736	0	494	0
ACA54_s1_SynSno_pointMutU	synthetic target	0	275	0	1	580	0.00172414	0	301	0	1	633	0.00157978	2	286	0.00699301	2	395	0.00506329	1	308	0.00324675	1	430	0.00232558	3	927	0.00323625	0	888	0	4	1023	0.00391007	0	235	0	2	258	0.00775194	0	421	0	5	758	0.00659631	2	353	0.00566572
ACA54_s2_SynSno_3nt	synthetic target	1	215	0.00465116	6	394	0.0152284	6	246	0.0243902	3	406	0.00738916	9	600	0.015	10	627	0.015949	1	603	0.00165837	13	724	0.0179558	20	1660	0.0120482	20	1389	0.0143988	16	1549	0.0103292	0	298	0	5	309	0.0161812	5	562	0.0088968	18	866	0.0207852	5	542	0.00922509
ACA54_s2_SynSno_5nt	synthetic target	2	239	0.0083682	7	291	0.024055	2	206	0.00970874	4	306	0.0130719	3	433	0.00692841	12	549	0.0218579	1	424	0.00235849	8	617	0.012966	6	1403	0.00427655	11	1146	0.0095986	11	1192	0.00922819	0	237	0	1	310	0.00322581	1	500	0.002	4	912	0.00438596	3	421	0.00712589
ACA54_s2_SynSno_hyb10nt	synthetic target	1	242	0.00413223	62	396	0.156566	1	234	0.0042735	64	449	0.142539	1	455	0.0021978	1	508	0.0019685	1	391	0.00255754	6	609	0.00985222	9	1304	0.00690184	9	1100	0.00818182	6	1181	0.00508044	2	210	0.00952381	1	316	0.00316456	3	508	0.00590551	4	781	0.00512164	4	442	0.00904977
ACA54_s2_SynSno_pointMutU	synthetic target	7	223	0.0313901	3	357	0.00840336	3	273	0.010989	4	360	0.0111111	5	471	0.0106157	5	508	0.00984252	1	470	0.00212766	1	625	0.0016	3	1373	0.002185	6	1122	0.00534759	3	1328	0.00225904	0	305	0	0	349	0	0	521	0	5	722	0.00692521	10	552	0.0181159
ACA55_SynSno_3nt	synthetic target	3	306	0.00980392	3	586	0.00511945	0	341	0	9	659	0.0136571	4	561	0.00713012	14	678	0.020649	1	536	0.00186567	13	761	0.0170828	11	1808	0.00608407	13	1651	0.00787402	12	1607	0.00746733	2	414	0.00483092	20	457	0.0437637	0	745	0	8	1172	0.00682594	7	661	0.01059
ACA55_SynSno_5nt	synthetic target	2	280	0.00714286	15	425	0.0352941	0	286	0	10	420	0.0238095	0	342	0	12	466	0.0257511	7	343	0.0204082	7	447	0.01566	14	1230	0.0113821	25	1127	0.0221828	10	1207	0.008285	3	215	0.0139535	8	349	0.0229226	6	475	0.0126316	12	731	0.0164159	9	511	0.0176125
ACA55_SynSno_8nt	synthetic target	1	111	0.00900901	39	205	0.190244	3	142	0.0211268	54	219	0.246575	2	228	0.00877193	10	250	0.04	0	216	0	8	278	0.028777	24	764	0.0314136	33	739	0.0446549	20	872	0.0229358	3	165	0.0181818	2	234	0.00854701	3	370	0.00810811	10	598	0.0167224	4	279	0.0143369
ACA55_SynSno_hyb10nt	synthetic target	1	138	0.00724638	41	254	0.161417	2	144	0.0138889	50	250	0.2	6	336	0.0178571	23	438	0.0525114	3	358	0.00837989	18	435	0.0413793	44	1216	0.0361842	55	1154	0.0476603	45	1252	0.0359425	7	275	0.0254545	18	316	0.056962	9	475	0.0189474	16	698	0.0229226	9	444	0.0202703
ACA55_SynSno_pointMutU	synthetic target	0	197	0	4	403	0.00992556	3	192	0.015625	2	370	0.00540541	1	308	0.00324675	2	401	0.00498753	1	327	0.0030581	6	411	0.0145985	3	1039	0.00288739	9	856	0.010514	11	967	0.0113754	4	160	0.025	4	285	0.0140351	4	388	0.0103093	3	583	0.0051458	4	361	0.0110803
ACA56_SynSno_3nt	synthetic target	2	236	0.00847458	6	386	0.015544	2	214	0.00934579	7	401	0.0174564	1	447	0.00223714	12	494	0.0242915	2	434	0.00460829	17	532	0.0319549	14	1450	0.00965517	26	1110	0.0234234	15	1212	0.0123762	0	281	0	8	350	0.0228571	5	463	0.0107991	14	673	0.0208024	10	655	0.0152672
ACA56_SynSno_5nt	synthetic target	0	183	0	0	353	0	2	167	0.011976	2	337	0.00593472	2	338	0.00591716	4	406	0.00985222	1	321	0.00311526	6	416	0.0144231	11	1070	0.0102804	16	937	0.0170758	17	1033	0.0164569	4	183	0.0218579	3	291	0.0103093	2	397	0.00503778	7	665	0.0105263	10	460	0.0217391
ACA56_SynSno_8nt	synthetic target	1	128	0.0078125	5	258	0.0193798	0	139	0	3	242	0.0123967	4	415	0.00963855	5	516	0.00968992	5	431	0.0116009	9	506	0.0177866	6	1259	0.00476569	13	1112	0.0116906	10	1176	0.0085034	1	252	0.00396825	1	286	0.0034965	5	442	0.0113122	2	775	0.00258065	7	585	0.0119658
ACA56_SynSno_hyb10nt	synthetic target	0	135	0	2	241	0.00829876	0	119	0	6	237	0.0253165	1	318	0.00314465	10	413	0.0242131	4	310	0.0129032	6	390	0.0153846	7	1036	0.00675676	9	896	0.0100446	12	1004	0.0119522	6	195	0.0307692	6	275	0.0218182	3	371	0.00808625	6	538	0.0111524	5	405	0.0123457
ACA56_SynSno_pointMutU	synthetic target	0	162	0	3	245	0.0122449	0	143	0	0	306	0	1	203	0.00492611	3	250	0.012	0	244	0	1	275	0.00363636	2	701	0.00285307	7	576	0.0121528	1	629	0.00158983	1	138	0.00724638	2	164	0.0121951	0	293	0	2	482	0.00414938	11	291	0.0378007
ACA58_SynSno_3nt	synthetic target	0	94	0	4	174	0.0229885	0	107	0	1	130	0.00769231	2	224	0.00892857	4	321	0.0124611	0	250	0	5	330	0.0151515	8	939	0.0085197	12	878	0.0136674	3	940	0.00319149	0	209	0	0	283	0	0	479	0	8	739	0.0108254	4	472	0.00847458
ACA58_SynSno_5nt	synthetic target	1	193	0.00518135	42	238	0.176471	3	198	0.0151515	49	294	0.166667	9	374	0.0240642	8	472	0.0169492	2	405	0.00493827	13	479	0.0271399	41	1401	0.0292648	43	1160	0.037069	50	1350	0.037037	5	280	0.0178571	6	304	0.0197368	8	509	0.0157171	24	804	0.0298507	9	499	0.0180361
ACA58_SynSno_8nt	synthetic target	0	168	0	85	254	0.334646	0	154	0	82	275	0.298182	4	368	0.0108696	35	416	0.0841346	2	369	0.00542005	32	526	0.0608365	113	1145	0.09869	110	1124	0.0978648	115	1280	0.0898438	6	246	0.0243902	30	309	0.0970874	7	516	0.0135659	24	814	0.029484	6	499	0.012024
ACA58_SynSno_hyb10nt	synthetic target	5	161	0.0310559	89	274	0.324818	2	164	0.0121951	125	332	0.376506	4	282	0.0141844	27	329	0.0820669	2	261	0.00766284	23	326	0.0705521	93	864	0.107639	71	728	0.0975275	75	917	0.0817884	2	159	0.0125786	23	232	0.0991379	5	339	0.0147493	15	515	0.0291262	2	340	0.00588235
ACA58_SynSno_pointMutU	synthetic target	0	145	0	2	244	0.00819672	2	127	0.015748	5	246	0.0203252	1	350	0.00285714	9	388	0.0231959	0	316	0	4	394	0.0101523	12	1042	0.0115163	12	930	0.0129032	11	1079	0.0101946	3	212	0.0141509	2	263	0.00760456	7	414	0.0169082	4	552	0.00724638	5	432	0.0115741
ACA6_SynSno_3nt	synthetic target	2	253	0.00790514	15	346	0.0433526	3	246	0.0121951	17	397	0.0428212	2	432	0.00462963	8	459	0.0174292	6	459	0.0130719	9	512	0.0175781	13	1166	0.0111492	18	1099	0.0163785	18	1171	0.0153715	4	253	0.0158103	10	306	0.0326797	8	523	0.0152964	14	745	0.0187919	6	495	0.0121212
ACA6_SynSno_5nt	synthetic target	2	173	0.0115607	62	251	0.247012	4	197	0.0203046	57	233	0.244635	11	532	0.0206767	21	579	0.0362694	12	505	0.0237624	24	605	0.0396694	47	1504	0.03125	48	1189	0.0403701	41	1412	0.0290368	4	297	0.013468	11	439	0.0250569	12	654	0.0183486	14	865	0.016185	15	629	0.0238474
ACA6_SynSno_8nt	synthetic target	2	185	0.0108108	34	134	0.253731	1	218	0.00458716	36	150	0.24	2	418	0.00478469	21	427	0.0491803	6	426	0.0140845	17	488	0.0348361	83	1069	0.0776427	83	1040	0.0798077	68	1123	0.0605521	4	260	0.0153846	28	274	0.10219	11	472	0.0233051	32	763	0.0419397	7	548	0.0127737
ACA6_SynSno_hyb10nt	synthetic target	2	170	0.0117647	34	162	0.209877	3	176	0.0170455	50	154	0.324675	2	318	0.00628931	26	339	0.0766962	5	361	0.0138504	22	392	0.0561224	69	946	0.0729387	53	796	0.0665829	57	950	0.06	2	255	0.00784314	20	223	0.0896861	12	429	0.027972	18	624	0.0288462	4	375	0.0106667
ACA6_SynSno_pointMutU	synthetic target	2	106	0.0188679	2	160	0.0125	1	88	0.0113636	1	140	0.00714286	4	260	0.0153846	9	289	0.0311419	1	251	0.00398406	7	292	0.0239726	6	788	0.00761421	10	750	0.0133333	9	826	0.0108959	10	144	0.0694444	6	174	0.0344828	8	344	0.0232558	7	430	0.0162791	6	315	0.0190476
ACA60_SynSno_3nt	synthetic target	0	138	0	1	217	0.00460829	1	104	0.00961538	1	215	0.00465116	0	340	0	8	444	0.018018	0	350	0	8	453	0.01766	5	1266	0.00394945	10	1009	0.0099108	5	1185	0.00421941	1	219	0.00456621	7	286	0.0244755	6	433	0.0138568	3	728	0.00412088	5	505	0.00990099
ACA60_SynSno_5nt	synthetic target	2	206	0.00970874	0	302	0	2	200	0.01	2	348	0.00574713	0	335	0	4	383	0.0104439	1	287	0.00348432	4	438	0.00913242	1	1123	0.000890472	9	992	0.00907258	4	1049	0.00381316	0	162	0	2	277	0.00722022	2	436	0.00458716	9	676	0.0133136	1	387	0.00258398
ACA60_SynSno_8nt	synthetic target	0	169	0	3	276	0.0108696	0	176	0	3	270	0.0111111	3	415	0.00722892	5	539	0.00927644	1	437	0.00228833	4	525	0.00761905	13	1506	0.00863214	19	1254	0.0151515	15	1449	0.010352	2	338	0.00591716	10	398	0.0251256	5	593	0.0084317	13	969	0.0134159	3	620	0.00483871
ACA60_SynSno_hyb10nt	synthetic target	3	154	0.0194805	6	242	0.0247934	2	136	0.0147059	4	284	0.0140845	2	333	0.00600601	9	456	0.0197368	2	378	0.00529101	18	563	0.0319716	11	1340	0.00820896	32	1221	0.026208	26	1425	0.0182456	8	294	0.0272109	5	338	0.0147929	14	558	0.0250896	14	867	0.0161476	7	538	0.0130112
ACA60_SynSno_pointMutU	synthetic target	0	160	0	0	332	0	0	166	0	1	348	0.00287356	3	303	0.00990099	2	413	0.00484262	1	312	0.00320513	2	453	0.00441501	8	1266	0.00631912	4	1056	0.00378788	3	1154	0.00259965	0	174	0	2	257	0.0077821	2	411	0.00486618	0	627	0	2	421	0.00475059
ACA61_SynSno_3nt	synthetic target	4	221	0.0180995	8	467	0.0171306	3	297	0.010101	13	472	0.0275424	6	440	0.0136364	15	505	0.029703	4	460	0.00869565	6	510	0.0117647	15	1437	0.0104384	23	1182	0.0194585	20	1191	0.0167926	2	273	0.00732601	10	347	0.0288184	3	594	0.00505051	13	949	0.0136986	11	563	0.0195382
ACA61_SynSno_5nt	synthetic target	5	182	0.0274725	17	264	0.0643939	6	195	0.0307692	15	318	0.0471698	6	288	0.0208333	16	291	0.0549828	4	270	0.0148148	13	330	0.0393939	15	872	0.0172018	27	734	0.0367847	29	893	0.0324748	10	172	0.0581395	11	197	0.0558376	12	336	0.0357143	19	488	0.0389344	8	383	0.0208877
ACA61_SynSno_8nt	synthetic target	0	167	0	82	267	0.307116	3	149	0.0201342	122	328	0.371951	2	371	0.00539084	7	402	0.0174129	0	380	0	4	417	0.00959233	17	1072	0.0158582	16	982	0.0162933	49	950	0.0515789	1	216	0.00462963	5	251	0.0199203	5	390	0.0128205	9	603	0.0149254	2	398	0.00502513
ACA61_SynSno_hyb10nt	synthetic target	7	391	0.0179028	311	712	0.436798	3	372	0.00806452	422	822	0.513382	4	561	0.00713012	20	591	0.0338409	2	523	0.00382409	11	638	0.0172414	29	1711	0.0169492	50	1544	0.0323834	115	1584	0.072601	7	330	0.0212121	8	399	0.0200501	4	700	0.00571429	25	1052	0.0237643	8	730	0.0109589
ACA61_SynSno_pointMutU	synthetic target	4	240	0.0166667	2	305	0.00655738	9	217	0.0414747	4	390	0.0102564	0	418	0	0	437	0	2	354	0.00564972	1	503	0.00198807	10	1265	0.00790514	10	1084	0.00922509	1	1195	0.00083682	0	206	0	5	226	0.0221239	5	414	0.0120773	5	702	0.00712251	1	487	0.00205339
ACA62_s1_SynSno_3nt	synthetic target	1	230	0.00434783	3	415	0.00722892	0	238	0	5	433	0.0115473	0	494	0	2	483	0.00414079	1	471	0.00212314	2	549	0.00364299	1	1377	0.000726216	3	1114	0.002693	10	1178	0.00848896	1	235	0.00425532	6	311	0.0192926	1	409	0.00244499	7	715	0.00979021	2	614	0.00325733
ACA62_s1_SynSno_5nt	synthetic target	0	227	0	29	337	0.0860534	2	231	0.00865801	51	301	0.169435	2	630	0.0031746	4	709	0.00564175	1	614	0.00162866	4	780	0.00512821	14	1895	0.00738786	15	1537	0.00975927	24	1832	0.0131004	3	390	0.00769231	17	531	0.0320151	5	802	0.00623441	11	1218	0.0090312	4	726	0.00550964
ACA62_s1_SynSno_8nt	synthetic target	4	322	0.0124224	183	435	0.42069	6	325	0.0184615	245	528	0.464015	10	605	0.0165289	49	689	0.0711176	5	566	0.00883392	54	754	0.071618	171	1713	0.0998249	159	1680	0.0946429	130	1704	0.0762911	5	362	0.0138122	40	445	0.0898876	8	754	0.0106101	22	1106	0.0198915	9	746	0.0120643
ACA62_s1_SynSno_hyb10nt	synthetic target	2	249	0.00803213	165	458	0.360262	1	264	0.00378788	205	498	0.411647	8	581	0.0137694	41	654	0.0626911	7	562	0.0124555	56	707	0.0792079	166	1642	0.101096	141	1450	0.0972414	115	1622	0.0709001	7	369	0.0189702	45	504	0.0892857	4	727	0.00550206	41	1215	0.0337449	7	604	0.0115894
ACA62_s1_SynSno_pointMutU	synthetic target	1	152	0.00657895	4	262	0.0152672	2	163	0.0122699	4	263	0.0152091	3	287	0.010453	6	348	0.0172414	1	301	0.00332226	6	400	0.015	7	1016	0.00688976	11	844	0.0130332	10	833	0.0120048	2	190	0.0105263	0	255	0	4	374	0.0106952	9	621	0.0144928	4	441	0.00907029
ACA62_s2_SynSno_3nt	synthetic target	0	135	0	1	263	0.00380228	0	142	0	2	263	0.00760456	2	324	0.00617284	3	423	0.0070922	2	333	0.00600601	7	464	0.0150862	5	1026	0.00487329	6	937	0.00640342	7	996	0.00702811	1	239	0.0041841	4	369	0.0108401	0	445	0	3	745	0.00402685	3	437	0.00686499
ACA62_s2_SynSno_5nt	synthetic target	4	273	0.014652	99	412	0.240291	2	254	0.00787402	147	488	0.30123	6	525	0.0114286	31	561	0.0552585	6	494	0.0121457	30	639	0.0469484	39	1271	0.0306845	48	1175	0.0408511	38	1232	0.0308442	7	267	0.0262172	11	367	0.0299728	6	566	0.0106007	18	721	0.0249653	18	491	0.0366599
ACA62_s2_SynSno_8nt	synthetic target	0	194	0	45	226	0.199115	2	197	0.0101523	47	249	0.188755	9	406	0.0221675	18	435	0.0413793	0	359	0	14	455	0.0307692	79	1160	0.0681034	64	1065	0.0600939	59	1124	0.0524911	3	226	0.0132743	39	343	0.113703	8	468	0.017094	19	656	0.0289634	6	428	0.0140187
ACA62_s2_SynSno_hyb10nt	synthetic target	6	537	0.0111732	214	713	0.30014	3	523	0.00573614	313	915	0.342077	12	620	0.0193548	22	748	0.0294118	6	630	0.00952381	29	726	0.0399449	96	1752	0.0547945	91	1544	0.0589378	74	1756	0.0421412	5	352	0.0142045	35	423	0.0827423	4	761	0.00525624	24	1093	0.0219579	16	861	0.018583
ACA62_s2_SynSno_pointMutU	synthetic target	0	294	0	4	644	0.00621118	2	274	0.00729927	1	640	0.0015625	3	403	0.00744417	4	537	0.00744879	4	431	0.00928074	10	557	0.0179533	10	1345	0.00743494	14	1211	0.0115607	8	1372	0.0058309	4	225	0.0177778	0	382	0	1	519	0.00192678	7	761	0.00919842	7	529	0.0132325
ACA63_SynSno_3nt	synthetic target	1	222	0.0045045	3	397	0.00755668	1	213	0.00469484	6	457	0.0131291	1	499	0.00200401	1	650	0.00153846	2	460	0.00434783	6	722	0.00831025	5	1776	0.00281532	6	1546	0.00388098	13	1630	0.00797546	3	317	0.00946372	0	394	0	2	669	0.00298954	6	938	0.00639659	6	627	0.00956938
ACA63_SynSno_5nt	synthetic target	1	139	0.00719424	0	159	0	0	113	0	5	186	0.0268817	14	521	0.0268714	23	531	0.0433145	7	478	0.0146444	24	558	0.0430108	37	1537	0.0240729	37	1315	0.0281369	42	1459	0.0287868	3	297	0.010101	5	343	0.0145773	6	536	0.011194	21	865	0.0242775	11	490	0.022449
ACA63_SynSno_8nt	synthetic target	3	217	0.0138249	15	332	0.0451807	0	216	0	29	368	0.0788043	5	425	0.0117647	5	435	0.0114943	2	427	0.00468384	9	546	0.0164835	13	1284	0.0101246	16	1188	0.013468	16	1395	0.0114695	2	265	0.00754717	9	352	0.0255682	2	503	0.00397614	12	822	0.0145985	9	461	0.0195228
ACA63_SynSno_hyb10nt	synthetic target	0	175	0	35	239	0.146444	0	141	0	36	280	0.128571	4	359	0.0111421	3	428	0.00700935	2	336	0.00595238	9	432	0.0208333	13	969	0.0134159	11	967	0.0113754	13	1051	0.0123692	0	213	0	0	274	0	2	422	0.00473934	3	625	0.0048	6	332	0.0180723
ACA63_SynSno_pointMutU	synthetic target	2	206	0.00970874	3	283	0.0106007	2	213	0.00938967	1	338	0.00295858	1	269	0.00371747	4	375	0.0106667	0	329	0	3	387	0.00775194	5	773	0.00646831	5	837	0.00597372	5	861	0.0058072	0	199	0	1	265	0.00377358	3	410	0.00731707	0	623	0	6	293	0.0204778
ACA64_SynSno_3nt	synthetic target	5	180	0.0277778	2	201	0.00995025	2	167	0.011976	15	216	0.0694444	2	479	0.00417537	14	369	0.0379404	6	407	0.014742	7	427	0.0163934	20	1030	0.0194175	22	841	0.0261593	12	784	0.0153061	1	238	0.00420168	6	239	0.0251046	3	415	0.00722892	5	526	0.0095057	7	389	0.0179949
ACA64_SynSno_5nt	synthetic target	0	142	0	0	161	0	0	182	0	11	189	0.0582011	3	299	0.0100334	5	332	0.0150602	1	291	0.00343643	5	397	0.0125945	16	879	0.0182025	9	748	0.0120321	4	720	0.00555556	1	163	0.00613497	7	276	0.0253623	1	401	0.00249377	0	497	0	4	334	0.011976
ACA64_SynSno_8nt	synthetic target	2	238	0.00840336	26	191	0.136126	2	211	0.00947867	42	306	0.137255	0	455	0	9	556	0.0161871	5	458	0.010917	12	579	0.0207254	35	1292	0.0270898	37	1216	0.0304276	16	1251	0.0127898	2	287	0.00696864	1	323	0.00309598	0	511	0	6	771	0.0077821	4	622	0.00643087
ACA64_SynSno_hyb10nt	synthetic target	0	254	0	32	383	0.0835509	0	269	0	55	401	0.137157	1	350	0.00285714	5	431	0.0116009	0	351	0	10	482	0.0207469	22	1163	0.0189166	24	905	0.0265193	18	1062	0.0169492	0	179	0	3	265	0.0113208	0	387	0	1	593	0.00168634	4	530	0.00754717
ACA64_SynSno_pointMutU	synthetic target	0	293	0	1	453	0.00220751	0	302	0	1	497	0.00201207	1	547	0.00182815	2	592	0.00337838	0	492	0	1	692	0.00144509	1	1718	0.000582072	4	1366	0.00292826	2	1535	0.00130293	2	287	0.00696864	0	367	0	3	619	0.00484653	1	1068	0.00093633	9	913	0.00985761
ACA65_s1_SynSno_3nt	synthetic target	0	273	0	6	529	0.0113422	1	263	0.00380228	10	574	0.0174216	1	462	0.0021645	6	575	0.0104348	0	377	0	3	592	0.00506757	12	1592	0.00753769	9	1436	0.00626741	10	1589	0.00629327	2	293	0.00682594	8	425	0.0188235	1	577	0.0017331	4	1063	0.00376294	2	599	0.0033389
ACA65_s1_SynSno_5nt	synthetic target	0	88	0	3	194	0.0154639	0	95	0	3	228	0.0131579	2	396	0.00505051	17	431	0.0394432	1	369	0.00271003	6	457	0.0131291	8	1175	0.00680851	18	1101	0.0163488	35	1166	0.0300172	2	216	0.00925926	10	341	0.0293255	9	501	0.0179641	15	726	0.0206612	6	403	0.0148883
ACA65_s1_SynSno_8nt	synthetic target	4	274	0.0145985	20	423	0.0472813	0	233	0	24	445	0.0539326	3	450	0.00666667	8	495	0.0161616	3	408	0.00735294	12	510	0.0235294	35	1325	0.0264151	37	1183	0.0312764	36	1314	0.0273973	1	268	0.00373134	22	391	0.056266	4	535	0.00747664	15	795	0.0188679	10	460	0.0217391
ACA65_s1_SynSno_hyb10nt	synthetic target	0	223	0	10	364	0.0274725	4	215	0.0186047	19	373	0.0509383	2	420	0.0047619	12	518	0.023166	5	381	0.0131234	10	548	0.0182482	24	1239	0.0193705	29	1185	0.0244726	34	1310	0.0259542	5	291	0.0171821	15	339	0.0442478	5	468	0.0106838	6	751	0.00798935	11	457	0.02407
ACA65_s1_SynSno_pointMutU	synthetic target	2	270	0.00740741	2	568	0.00352113	1	270	0.0037037	1	641	0.00156006	1	566	0.00176678	6	685	0.00875912	3	558	0.00537634	2	699	0.00286123	15	1806	0.00830565	7	1560	0.00448718	10	1799	0.00555864	2	409	0.00488998	4	546	0.00732601	7	796	0.00879397	7	1226	0.00570962	10	670	0.0149254
ACA65_s2_SynSno_3nt	synthetic target	1	113	0.00884956	2	234	0.00854701	1	135	0.00740741	2	253	0.00790514	1	407	0.002457	3	445	0.00674157	2	398	0.00502513	1	446	0.00224215	8	1174	0.00681431	8	1028	0.0077821	16	1171	0.0136635	2	230	0.00869565	2	277	0.00722022	4	399	0.0100251	12	693	0.017316	1	426	0.00234742
ACA65_s2_SynSno_5nt	synthetic target	0	247	0	3	301	0.00996678	2	213	0.00938967	1	363	0.00275482	4	452	0.00884956	16	591	0.0270728	5	428	0.0116822	9	605	0.014876	22	1435	0.015331	34	1271	0.0267506	25	1408	0.0177557	7	275	0.0254545	5	351	0.014245	9	571	0.0157618	9	909	0.00990099	10	694	0.0144092
ACA65_s2_SynSno_8nt	synthetic target	3	223	0.0134529	33	328	0.10061	2	248	0.00806452	53	378	0.140212	3	461	0.00650759	16	516	0.0310078	2	404	0.0049505	9	525	0.0171429	39	1418	0.0275035	47	1200	0.0391667	41	1453	0.0282175	4	259	0.015444	13	368	0.0353261	6	532	0.0112782	5	821	0.00609013	10	662	0.0151057
ACA65_s2_SynSno_hyb10nt	synthetic target	0	139	0	24	221	0.108597	1	172	0.00581395	17	281	0.0604982	1	286	0.0034965	2	273	0.00732601	1	240	0.00416667	2	322	0.00621118	13	856	0.0151869	10	708	0.0141243	11	791	0.0139064	0	146	0	2	222	0.00900901	0	285	0	3	476	0.00630252	1	335	0.00298507
ACA65_s2_SynSno_pointMutU	synthetic target	1	174	0.00574713	0	280	0	1	186	0.00537634	1	358	0.0027933	0	459	0	1	493	0.0020284	1	420	0.00238095	1	501	0.00199601	1	1378	0.000725689	4	1234	0.00324149	5	1302	0.00384025	0	256	0	1	303	0.00330033	1	483	0.00207039	3	725	0.00413793	6	564	0.0106383
ACA67_s1_SynSno_3nt	synthetic target	1	116	0.00862069	0	185	0	0	97	0	4	147	0.0272109	0	306	0	4	335	0.0119403	0	274	0	5	373	0.0134048	5	829	0.00603136	5	747	0.00669344	2	806	0.00248139	0	193	0	0	231	0	1	351	0.002849	4	550	0.00727273	4	318	0.0125786
ACA67_s1_SynSno_5nt	synthetic target	0	138	0	1	188	0.00531915	0	174	0	1	171	0.00584795	0	251	0	0	312	0	0	233	0	1	312	0.00320513	1	756	0.00132275	4	649	0.00616333	4	695	0.0057554	0	99	0	3	216	0.0138889	1	306	0.00326797	0	554	0	1	299	0.00334448
ACA67_s1_SynSno_8nt	synthetic target	0	61	0	21	83	0.253012	0	42	0	46	114	0.403509	2	202	0.00990099	16	224	0.0714286	3	193	0.015544	9	244	0.0368852	29	564	0.0514184	41	548	0.0748175	19	598	0.0317726	3	112	0.0267857	9	177	0.0508475	1	255	0.00392157	9	417	0.0215827	4	258	0.0155039
ACA67_s1_SynSno_hyb10nt	synthetic target	1	144	0.00694444	34	153	0.222222	2	158	0.0126582	48	203	0.236453	4	416	0.00961538	18	419	0.0429594	2	416	0.00480769	16	482	0.033195	68	1218	0.0558292	76	1173	0.0647911	64	1225	0.0522449	11	274	0.040146	31	380	0.0815789	8	492	0.0162602	26	794	0.0327456	8	593	0.0134907
ACA67_s1_SynSno_pointMutU	synthetic target	3	150	0.02	1	221	0.00452489	1	150	0.00666667	1	252	0.00396825	1	435	0.00229885	2	388	0.00515464	0	415	0	2	448	0.00446429	1	1303	0.00076746	8	1150	0.00695652	5	1140	0.00438596	1	245	0.00408163	2	376	0.00531915	2	543	0.00368324	3	826	0.00363196	2	624	0.00320513
ACA67_s2_SynSno_3nt	synthetic target	1	114	0.00877193	2	105	0.0190476	0	107	0	1	118	0.00847458	4	356	0.011236	7	337	0.0207715	1	337	0.00296736	7	409	0.0171149	12	977	0.0122825	28	877	0.031927	23	939	0.0244941	0	252	0	8	256	0.03125	8	439	0.0182232	8	550	0.0145455	11	473	0.0232558
ACA67_s2_SynSno_5nt	synthetic target	0	177	0	33	295	0.111864	1	200	0.005	41	273	0.150183	2	369	0.00542005	3	386	0.00777202	0	345	0	6	427	0.0140515	10	1170	0.00854701	10	993	0.0100705	11	1027	0.0107108	0	261	0	13	296	0.0439189	1	465	0.00215054	9	687	0.0131004	3	457	0.00656455
ACA67_s2_SynSno_8nt	synthetic target	0	199	0	54	252	0.214286	0	170	0	63	264	0.238636	1	308	0.00324675	9	300	0.03	0	295	0	11	360	0.0305556	33	918	0.0359477	25	737	0.0339213	31	933	0.0332262	1	203	0.00492611	10	286	0.034965	0	465	0	7	678	0.0103245	1	414	0.00241546
ACA67_s2_SynSno_hyb10nt	synthetic target	1	136	0.00735294	33	134	0.246269	0	111	0	53	198	0.267677	0	216	0	4	259	0.015444	0	235	0	7	258	0.0271318	25	712	0.0351124	28	700	0.04	16	760	0.0210526	1	132	0.00757576	1	147	0.00680272	1	295	0.00338983	3	363	0.00826446	3	325	0.00923077
ACA67_s2_SynSno_pointMutU	synthetic target	0	249	0	0	334	0	0	256	0	2	349	0.00573066	1	471	0.00212314	2	521	0.00383877	0	420	0	3	598	0.00501672	3	1416	0.00211864	4	1243	0.00321802	4	1331	0.00300526	0	263	0	0	332	0	0	575	0	2	833	0.00240096	10	635	0.015748
ACA7_s1_SynSno_3nt	synthetic target	2	238	0.00840336	3	437	0.00686499	0	239	0	4	413	0.00968523	2	327	0.00611621	9	355	0.0253521	3	294	0.0102041	5	393	0.0127226	8	1038	0.00770713	12	758	0.0158311	11	782	0.0140665	1	164	0.00609756	2	241	0.00829876	0	371	0	4	620	0.00645161	4	394	0.0101523
ACA7_s1_SynSno_5nt	synthetic target	0	212	0	9	340	0.0264706	0	215	0	14	402	0.0348259	1	372	0.00268817	1	393	0.00254453	1	328	0.00304878	2	377	0.00530504	9	1154	0.00779896	7	913	0.00766703	11	1004	0.0109562	2	228	0.00877193	9	318	0.0283019	2	540	0.0037037	11	701	0.0156919	7	494	0.01417
ACA7_s1_SynSno_8nt	synthetic target	1	114	0.00877193	16	173	0.0924855	1	118	0.00847458	12	139	0.0863309	1	329	0.00303951	7	375	0.0186667	0	292	0	5	403	0.0124069	29	919	0.031556	31	761	0.0407359	21	854	0.0245902	3	178	0.0168539	2	288	0.00694444	3	405	0.00740741	10	532	0.018797	4	379	0.0105541
ACA7_s1_SynSno_hyb10nt	synthetic target	0	112	0	13	147	0.0884354	0	111	0	20	160	0.125	0	384	0	7	415	0.0168675	1	337	0.00296736	9	467	0.0192719	42	1098	0.0382514	22	1009	0.0218038	18	1132	0.0159011	2	194	0.0103093	2	237	0.00843882	2	430	0.00465116	6	650	0.00923077	3	439	0.00683371
ACA7_s1_SynSno_pointMutU	synthetic target	1	269	0.00371747	1	509	0.00196464	0	279	0	0	647	0	0	401	0	0	508	0	0	385	0	1	531	0.00188324	4	1438	0.00278164	6	1250	0.0048	1	1398	0.000715308	3	244	0.0122951	0	307	0	0	492	0	0	753	0	1	558	0.00179211
ACA7_s2_SynSno_3nt	synthetic target	1	178	0.00561798	0	305	0	0	167	0	3	297	0.010101	1	281	0.00355872	3	323	0.00928793	1	279	0.00358423	2	331	0.0060423	5	831	0.00601685	5	750	0.00666667	8	786	0.0101781	0	158	0	0	252	0	5	356	0.0140449	5	543	0.0092081	2	380	0.00526316
ACA7_s2_SynSno_5nt	synthetic target	4	404	0.00990099	47	621	0.0756844	4	445	0.00898876	67	631	0.106181	1	510	0.00196078	8	564	0.0141844	1	494	0.00202429	13	700	0.0185714	15	1436	0.0104457	16	1268	0.0126183	9	1375	0.00654545	4	330	0.0121212	0	405	0	6	705	0.00851064	8	887	0.00901917	3	505	0.00594059
ACA7_s2_SynSno_hyb10nt	synthetic target	1	186	0.00537634	62	269	0.230483	2	199	0.0100503	59	260	0.226923	1	475	0.00210526	12	520	0.0230769	7	412	0.0169903	15	556	0.0269784	27	1185	0.0227848	39	980	0.0397959	41	1179	0.0347752	2	233	0.00858369	10	299	0.0334448	4	431	0.00928074	14	694	0.0201729	9	512	0.0175781
ACA7_s2_SynSno_pointMutU	synthetic target	2	254	0.00787402	1	468	0.00213675	2	228	0.00877193	0	504	0	2	453	0.00441501	1	527	0.00189753	0	461	0	2	571	0.00350263	3	1423	0.00210822	2	1089	0.00183655	6	1297	0.00462606	2	277	0.00722022	0	313	0	2	485	0.00412371	6	765	0.00784314	2	562	0.00355872
ACA8_s1_SynSno_3nt	synthetic target	1	495	0.0020202	6	777	0.00772201	0	421	0	7	894	0.00782998	3	802	0.00374065	10	879	0.0113766	1	727	0.00137552	5	1063	0.00470367	11	2305	0.00477223	11	1906	0.00577125	7	2137	0.00327562	1	446	0.00224215	1	518	0.0019305	0	860	0	13	1408	0.00923295	3	849	0.00353357
ACA8_s1_SynSno_5nt	synthetic target	2	238	0.00840336	8	337	0.0237389	1	247	0.00404858	8	338	0.0236686	3	508	0.00590551	6	523	0.0114723	1	464	0.00215517	9	538	0.0167286	12	1540	0.00779221	20	1214	0.0164745	11	1420	0.00774648	2	315	0.00634921	5	353	0.0141643	2	615	0.00325203	10	942	0.0106157	7	631	0.0110935
ACA8_s1_SynSno_8nt	synthetic target	2	154	0.012987	31	143	0.216783	1	153	0.00653595	56	209	0.267943	2	314	0.00636943	8	306	0.0261438	2	327	0.00611621	18	339	0.0530973	52	753	0.0690571	79	839	0.0941597	60	1010	0.0594059	0	189	0	30	291	0.103093	1	435	0.00229885	15	571	0.0262697	3	336	0.00892857
ACA8_s1_SynSno_hyb10nt	synthetic target	1	157	0.00636943	56	204	0.27451	0	156	0	86	223	0.38565	5	454	0.0110132	21	414	0.0507246	3	363	0.00826446	21	486	0.0432099	105	1065	0.0985915	65	1080	0.0601852	65	1090	0.059633	5	232	0.0215517	33	338	0.0976331	1	441	0.00226757	16	654	0.0244648	2	400	0.005
ACA8_s1_SynSno_pointMutU	synthetic target	0	132	0	0	205	0	1	143	0.00699301	1	275	0.00363636	3	262	0.0114504	4	294	0.0136054	2	243	0.00823045	7	277	0.0252708	5	683	0.00732064	8	611	0.0130933	4	665	0.00601504	3	125	0.024	0	174	0	1	274	0.00364964	0	387	0	3	232	0.012931
ACA8_s2_SynSno_3nt	synthetic target	1	171	0.00584795	6	337	0.0178042	0	172	0	2	364	0.00549451	3	382	0.0078534	15	483	0.0310559	1	374	0.0026738	14	522	0.0268199	4	1179	0.00339271	13	1003	0.0129611	11	1000	0.011	0	198	0	0	284	0	1	403	0.00248139	6	674	0.00890208	8	443	0.0180587
ACA8_s2_SynSno_5nt	synthetic target	10	222	0.045045	12	427	0.028103	7	212	0.0330189	12	432	0.0277778	5	439	0.0113895	11	472	0.0233051	1	433	0.00230947	17	507	0.0335306	10	1310	0.00763359	20	1116	0.0179211	29	1352	0.0214497	6	246	0.0243902	8	337	0.0237389	14	479	0.0292276	25	853	0.0293083	11	430	0.0255814
ACA8_s2_SynSno_8nt	synthetic target	5	185	0.027027	15	336	0.0446429	0	176	0	35	366	0.0956284	2	412	0.00485437	2	428	0.0046729	0	368	0	1	487	0.00205339	5	1316	0.00379939	10	1138	0.00878735	18	1314	0.0136986	1	275	0.00363636	8	378	0.021164	3	480	0.00625	10	806	0.0124069	2	531	0.00376648
ACA8_s2_SynSno_hyb10nt	synthetic target	0	170	0	29	205	0.141463	0	140	0	37	233	0.158798	13	416	0.03125	25	475	0.0526316	3	414	0.00724638	23	558	0.0412186	40	1294	0.0309119	57	1138	0.0500879	53	1270	0.0417323	5	274	0.0182482	23	352	0.0653409	11	493	0.0223124	23	718	0.0320334	12	452	0.0265487
ACA8_s2_SynSno_pointMutU	synthetic target	0	154	0	1	259	0.003861	1	141	0.0070922	0	242	0	0	258	0	1	321	0.00311526	1	273	0.003663	6	366	0.0163934	7	985	0.0071066	7	817	0.00856793	7	838	0.00835322	1	179	0.00558659	0	334	0	1	427	0.00234192	1	737	0.00135685	2	340	0.00588235
ACA9_s1_SynSno_3nt	synthetic target	1	143	0.00699301	2	211	0.00947867	0	171	0	0	282	0	0	461	0	4	546	0.00732601	0	456	0	5	605	0.00826446	11	1428	0.00770308	14	1175	0.0119149	9	1372	0.00655977	0	256	0	5	413	0.0121065	2	526	0.00380228	3	786	0.00381679	6	618	0.00970874
ACA9_s1_SynSno_5nt	synthetic target	1	251	0.00398406	23	350	0.0657143	0	279	0	27	436	0.0619266	6	561	0.0106952	8	639	0.0125196	3	519	0.00578035	13	662	0.0196375	17	1764	0.00963719	34	1496	0.0227273	13	1645	0.00790274	5	317	0.0157729	2	427	0.00468384	4	609	0.00656814	18	981	0.0183486	13	757	0.0171731
ACA9_s1_SynSno_8nt	synthetic target	0	166	0	7	198	0.0353535	0	175	0	6	233	0.0257511	0	541	0	1	551	0.00181488	0	508	0	3	635	0.00472441	9	1450	0.0062069	10	1288	0.00776398	9	1421	0.00633357	0	249	0	6	384	0.015625	1	654	0.00152905	9	964	0.0093361	3	673	0.00445765
ACA9_s1_SynSno_hyb10nt	synthetic target	0	178	0	14	230	0.0608696	0	153	0	14	252	0.0555556	1	350	0.00285714	6	439	0.0136674	2	349	0.00573066	5	506	0.00988142	35	1190	0.0294118	29	1072	0.0270522	24	1082	0.0221811	0	232	0	5	296	0.0168919	2	416	0.00480769	14	742	0.0188679	11	591	0.0186125
ACA9_s1_SynSno_pointMutU	synthetic target	2	274	0.00729927	0	495	0	0	266	0	1	562	0.00177936	1	336	0.00297619	1	389	0.00257069	1	332	0.00301205	0	389	0	5	1234	0.00405186	7	1004	0.00697211	3	1159	0.00258844	2	229	0.00873362	4	307	0.0130293	5	443	0.0112867	4	689	0.00580552	4	551	0.00725953
ACA9_s2_SynSno_3nt	synthetic target	0	157	0	4	219	0.0182648	0	166	0	6	264	0.0227273	4	381	0.0104987	4	444	0.00900901	0	382	0	5	433	0.0115473	5	1299	0.00384911	14	1198	0.0116861	8	1336	0.00598802	0	275	0	1	293	0.00341297	4	506	0.00790514	7	758	0.00923483	3	588	0.00510204
ACA9_s2_SynSno_5nt	synthetic target	4	220	0.0181818	54	294	0.183673	2	209	0.00956938	80	316	0.253165	4	484	0.00826446	19	574	0.033101	0	446	0	11	548	0.020073	40	1683	0.0237671	43	1408	0.0305398	33	1668	0.0197842	0	318	0	0	462	0	2	671	0.00298063	11	1034	0.0106383	6	657	0.00913242
ACA9_s2_SynSno_8nt	synthetic target	1	188	0.00531915	100	257	0.389105	4	171	0.0233918	113	281	0.402135	3	329	0.00911854	25	417	0.059952	3	318	0.00943396	24	447	0.0536913	108	1059	0.101983	117	1067	0.109653	76	1116	0.0681004	1	225	0.00444444	51	291	0.175258	4	399	0.0100251	25	567	0.0440917	7	448	0.015625
ACA9_s2_SynSno_hyb10nt	synthetic target	0	253	0	118	358	0.329609	2	275	0.00727273	112	328	0.341463	0	288	0	9	304	0.0296053	1	290	0.00344828	11	343	0.03207	33	761	0.043364	49	725	0.0675862	61	833	0.0732293	0	173	0	22	191	0.115183	2	356	0.00561798	11	568	0.0193662	4	314	0.0127389
ACA9_s2_SynSno_pointMutU	synthetic target	0	129	0	3	229	0.0131004	4	136	0.0294118	6	252	0.0238095	2	337	0.00593472	1	365	0.00273973	3	335	0.00895522	2	395	0.00506329	3	959	0.00312826	9	861	0.010453	15	933	0.0160772	1	190	0.00526316	0	182	0	5	375	0.0133333	11	564	0.0195035	5	345	0.0144928
E2_s1_SynSno_3nt	synthetic target	3	241	0.0124481	1	472	0.00211864	4	251	0.0159363	3	433	0.00692841	3	614	0.00488599	8	759	0.0105402	2	640	0.003125	5	806	0.00620347	15	2122	0.0070688	17	1702	0.00998825	23	1838	0.0125136	1	353	0.00283286	2	525	0.00380952	0	754	0	7	1234	0.00567261	10	736	0.013587
E2_s1_SynSno_5nt	synthetic target	1	232	0.00431034	83	292	0.284247	2	238	0.00840336	102	375	0.272	6	484	0.0123967	28	578	0.0484429	3	477	0.00628931	27	544	0.0496324	98	1486	0.0659489	90	1402	0.064194	66	1624	0.0406404	9	277	0.032491	23	398	0.0577889	9	581	0.0154905	29	957	0.030303	10	671	0.0149031
E2_s1_SynSno_8nt	synthetic target	6	294	0.0204082	107	361	0.296399	0	367	0	110	408	0.269608	4	432	0.00925926	26	496	0.0524194	4	427	0.00936768	24	534	0.0449438	121	1187	0.101938	126	1152	0.109375	134	1283	0.104443	3	295	0.0101695	20	368	0.0543478	2	512	0.00390625	27	844	0.0319905	12	482	0.0248963
E2_s1_SynSno_hyb10nt	synthetic target	1	301	0.00332226	223	584	0.381849	0	312	0	280	651	0.430108	3	533	0.00562852	47	656	0.0716463	7	533	0.0131332	67	725	0.0924138	167	1604	0.104115	181	1425	0.127018	183	1644	0.111314	4	368	0.0108696	49	441	0.111111	11	595	0.0184874	39	938	0.0415778	11	563	0.0195382
E2_s1_SynSno_pointMutU	synthetic target	0	265	0	1	515	0.00194175	1	277	0.00361011	6	521	0.0115163	5	448	0.0111607	8	545	0.0146789	3	432	0.00694444	11	565	0.019469	19	1363	0.0139398	15	1261	0.0118953	22	1276	0.0172414	5	264	0.0189394	3	396	0.00757576	6	522	0.0114943	4	808	0.0049505	4	428	0.00934579
E2_s2_SynSno_3nt	synthetic target	3	133	0.0225564	5	201	0.0248756	1	134	0.00746269	7	220	0.0318182	8	505	0.0158416	12	528	0.0227273	3	505	0.00594059	13	586	0.0221843	28	1597	0.0175329	40	1303	0.0306984	50	1356	0.0368732	4	249	0.0160643	14	320	0.04375	14	584	0.0239726	29	950	0.0305263	13	601	0.0216306
E2_s2_SynSno_5nt	synthetic target	1	162	0.00617284	19	310	0.0612903	0	168	0	19	349	0.0544413	2	334	0.00598802	5	454	0.0110132	0	341	0	7	480	0.0145833	6	1015	0.00591133	8	963	0.00830737	10	1114	0.00897666	0	221	0	7	284	0.0246479	0	407	0	6	672	0.00892857	4	377	0.0106101
E2_s2_SynSno_8nt	synthetic target	2	209	0.00956938	50	248	0.201613	0	192	0	48	255	0.188235	2	491	0.00407332	27	643	0.0419907	5	481	0.010395	29	702	0.0413105	91	1525	0.0596721	78	1376	0.056686	52	1533	0.0339204	1	317	0.00315457	33	437	0.0755149	6	642	0.00934579	14	927	0.0151025	4	548	0.00729927
E2_s2_SynSno_hyb10nt	synthetic target	0	254	0	44	402	0.109453	0	295	0	76	434	0.175115	0	606	0	19	690	0.0275362	1	613	0.00163132	17	766	0.0221932	59	1505	0.0392027	69	1370	0.050365	50	1553	0.0321958	1	375	0.00266667	16	380	0.0421053	3	655	0.00458015	15	975	0.0153846	3	550	0.00545455
E2_s2_SynSno_pointMutU	synthetic target	0	139	0	1	258	0.00387597	0	190	0	0	294	0	1	441	0.00226757	2	546	0.003663	1	469	0.0021322	2	629	0.00317965	0	1397	0	7	1212	0.00577558	5	1238	0.00403877	1	199	0.00502513	0	315	0	4	533	0.00750469	5	854	0.0058548	7	467	0.0149893
E3_SynSno_3nt	synthetic target	0	312	0	4	525	0.00761905	1	299	0.00334448	5	529	0.0094518	2	404	0.0049505	5	487	0.0102669	3	428	0.00700935	9	532	0.0169173	6	1493	0.00401875	12	1202	0.00998336	10	1355	0.00738007	0	207	0	2	289	0.00692042	2	391	0.00511509	3	641	0.00468019	2	617	0.00324149
E3_SynSno_5nt	synthetic target	3	162	0.0185185	21	211	0.0995261	0	143	0	24	236	0.101695	6	484	0.0123967	12	469	0.0255864	0	490	0	10	552	0.0181159	18	1432	0.0125698	38	1204	0.0315615	31	1387	0.0223504	3	296	0.0101351	7	368	0.0190217	13	584	0.0222603	28	820	0.0341463	9	602	0.0149502
E3_SynSno_8nt	synthetic target	1	138	0.00724638	65	222	0.292793	1	163	0.00613497	85	296	0.287162	4	418	0.00956938	18	445	0.0404494	1	394	0.00253807	16	481	0.033264	55	1104	0.0498188	81	1113	0.0727763	57	1292	0.0441176	1	287	0.00348432	19	354	0.0536723	5	515	0.00970874	15	702	0.0213675	7	509	0.0137525
E3_SynSno_hyb10nt	synthetic target	0	144	0	45	173	0.260116	0	164	0	56	202	0.277228	3	498	0.0060241	23	561	0.0409982	2	435	0.0045977	38	586	0.0648464	100	1349	0.074129	72	1231	0.058489	79	1246	0.0634029	2	247	0.00809717	24	337	0.0712166	3	483	0.00621118	18	817	0.0220318	4	496	0.00806452
E3_SynSno_pointMutU	synthetic target	2	180	0.0111111	4	296	0.0135135	0	186	0	4	267	0.0149813	3	460	0.00652174	2	529	0.00378072	3	478	0.00627615	10	557	0.0179533	5	1324	0.00377644	7	1191	0.00587741	11	1307	0.00841622	2	238	0.00840336	7	278	0.0251799	3	528	0.00568182	2	761	0.00262812	4	610	0.00655738
HBI-115_SynSno_3nt	synthetic target	4	161	0.0248447	9	208	0.0432692	5	197	0.0253807	7	216	0.0324074	12	539	0.0222635	23	541	0.0425139	3	512	0.00585938	18	610	0.0295082	31	1488	0.0208333	31	1245	0.0248996	28	1367	0.0204828	4	308	0.012987	12	461	0.0260304	4	621	0.00644122	20	1041	0.0192123	9	600	0.015
HBI-115_SynSno_5nt	synthetic target	2	159	0.0125786	3	302	0.00993377	0	169	0	8	262	0.0305344	1	319	0.0031348	3	440	0.00681818	3	318	0.00943396	4	452	0.00884956	6	993	0.0060423	11	926	0.011879	8	1020	0.00784314	0	197	0	3	286	0.0104895	0	436	0	5	532	0.0093985	2	396	0.00505051
HBI-115_SynSno_8nt	synthetic target	1	216	0.00462963	27	360	0.075	0	231	0	22	309	0.0711974	3	530	0.00566038	13	549	0.0236794	0	480	0	9	641	0.0140406	27	1590	0.0169811	21	1317	0.0159453	10	1431	0.00698812	0	325	0	3	320	0.009375	5	672	0.00744048	8	844	0.00947867	4	573	0.0069808
HBI-115_SynSno_hyb10nt	synthetic target	2	150	0.0133333	12	192	0.0625	0	152	0	8	223	0.0358744	0	434	0	4	388	0.0103093	0	371	0	2	419	0.00477327	7	1112	0.00629496	5	957	0.00522466	15	1152	0.0130208	0	244	0	2	258	0.00775194	1	444	0.00225225	0	563	0	6	461	0.0130152
HBI-115_SynSno_pointMutU	synthetic target	0	196	0	0	308	0	0	214	0	0	367	0	0	566	0	0	665	0	0	578	0	2	724	0.00276243	2	1792	0.00111607	8	1470	0.00544218	2	1581	0.00126502	1	304	0.00328947	1	383	0.00261097	3	656	0.00457317	1	1032	0.000968992	11	719	0.015299
HBI-6_SynSno_3nt	synthetic target	0	219	0	1	363	0.00275482	1	190	0.00526316	6	340	0.0176471	2	397	0.00503778	11	423	0.0260047	4	402	0.00995025	7	453	0.0154525	7	1285	0.00544747	8	969	0.00825593	9	1123	0.00801425	0	244	0	0	285	0	2	444	0.0045045	9	641	0.0140406	9	640	0.0140625
HBI-6_SynSno_5nt	synthetic target	1	193	0.00518135	13	314	0.0414013	3	209	0.0143541	18	338	0.0532544	2	601	0.00332779	15	627	0.0239234	14	538	0.0260223	22	698	0.0315186	33	1781	0.0185289	44	1421	0.0309641	28	1420	0.0197183	8	338	0.0236686	4	505	0.00792079	9	717	0.0125523	19	1080	0.0175926	13	800	0.01625
HBI-6_SynSno_8nt	synthetic target	3	261	0.0114943	95	296	0.320946	0	275	0	120	357	0.336134	3	496	0.00604839	19	442	0.0429864	3	490	0.00612245	27	570	0.0473684	96	1294	0.0741886	116	1229	0.0943857	64	1281	0.049961	1	331	0.00302115	26	353	0.0736544	5	619	0.00807754	11	870	0.0126437	8	597	0.0134003
HBI-6_SynSno_hyb10nt	synthetic target	3	237	0.0126582	57	263	0.21673	2	278	0.00719424	72	304	0.236842	3	479	0.00626305	17	454	0.0374449	4	438	0.00913242	18	493	0.0365112	68	1256	0.0541401	73	1096	0.0666058	50	1002	0.0499002	3	263	0.0114068	14	363	0.0385675	9	552	0.0163043	21	845	0.0248521	11	576	0.0190972
HBI-6_SynSno_pointMutU	synthetic target	2	107	0.0186916	2	155	0.0129032	0	98	0	1	168	0.00595238	3	396	0.00757576	3	408	0.00735294	1	366	0.00273224	3	448	0.00669643	3	1113	0.00269542	6	900	0.00666667	7	1025	0.00682927	0	193	0	4	258	0.0155039	5	438	0.0114155	1	611	0.00163666	3	503	0.00596421
HBI-61_SynSno_3nt	synthetic target	1	191	0.0052356	5	330	0.0151515	0	193	0	7	357	0.0196078	9	411	0.0218978	16	422	0.0379147	4	382	0.0104712	15	502	0.0298805	21	1208	0.0173841	25	1027	0.0243427	13	1064	0.012218	5	207	0.0241546	4	262	0.0152672	4	493	0.00811359	12	670	0.0179104	6	594	0.010101
HBI-61_SynSno_5nt	synthetic target	0	186	0	3	330	0.00909091	0	201	0	10	364	0.0274725	0	450	0	2	532	0.0037594	0	465	0	2	601	0.00332779	3	1251	0.00239808	3	1081	0.00277521	5	1382	0.00361795	1	341	0.00293255	1	428	0.00233645	6	687	0.00873362	4	1011	0.00395648	3	827	0.00362757
HBI-61_SynSno_8nt	synthetic target	0	159	0	25	228	0.109649	0	171	0	18	207	0.0869565	1	415	0.00240964	8	429	0.018648	0	392	0	9	476	0.0189076	26	1141	0.022787	24	944	0.0254237	16	1056	0.0151515	1	248	0.00403226	7	305	0.0229508	2	524	0.00381679	9	641	0.0140406	4	510	0.00784314
HBI-61_SynSno_hyb10nt	synthetic target	1	275	0.00363636	44	245	0.179592	0	250	0	57	277	0.205776	1	414	0.00241546	10	385	0.025974	3	385	0.00779221	17	457	0.0371991	43	1012	0.0424901	32	823	0.0388821	33	844	0.0390995	0	228	0	12	272	0.0441176	2	448	0.00446429	4	564	0.0070922	2	445	0.00449438
HBI-61_SynSno_pointMutU	synthetic target	2	218	0.00917431	2	285	0.00701754	3	226	0.0132743	0	301	0	2	661	0.00302572	6	686	0.00874636	3	716	0.00418994	7	733	0.0095498	6	1450	0.00413793	8	1319	0.0060652	8	1465	0.00546075	0	382	0	6	367	0.0163488	0	781	0	5	1023	0.00488759	6	746	0.0080429
U19_dn_SynSno_3nt	synthetic target	1	210	0.0047619	1	188	0.00531915	0	185	0	1	193	0.00518135	4	356	0.011236	3	340	0.00882353	3	312	0.00961538	9	454	0.0198238	15	921	0.0162866	23	841	0.0273484	16	938	0.0170576	7	268	0.0261194	14	345	0.0405797	8	489	0.0163599	16	728	0.021978	7	342	0.0204678
U19_dn_SynSno_5nt	synthetic target	2	197	0.0101523	23	241	0.0954357	2	172	0.0116279	30	283	0.106007	0	408	0	4	510	0.00784314	0	383	0	7	500	0.014	6	1217	0.00493016	12	1095	0.0109589	9	1260	0.00714286	1	290	0.00344828	2	275	0.00727273	1	476	0.00210084	1	809	0.00123609	8	515	0.015534
U19_dn_SynSno_8nt	synthetic target	0	77	0	19	149	0.127517	0	104	0	21	109	0.192661	2	358	0.00558659	10	463	0.0215983	0	331	0	5	469	0.010661	20	1133	0.0176523	21	999	0.021021	17	1114	0.0152603	0	207	0	10	274	0.0364964	0	443	0	9	629	0.0143084	2	402	0.00497512
U19_dn_SynSno_hyb10nt	synthetic target	1	182	0.00549451	17	224	0.0758929	0	223	0	40	257	0.155642	2	422	0.00473934	1	451	0.00221729	0	436	0	13	502	0.0258964	13	1130	0.0115044	11	1042	0.0105566	9	1195	0.00753138	0	265	0	5	296	0.0168919	7	483	0.0144928	4	758	0.00527704	0	443	0
U19_dn_SynSno_pointMutU	synthetic target	0	167	0	0	261	0	1	192	0.00520833	0	287	0	0	481	0	3	546	0.00549451	0	433	0	0	545	0	0	1357	0	2	1285	0.00155642	3	1446	0.00207469	0	248	0	0	378	0	2	534	0.00374532	2	961	0.00208117	6	629	0.00953895
U19_up_SynSno_3nt	synthetic target	3	167	0.0179641	10	258	0.0387597	1	171	0.00584795	11	276	0.0398551	0	329	0	7	400	0.0175	1	317	0.00315457	4	379	0.0105541	3	1099	0.00272975	9	978	0.00920245	3	977	0.00307062	0	240	0	3	313	0.00958466	7	445	0.0157303	1	751	0.00133156	6	399	0.0150376
U19_up_SynSno_5nt	synthetic target	3	209	0.0143541	58	279	0.207885	3	194	0.0154639	71	289	0.245675	4	452	0.00884956	25	530	0.0471698	5	400	0.0125	22	543	0.0405157	43	1519	0.0283081	60	1325	0.045283	46	1501	0.0306462	11	327	0.0336391	21	419	0.0501193	4	526	0.00760456	22	894	0.0246085	12	608	0.0197368
U19_up_SynSno_8nt	synthetic target	0	208	0	46	244	0.188525	0	224	0	54	278	0.194245	1	531	0.00188324	15	575	0.026087	4	470	0.00851064	12	539	0.0222635	47	1363	0.0344828	63	1356	0.0464602	53	1375	0.0385455	6	274	0.0218978	20	373	0.0536193	2	608	0.00328947	23	983	0.0233978	3	569	0.00527241
U19_up_SynSno_hyb10nt	synthetic target	3	192	0.015625	95	278	0.341727	0	197	0	147	343	0.428571	3	339	0.00884956	26	398	0.0653266	2	347	0.00576369	21	439	0.047836	83	1170	0.0709402	59	1003	0.0588235	80	1131	0.0707339	3	204	0.0147059	12	288	0.0416667	7	482	0.0145228	29	684	0.0423977	3	415	0.00722892
U19_up_SynSno_pointMutU	synthetic target	2	320	0.00625	2	591	0.00338409	1	384	0.00260417	10	631	0.0158479	0	558	0	3	683	0.00439239	1	542	0.00184502	8	756	0.010582	6	1817	0.00330215	21	1555	0.0135048	18	1720	0.0104651	3	296	0.0101351	4	368	0.0108696	4	649	0.00616333	6	1058	0.00567108	5	708	0.00706215
U23_up_SynSno_3nt	synthetic target	8	246	0.0325203	13	458	0.0283843	3	293	0.0102389	6	508	0.011811	1	331	0.00302115	11	393	0.0279898	4	374	0.0106952	8	462	0.017316	9	831	0.0108303	12	864	0.0138889	11	921	0.0119435	4	223	0.0179372	4	295	0.0135593	4	398	0.0100503	5	601	0.00831947	3	320	0.009375
U23_up_SynSno_5nt	synthetic target	2	176	0.0113636	69	319	0.216301	1	183	0.00546448	70	303	0.231023	2	465	0.00430108	17	553	0.0307414	5	477	0.0104822	14	600	0.0233333	25	1467	0.0170416	27	1229	0.0219691	27	1341	0.0201342	4	305	0.0131148	10	365	0.0273973	7	557	0.0125673	7	812	0.00862069	17	637	0.0266876
U23_up_SynSno_8nt	synthetic target	0	174	0	44	296	0.148649	0	219	0	44	267	0.164794	3	357	0.00840336	4	440	0.00909091	0	369	0	5	463	0.0107991	14	1129	0.0124004	21	970	0.0216495	25	1151	0.0217202	0	230	0	3	292	0.010274	0	465	0	8	652	0.0122699	2	524	0.00381679
U23_up_SynSno_hyb10nt	synthetic target	5	334	0.0149701	116	423	0.274232	6	294	0.0204082	122	423	0.288416	2	473	0.00422833	9	589	0.0152801	2	463	0.00431965	11	621	0.0177134	58	1420	0.0408451	53	1179	0.0449534	40	1301	0.0307456	0	275	0	4	329	0.0121581	1	545	0.00183486	9	900	0.01	10	667	0.0149925
U23_up_SynSno_pointMutU	synthetic target	1	183	0.00546448	2	310	0.00645161	2	179	0.0111732	2	304	0.00657895	3	341	0.00879765	2	440	0.00454545	1	344	0.00290698	6	471	0.0127389	5	1046	0.00478011	3	988	0.00303644	7	1046	0.00669216	6	250	0.024	2	285	0.00701754	5	455	0.010989	4	643	0.00622084	1	451	0.00221729
U64_up_SynSno_3nt	synthetic target	0	276	0	5	453	0.0110375	2	221	0.00904977	2	469	0.00426439	2	475	0.00421053	2	427	0.00468384	0	390	0	0	488	0	7	1311	0.00533944	6	1061	0.00565504	7	1167	0.00599829	1	240	0.00416667	2	286	0.00699301	0	540	0	6	764	0.0078534	3	632	0.00474684
U64_up_SynSno_5nt	synthetic target	3	109	0.0275229	5	144	0.0347222	2	103	0.0194175	10	138	0.0724638	1	199	0.00502513	7	297	0.023569	3	221	0.0135747	7	273	0.025641	8	777	0.010296	13	733	0.0177353	8	776	0.0103093	0	141	0	4	198	0.020202	2	284	0.00704225	5	458	0.010917	3	342	0.00877193
U64_up_SynSno_8nt	synthetic target	1	453	0.00220751	382	845	0.452071	9	489	0.0184049	472	984	0.479675	5	512	0.00976562	49	639	0.0766823	3	489	0.00613497	39	684	0.0570175	97	1446	0.0670816	78	1297	0.0601388	81	1358	0.0596465	6	262	0.0229008	27	357	0.0756303	9	587	0.0153322	26	881	0.0295119	14	548	0.0255474
U64_up_SynSno_hyb10nt	synthetic target	0	270	0	191	534	0.357678	1	272	0.00367647	250	644	0.388199	3	458	0.00655022	39	563	0.0692718	2	452	0.00442478	24	658	0.0364742	103	1414	0.072843	106	1213	0.0873866	79	1390	0.0568345	6	273	0.021978	28	356	0.0786517	5	501	0.00998004	12	773	0.0155239	6	627	0.00956938
U64_up_SynSno_pointMutU	synthetic target	0	214	0	0	399	0	0	229	0	1	442	0.00226244	0	350	0	1	447	0.00223714	1	331	0.00302115	4	520	0.00769231	1	1255	0.000796813	1	1019	0.000981354	5	1121	0.0044603	0	226	0	0	262	0	2	459	0.0043573	0	716	0	1	478	0.00209205
U65_dn_SynSno_3nt	synthetic target	3	163	0.0184049	9	285	0.0315789	3	206	0.0145631	4	304	0.0131579	3	474	0.00632911	12	561	0.0213904	4	523	0.00764818	13	636	0.0204403	32	1562	0.0204866	27	1219	0.0221493	25	1494	0.0167336	2	255	0.00784314	14	306	0.0457516	0	520	0	8	743	0.0107672	8	627	0.0127592
U65_dn_SynSno_5nt	synthetic target	2	163	0.0122699	9	259	0.034749	0	184	0	12	258	0.0465116	0	426	0	14	563	0.0248668	2	469	0.00426439	14	630	0.0222222	8	1485	0.00538721	17	1219	0.0139459	16	1378	0.011611	0	278	0	14	395	0.035443	0	559	0	4	758	0.00527704	8	709	0.0112835
U65_dn_SynSno_8nt	synthetic target	0	144	0	35	231	0.151515	0	160	0	29	222	0.130631	2	375	0.00533333	4	355	0.0112676	0	365	0	4	420	0.00952381	18	1125	0.016	20	936	0.0213675	14	1129	0.0124004	2	214	0.00934579	6	327	0.0183486	1	440	0.00227273	4	696	0.00574713	3	562	0.00533808
U65_dn_SynSno_hyb10nt	synthetic target	0	225	0	42	301	0.139535	1	187	0.00534759	70	344	0.203488	0	354	0	7	369	0.0189702	2	348	0.00574713	5	432	0.0115741	21	1135	0.0185022	18	914	0.0196937	17	1050	0.0161905	0	223	0	10	259	0.03861	2	437	0.00457666	2	591	0.00338409	4	476	0.00840336
U65_dn_SynSno_pointMutU	synthetic target	1	63	0.015873	0	98	0	1	65	0.0153846	0	111	0	1	369	0.00271003	1	365	0.00273973	0	333	0	3	389	0.00771208	1	1046	0.000956023	0	796	0	5	986	0.00507099	0	176	0	5	227	0.0220264	2	370	0.00540541	3	575	0.00521739	6	544	0.0110294
U65_up_SynSno_3nt	synthetic target	0	129	0	1	151	0.00662252	1	96	0.0104167	1	161	0.00621118	4	366	0.010929	8	343	0.0233236	3	371	0.00808625	3	374	0.00802139	11	924	0.0119048	17	752	0.0226064	17	892	0.0190583	4	182	0.021978	10	207	0.0483092	7	358	0.0195531	11	493	0.0223124	5	453	0.0110375
U65_up_SynSno_5nt	synthetic target	1	257	0.00389105	3	324	0.00925926	1	239	0.0041841	8	407	0.019656	3	466	0.00643777	4	408	0.00980392	2	440	0.00454545	9	486	0.0185185	14	1266	0.0110585	18	1091	0.0164986	14	1177	0.0118946	3	267	0.011236	5	348	0.0143678	6	571	0.0105079	8	833	0.00960384	15	616	0.0243506
U65_up_SynSno_8nt	synthetic target	2	205	0.0097561	15	278	0.0539568	0	181	0	34	334	0.101796	2	308	0.00649351	3	331	0.00906344	1	310	0.00322581	3	376	0.00797872	8	919	0.00870511	14	751	0.0186418	8	920	0.00869565	0	154	0	4	216	0.0185185	0	384	0	2	519	0.00385356	3	535	0.00560748
U65_up_SynSno_hyb10nt	synthetic target	0	158	0	3	213	0.0140845	0	167	0	13	259	0.0501931	2	408	0.00490196	2	433	0.00461894	1	413	0.00242131	2	443	0.00451467	3	1083	0.00277008	4	995	0.0040201	4	1160	0.00344828	1	187	0.00534759	0	287	0	1	500	0.002	6	719	0.00834492	9	628	0.0143312
U65_up_SynSno_pointMutU	synthetic target	1	119	0.00840336	0	203	0	0	120	0	1	210	0.0047619	0	355	0	0	393	0	0	328	0	1	423	0.00236407	1	1127	0.000887311	0	943	0	0	1074	0	0	231	0	0	279	0	1	448	0.00223214	1	613	0.00163132	2	647	0.00309119
U66_up_SynSno_3nt	synthetic target	0	223	0	2	412	0.00485437	1	270	0.0037037	0	440	0	3	459	0.00653595	9	594	0.0151515	0	519	0	10	676	0.0147929	1	1445	0.000692042	3	1165	0.00257511	4	1330	0.00300752	0	293	0	6	345	0.0173913	2	516	0.00387597	2	766	0.00261097	3	571	0.00525394
U66_up_SynSno_5nt	synthetic target	1	188	0.00531915	14	266	0.0526316	1	166	0.0060241	18	282	0.0638298	5	462	0.0108225	12	537	0.0223464	3	433	0.00692841	14	558	0.0250896	18	1393	0.0129218	38	1277	0.0297572	18	1372	0.0131195	5	249	0.0200803	7	331	0.021148	2	569	0.00351494	11	719	0.015299	8	499	0.0160321
U66_up_SynSno_8nt	synthetic target	2	180	0.0111111	61	259	0.235521	0	165	0	77	318	0.242138	2	285	0.00701754	13	289	0.0449827	2	276	0.00724638	11	350	0.0314286	33	689	0.0478955	35	643	0.0544323	24	798	0.0300752	0	143	0	19	188	0.101064	2	304	0.00657895	5	427	0.0117096	6	270	0.0222222
U66_up_SynSno_hyb10nt	synthetic target	2	132	0.0151515	37	185	0.2	1	134	0.00746269	39	216	0.180556	1	426	0.00234742	11	461	0.0238612	0	453	0	15	495	0.030303	26	1017	0.0255654	22	855	0.025731	16	1014	0.0157791	2	236	0.00847458	1	277	0.00361011	4	449	0.00890869	1	708	0.00141243	1	484	0.00206612
U66_up_SynSno_pointMutU	synthetic target	1	212	0.00471698	0	342	0	0	205	0	2	416	0.00480769	1	353	0.00283286	5	407	0.012285	2	338	0.00591716	3	443	0.00677201	2	997	0.00200602	4	988	0.00404858	4	988	0.00404858	1	199	0.00502513	0	214	0	1	388	0.00257732	1	558	0.00179211	3	485	0.00618557
U67_up_SynSno_8nt	synthetic target	0	230	0	107	364	0.293956	1	268	0.00373134	138	406	0.339901	6	409	0.0146699	20	501	0.0399202	1	367	0.0027248	21	572	0.0367133	91	1309	0.0695187	88	1217	0.072309	98	1345	0.0728625	0	271	0	23	337	0.0682493	7	500	0.014	17	825	0.0206061	15	542	0.0276753
U67_up_SynSno_hyb10nt	synthetic target	1	245	0.00408163	126	322	0.391304	2	215	0.00930233	174	404	0.430693	3	394	0.00761421	25	487	0.0513347	4	410	0.0097561	21	485	0.043299	79	1243	0.0635559	66	1072	0.0615672	67	1131	0.0592396	4	274	0.0145985	24	307	0.0781759	2	426	0.00469484	9	684	0.0131579	6	533	0.011257
U67_up_SynSno_pointMutU	synthetic target	1	139	0.00719424	1	206	0.00485437	1	141	0.0070922	1	233	0.00429185	2	347	0.00576369	6	375	0.016	3	329	0.00911854	2	391	0.00511509	1	1041	0.000960615	3	864	0.00347222	4	885	0.00451977	2	172	0.0116279	2	182	0.010989	3	362	0.00828729	6	518	0.011583	2	436	0.00458716
U68_up_SynSno_3nt	synthetic target	5	188	0.0265957	8	380	0.0210526	5	211	0.0236967	8	424	0.0188679	7	376	0.018617	13	466	0.027897	8	354	0.0225989	21	518	0.0405405	29	1241	0.0233683	32	1003	0.0319043	22	1107	0.0198735	3	199	0.0150754	4	272	0.0147059	8	408	0.0196078	9	676	0.0133136	7	503	0.0139165
U68_up_SynSno_5nt	synthetic target	2	193	0.0103627	27	301	0.089701	1	173	0.00578035	48	335	0.143284	3	355	0.0084507	12	493	0.0243408	4	350	0.0114286	18	498	0.0361446	25	1138	0.0219684	31	985	0.0314721	24	1129	0.0212578	1	237	0.00421941	3	324	0.00925926	5	475	0.0105263	13	618	0.0210356	7	400	0.0175
U68_up_SynSno_8nt	synthetic target	3	141	0.0212766	25	273	0.0915751	0	176	0	30	291	0.103093	1	395	0.00253165	8	528	0.0151515	2	440	0.00454545	7	530	0.0132075	34	1260	0.0269841	31	1125	0.0275556	26	1346	0.0193165	1	276	0.00362319	7	305	0.0229508	0	542	0	10	779	0.012837	3	524	0.00572519
U68_up_SynSno_hyb10nt	synthetic target	0	209	0	17	327	0.0519878	0	204	0	18	324	0.0555556	0	359	0	3	471	0.00636943	0	361	0	4	485	0.00824742	14	1325	0.010566	12	1158	0.0103627	14	1233	0.0113544	1	286	0.0034965	4	310	0.0129032	1	529	0.00189036	3	838	0.00357995	4	443	0.00902935
U68_up_SynSno_pointMutU	synthetic target	0	129	0	0	260	0	0	142	0	0	248	0	0	289	0	1	312	0.00320513	1	273	0.003663	1	337	0.00296736	4	852	0.00469484	3	785	0.00382166	4	848	0.00471698	0	171	0	0	220	0	1	412	0.00242718	5	531	0.0094162	5	404	0.0123762
U69_dn_SynSno_3nt	synthetic target	1	221	0.00452489	4	486	0.00823045	2	238	0.00840336	7	482	0.0145228	3	415	0.00722892	16	597	0.0268007	2	450	0.00444444	10	660	0.0151515	13	1597	0.00814026	22	1439	0.0152884	23	1651	0.013931	0	297	0	5	427	0.0117096	6	614	0.00977199	8	1091	0.00733272	6	705	0.00851064
U69_dn_SynSno_5nt	synthetic target	9	321	0.0280374	12	608	0.0197368	6	297	0.020202	30	695	0.0431655	12	629	0.0190779	29	901	0.0321865	11	585	0.0188034	35	865	0.0404624	48	2217	0.0216509	60	1789	0.0335383	69	2122	0.0325165	5	376	0.0132979	27	598	0.0451505	13	779	0.0166881	35	1215	0.0288066	16	855	0.0187135
U69_dn_SynSno_8nt	synthetic target	0	140	0	1	185	0.00540541	0	124	0	3	184	0.0163043	5	462	0.0108225	7	505	0.0138614	5	413	0.0121065	7	543	0.0128913	22	1436	0.0153203	35	1240	0.0282258	23	1358	0.0169367	3	226	0.0132743	10	420	0.0238095	13	511	0.0254403	19	744	0.0255376	10	499	0.0200401
U69_dn_SynSno_hyb10nt	synthetic target	3	181	0.0165746	10	297	0.03367	2	173	0.0115607	26	325	0.08	13	513	0.0253411	22	578	0.0380623	8	489	0.0163599	26	640	0.040625	33	1639	0.0201342	58	1374	0.0422125	28	1526	0.0183486	9	329	0.0273556	20	414	0.0483092	6	671	0.00894188	12	942	0.0127389	11	568	0.0193662
U69_dn_SynSno_pointMutU	synthetic target	3	251	0.0119522	5	393	0.0127226	2	234	0.00854701	3	428	0.00700935	3	365	0.00821918	5	464	0.0107759	1	379	0.00263852	6	473	0.012685	4	1152	0.00347222	12	1079	0.0111214	8	1178	0.00679117	3	248	0.0120968	8	286	0.027972	1	423	0.00236407	8	626	0.0127796	6	431	0.0139211
U69_up_SynSno_3nt	synthetic target	0	220	0	7	368	0.0190217	0	197	0	6	452	0.0132743	3	538	0.00557621	4	568	0.00704225	1	515	0.00194175	4	660	0.00606061	10	1648	0.00606796	11	1442	0.00762829	13	1610	0.00807453	3	313	0.00958466	1	438	0.00228311	1	651	0.0015361	2	1017	0.00196657	5	618	0.00809061
U69_up_SynSno_5nt	synthetic target	0	146	0	12	242	0.0495868	1	152	0.00657895	29	308	0.0941558	0	336	0	2	370	0.00540541	1	350	0.00285714	3	449	0.00668151	8	1047	0.00764088	14	935	0.0149733	21	949	0.0221286	0	232	0	2	266	0.0075188	5	384	0.0130208	2	677	0.00295421	7	372	0.0188172
U69_up_SynSno_8nt	synthetic target	1	172	0.00581395	25	159	0.157233	0	177	0	28	173	0.16185	4	418	0.00956938	23	458	0.0502183	3	403	0.00744417	18	493	0.0365112	95	1164	0.0816151	101	1088	0.0928309	84	1150	0.0730435	3	237	0.0126582	38	321	0.11838	6	473	0.012685	25	707	0.0353607	7	442	0.0158371
U69_up_SynSno_hyb10nt	synthetic target	2	69	0.0289855	19	101	0.188119	0	80	0	19	79	0.240506	0	231	0	12	295	0.040678	1	255	0.00392157	15	307	0.0488599	40	758	0.0527704	59	668	0.0883234	30	705	0.0425532	0	121	0	23	178	0.129213	3	332	0.00903614	10	564	0.0177305	5	337	0.0148368
U69_up_SynSno_pointMutU	synthetic target	0	115	0	0	235	0	0	108	0	2	203	0.00985222	3	350	0.00857143	4	411	0.00973236	1	360	0.00277778	3	451	0.00665188	4	1154	0.0034662	7	953	0.00734523	3	1059	0.00283286	2	183	0.010929	0	259	0	2	454	0.00440529	9	615	0.0146341	3	364	0.00824176
U70_up_SynSno_3nt	synthetic target	2	153	0.0130719	9	286	0.0314685	5	175	0.0285714	8	301	0.0265781	4	308	0.012987	12	400	0.03	2	309	0.00647249	15	397	0.0377834	18	1032	0.0174419	27	912	0.0296053	14	857	0.0163361	3	265	0.0113208	9	343	0.0262391	8	457	0.0175055	9	733	0.0122783	13	435	0.0298851
U70_up_SynSno_5nt	synthetic target	0	127	0	28	223	0.125561	1	198	0.00505051	37	258	0.143411	2	438	0.00456621	4	559	0.00715564	1	406	0.00246305	3	546	0.00549451	10	1456	0.00686813	11	1164	0.00945017	10	1299	0.00769823	0	292	0	6	330	0.0181818	0	578	0	5	967	0.00517063	2	504	0.00396825
U70_up_SynSno_8nt	synthetic target	3	389	0.00771208	182	541	0.336414	0	413	0	215	636	0.33805	3	502	0.0059761	25	517	0.0483559	1	513	0.00194932	15	622	0.0241158	105	1426	0.0736325	112	1313	0.0853008	101	1392	0.0725575	10	348	0.0287356	22	352	0.0625	6	629	0.00953895	10	847	0.0118064	5	689	0.00725689
U70_up_SynSno_hyb10nt	synthetic target	2	275	0.00727273	134	344	0.389535	0	267	0	164	433	0.378753	4	474	0.00843882	28	567	0.0493827	0	429	0	24	564	0.0425532	117	1472	0.0794837	94	1297	0.0724749	82	1255	0.0653386	0	318	0	29	365	0.0794521	2	626	0.00319489	16	964	0.0165975	5	552	0.00905797
U70_up_SynSno_pointMutU	synthetic target	1	133	0.0075188	1	215	0.00465116	0	114	0	2	286	0.00699301	1	277	0.00361011	2	312	0.00641026	2	273	0.00732601	4	305	0.0131148	2	803	0.00249066	0	738	0	4	732	0.00546448	6	167	0.0359281	0	218	0	3	378	0.00793651	4	478	0.0083682	6	328	0.0182927
U71a_up_SynSno_3nt	synthetic target	0	170	0	0	263	0	0	161	0	0	266	0	1	403	0.00248139	5	459	0.0108932	0	420	0	5	520	0.00961538	10	1317	0.00759301	14	1115	0.0125561	6	1266	0.00473934	1	272	0.00367647	2	360	0.00555556	3	603	0.00497512	7	779	0.00898588	10	603	0.0165837
U71a_up_SynSno_5nt	synthetic target	1	293	0.00341297	3	530	0.00566038	0	280	0	2	586	0.00341297	1	687	0.0014556	6	844	0.007109	0	690	0	1	914	0.00109409	2	2261	0.000884564	8	1923	0.00416017	5	2253	0.00221926	2	362	0.00552486	5	587	0.00851789	1	903	0.00110742	6	1339	0.00448096	3	966	0.00310559
U71a_up_SynSno_8nt	synthetic target	0	194	0	24	382	0.0628272	2	227	0.00881057	20	356	0.0561798	2	351	0.00569801	3	416	0.00721154	1	348	0.00287356	0	471	0	14	1214	0.0115321	12	1092	0.010989	9	1199	0.00750626	0	161	0	0	267	0	0	398	0	3	706	0.00424929	2	583	0.00343053
U71a_up_SynSno_hyb10nt	synthetic target	0	14	0	2	15	0.133333	0	16	0	10	27	0.37037	1	427	0.00234192	1	457	0.00218818	2	390	0.00512821	2	535	0.00373832	10	1327	0.0075358	14	1142	0.0122592	8	1299	0.00615858	0	241	0	2	312	0.00641026	3	458	0.00655022	4	817	0.00489596	3	593	0.00505902
U71a_up_SynSno_pointMutU	synthetic target	0	11	0	0	9	0	0	7	0	0	17	0	0	286	0	2	332	0.0060241	0	295	0	1	361	0.00277008	0	925	0	3	795	0.00377358	5	886	0.00564334	1	214	0.0046729	6	213	0.028169	1	346	0.00289017	3	567	0.00529101	5	400	0.0125
U72_up_SynSno_3nt	synthetic target	0	264	0	1	540	0.00185185	2	272	0.00735294	1	511	0.00195695	3	531	0.00564972	7	615	0.0113821	1	523	0.00191205	10	687	0.014556	3	1751	0.00171331	15	1552	0.00966495	10	1801	0.00555247	1	357	0.00280112	6	433	0.0138568	0	661	0	1	1032	0.000968992	4	755	0.00529801
U72_up_SynSno_5nt	synthetic target	2	248	0.00806452	49	404	0.121287	0	258	0	46	443	0.103837	1	470	0.00212766	8	577	0.0138648	3	501	0.00598802	6	648	0.00925926	15	1452	0.0103306	14	1275	0.0109804	13	1443	0.00900901	3	275	0.0109091	9	418	0.0215311	4	563	0.0071048	10	878	0.0113895	3	711	0.00421941
U72_up_SynSno_8nt	synthetic target	1	122	0.00819672	40	220	0.181818	1	170	0.00588235	56	231	0.242424	2	371	0.00539084	14	505	0.0277228	9	380	0.0236842	10	514	0.0194553	43	1285	0.033463	54	1150	0.0469565	34	1231	0.0276198	2	217	0.00921659	10	293	0.0341297	10	449	0.0222717	17	749	0.0226969	6	547	0.0109689
U72_up_SynSno_hyb10nt	synthetic target	0	227	0	58	281	0.206406	1	258	0.00387597	63	305	0.206557	4	421	0.00950119	7	478	0.0146444	6	478	0.0125523	22	552	0.0398551	66	1454	0.045392	59	1251	0.0471623	43	1373	0.0313183	4	312	0.0128205	14	393	0.0356234	3	581	0.00516351	11	901	0.0122087	11	677	0.0162482
U72_up_SynSno_pointMutU	synthetic target	0	188	0	0	332	0	0	207	0	1	334	0.00299401	0	482	0	3	467	0.00642398	1	393	0.00254453	3	503	0.00596421	4	1357	0.00294768	8	1180	0.00677966	10	1270	0.00787402	0	262	0	3	302	0.00993377	3	562	0.00533808	6	899	0.00667408	5	521	0.00959693
U99_up_SynSno_3nt	synthetic target	0	58	0	1	99	0.010101	1	68	0.0147059	2	110	0.0181818	2	300	0.00666667	2	339	0.00589971	1	258	0.00387597	9	370	0.0243243	3	904	0.00331858	7	791	0.00884956	8	891	0.00897868	2	154	0.012987	1	184	0.00543478	6	324	0.0185185	1	470	0.00212766	5	360	0.0138889
U99_up_SynSno_5nt	synthetic target	2	169	0.0118343	3	249	0.0120482	3	200	0.015	3	291	0.0103093	3	441	0.00680272	11	495	0.0222222	1	436	0.00229358	6	562	0.0106762	15	1449	0.010352	22	1184	0.0185811	16	1309	0.0122231	1	269	0.00371747	5	290	0.0172414	4	555	0.00720721	11	832	0.0132212	6	548	0.0109489
U99_up_SynSno_8nt	synthetic target	0	295	0	58	329	0.176292	2	300	0.00666667	45	347	0.129683	3	480	0.00625	8	540	0.0148148	3	457	0.00656455	6	564	0.0106383	25	1314	0.0190259	38	1149	0.0330722	31	1176	0.0263605	7	316	0.0221519	7	431	0.0162413	2	610	0.00327869	19	858	0.0221445	3	509	0.00589391
U99_up_SynSno_hyb10nt	synthetic target	0	210	0	56	294	0.190476	2	230	0.00869565	65	321	0.202492	0	320	0	8	328	0.0243902	1	293	0.00341297	14	383	0.0365535	26	863	0.0301275	42	878	0.047836	42	1014	0.0414201	1	215	0.00465116	8	236	0.0338983	3	389	0.00771208	13	669	0.019432	4	326	0.0122699
U99_up_SynSno_pointMutU	synthetic target	1	249	0.00401606	3	400	0.0075	2	318	0.00628931	0	426	0	2	437	0.00457666	6	550	0.0109091	1	431	0.00232019	1	558	0.00179211	5	1498	0.00333778	15	1243	0.0120676	12	1486	0.00807537	2	270	0.00740741	8	377	0.0212202	8	527	0.0151803	5	874	0.00572082	2	542	0.00369004
* name and description of constructs are explained in the table below.
name	description
_SynSno_3nt	synthetic target with 3nt complementary from each side of the modified uridine. Guanine downstream to the modified site.
_SynSno_5nt	synthetic target with 5nt complementary from each side of the modified uridine. Guanine downstream to the modified site.
_SynSno_8nt	synthetic target with 8nt complementary from each side of the modified uridine. Guanine downstream to the modified site.
_SynSno_hyb10nt_mut1A	synthetic target with 10nt complementary from each side of the modified uridine. Adenine downstream to the modified site.
_SynSno_hyb10nt_mut1C	synthetic target with 10nt complementary from each side of the modified uridine. Cytidine downstream to the modified site.
_SynSno_hyb10nt_mut1T	synthetic target with 10nt complementary from each side of the modified uridine. Thymidine downstream to the modified site.
_SynSno_hyb10nt_remove1	synthetic target with 10nt complementary from each side of the modified uridine. Deletion of the base downstream to the modified site.
_SynSno_hyb10nt	synthetic target with 3nt complementary from each side of the modified uridine. Guanine downstream to the modified site.
_SynSno_pointMutU	synthetic target with 10nt complementary from each side of the modified uridine. Modified uridine mutated into a guanine.
rRNALSUL28S_4965	native portion of 28S. Number indicates position according to annotation in MODOMICS.
rRNALSUS58S_71	native portion of 5.8S. Number indicates position according to annotation in MODOMICS.
rRNASSU18S_1005	native portion of 18S. Number indicates position according to annotation in MODOMICS.
snRNAU5_43	native portion of the indicated snRNA. Number indicates position according to annotation in MODOMICS.
[truncated: 21 more columns]

## Sheet: info
* name and description of constructs are explained in the table below.
name	description
_SynSno_3nt	synthetic target with 3nt complementary from each side of the modified uridine. Guanine downstream to the modified site.
_SynSno_5nt	synthetic target with 5nt complementary from each side of the modified uridine. Guanine downstream to the modified site.
_SynSno_8nt	synthetic target with 8nt complementary from each side of the modified uridine. Guanine downstream to the modified site.
_SynSno_hyb10nt_mut1A	synthetic target with 10nt complementary from each side of the modified uridine. Adenine downstream to the modified site.
_SynSno_hyb10nt_mut1C	synthetic target with 10nt complementary from each side of the modified uridine. Cytidine downstream to the modified site.
_SynSno_hyb10nt_mut1T	synthetic target with 10nt complementary from each side of the modified uridine. Thymidine downstream to the modified site.
_SynSno_hyb10nt_remove1	synthetic target with 10nt complementary from each side of the modified uridine. Deletion of the base downstream to the modified site.
_SynSno_hyb10nt	synthetic target with 3nt complementary from each side of the modified uridine. Guanine downstream to the modified site.
_SynSno_pointMutU	synthetic target with 10nt complementary from each side of the modified uridine. Modified uridine mutated into a guanine.
rRNALSUL28S_4965	native portion of 28S. Number indicates position according to annotation in MODOMICS.
rRNALSUS58S_71	native portion of 5.8S. Number indicates position according to annotation in MODOMICS.
rRNASSU18S_1005	native portion of 18S. Number indicates position according to annotation in MODOMICS.
snRNAU5_43	native portion of the indicated snRNA. Number indicates position according to annotation in MODOMICS.
