# Supplementary material for: A systematic dissection of determinants and consequences of snoRNA-guided pseudouridylation of human mRNA
Source: Nucleic Acids Res. 2022 May 10;50(9):4900–16. doi: 10.1093/nar/gkac347 (PMC9122591; doi:10.1093/nar/gkac347)
Supplement: gkac347_Supplemental_Files [file gkac347_supplemental_files.zip › Nir_etal_TableS3.xlsx]

## Sheet: supplemetaryTable3_invitroRepor
Supplementary Table S3. Quantification of pseudouridylation of in vitro transcribed reporters
reporterID*	20_stops	20_coverage	20_psiRate	40_stops	40_coverage	40_psiRate	60_stops	60_coverage	60_psiRate	80_stops	80_coverage	80_psiRate	100_stops	100_coverage	100_psiRate
AAAAAA	78	689	0.113208	119	603	0.197347	149	700	0.212857	186	629	0.295707	234	664	0.35241
AAAAAC	70	638	0.109718	110	540	0.203704	184	620	0.296774	195	598	0.326087	236	636	0.371069
AAAAAG	91	961	0.094693	166	914	0.181619	192	968	0.198347	276	941	0.293305	353	953	0.370409
AAAACA	73	688	0.106105	103	553	0.186257	154	650	0.236923	194	648	0.299383	225	682	0.329912
AAAACC	49	575	0.0852174	125	531	0.235405	146	633	0.230648	161	560	0.2875	245	647	0.378671
AAAACG	141	960	0.146875	190	880	0.215909	260	1052	0.247148	321	997	0.321966	459	1095	0.419178
AAAAGA	67	727	0.0921596	103	665	0.154887	168	732	0.229508	202	723	0.279391	239	695	0.343885
AAAAGC	110	910	0.120879	134	755	0.177483	225	857	0.262544	273	818	0.333741	358	854	0.419204
AAAAGG	167	1702	0.0981199	306	1579	0.193794	385	1626	0.236777	513	1581	0.324478	604	1545	0.390939
AAACAA	53	666	0.0795796	78	514	0.151751	142	654	0.217125	158	604	0.261589	192	603	0.318408
AAACAC	54	617	0.0875203	91	567	0.160494	118	623	0.189406	185	604	0.306291	204	611	0.333879
AAACAG	56	814	0.0687961	141	813	0.173432	199	862	0.230858	259	838	0.309069	265	842	0.314727
AAACCA	44	617	0.0713128	74	528	0.140152	118	625	0.1888	134	591	0.226734	222	596	0.372483
AAACCC	52	550	0.0945455	67	467	0.143469	112	593	0.18887	128	508	0.251969	173	520	0.332692
AAACCG	107	909	0.117712	137	809	0.169345	237	944	0.251059	290	899	0.322581	369	918	0.401961
AAACGA	57	729	0.0781893	101	648	0.155864	156	728	0.214286	197	695	0.283453	227	724	0.313536
AAACGC	78	905	0.0861878	143	858	0.166667	208	964	0.215768	294	957	0.30721	405	974	0.415811
AAACGG	202	1962	0.102956	342	1688	0.202607	471	1810	0.260221	681	1930	0.35285	892	1944	0.458848
AAAGAA	82	636	0.128931	92	594	0.154882	148	710	0.208451	182	690	0.263768	214	686	0.311953
AAAGAC	45	624	0.0721154	50	523	0.0956023	106	601	0.176373	129	541	0.238447	142	552	0.257246
AAAGAG	74	940	0.0787234	105	821	0.127893	156	920	0.169565	203	864	0.234954	249	884	0.281674
AAAGCA	70	792	0.0883838	121	705	0.171631	145	790	0.183544	204	764	0.267016	237	781	0.303457
AAAGCC	53	681	0.0778267	96	665	0.144361	134	698	0.191977	176	650	0.270769	231	653	0.353752
AAAGCG	128	1643	0.0779063	251	1528	0.164267	365	1606	0.227273	462	1594	0.289837	572	1543	0.370706
AAAGGA	74	912	0.0811404	118	813	0.145141	170	888	0.191441	230	886	0.259594	268	855	0.31345
AAAGGC	122	1530	0.0797386	222	1283	0.173032	355	1450	0.244828	451	1411	0.319631	527	1360	0.3875
AAAGGG	159	2038	0.0780177	342	1934	0.176836	438	2081	0.210476	621	2046	0.303519	656	1904	0.344538
AACAAA	44	629	0.0699523	86	516	0.166667	128	629	0.203498	143	566	0.25265	191	635	0.300787
AACAAC	51	583	0.0874786	92	489	0.188139	120	610	0.196721	132	524	0.251908	172	623	0.276083
AACAAG	55	797	0.0690088	89	682	0.130499	145	790	0.183544	215	798	0.269424	219	757	0.2893
AACACA	46	632	0.0727848	77	553	0.139241	122	626	0.194888	169	603	0.280265	196	612	0.320261
AACACC	48	570	0.0842105	68	465	0.146237	119	553	0.21519	177	552	0.320652	208	586	0.354949
AACACG	84	890	0.094382	178	869	0.204833	219	933	0.234727	277	898	0.308463	375	998	0.375752
AACAGA	56	710	0.0788732	73	601	0.121464	124	623	0.199037	177	621	0.285024	186	637	0.291994
AACAGC	77	854	0.0901639	107	736	0.14538	180	828	0.217391	233	813	0.286593	310	851	0.364277
AACAGG	120	1432	0.0837989	219	1344	0.162946	294	1470	0.2	422	1373	0.307356	474	1320	0.359091
AACCAA	27	482	0.0560166	61	445	0.137079	100	540	0.185185	119	497	0.239437	153	544	0.28125
AACCAC	49	518	0.0945946	45	423	0.106383	89	565	0.157522	119	534	0.222846	162	522	0.310345
AACCAG	61	777	0.0785071	107	691	0.154848	151	762	0.198163	189	743	0.254374	217	697	0.311334
AACCCA	47	572	0.0821678	47	475	0.0989474	87	450	0.193333	126	520	0.242308	155	523	0.296367
AACCCC	37	447	0.082774	43	384	0.111979	86	453	0.189845	108	421	0.256532	149	458	0.325328
AACCCG	64	779	0.0821566	119	743	0.160162	175	801	0.218477	216	753	0.286853	287	789	0.363752
AACCGA	79	772	0.102332	92	618	0.148867	140	724	0.19337	182	709	0.2567	192	632	0.303797
AACCGC	57	875	0.0651429	98	681	0.143906	147	828	0.177536	209	788	0.265228	274	788	0.347716
AACCGG	131	1563	0.0838132	234	1368	0.171053	341	1563	0.21817	445	1512	0.294312	608	1502	0.404794
AACGAA	49	675	0.0725926	84	619	0.135703	117	671	0.174367	136	625	0.2176	165	637	0.259027
AACGAC	38	704	0.0539773	57	572	0.0996503	102	660	0.154545	132	635	0.207874	172	644	0.267081
AACGAG	64	1016	0.0629921	95	855	0.111111	142	904	0.15708	178	874	0.203661	208	861	0.24158
AACGCA	40	826	0.0484262	83	817	0.101591	110	820	0.134146	138	799	0.172716	180	799	0.225282
AACGCC	40	785	0.0509554	59	682	0.0865103	78	749	0.104139	119	703	0.169275	138	690	0.2
AACGCG	99	1759	0.056282	183	1593	0.114878	223	1650	0.135152	332	1610	0.206211	365	1533	0.238095
AACGGA	54	908	0.0594714	103	833	0.123649	126	936	0.134615	171	866	0.19746	203	887	0.228861
AACGGC	114	1644	0.0693431	196	1393	0.140704	288	1555	0.185209	391	1524	0.256562	461	1416	0.325565
AACGGG	118	2291	0.0515059	228	1926	0.11838	390	2245	0.173719	511	2054	0.248783	580	1927	0.300986
AAGAAA	61	706	0.0864023	106	644	0.164596	147	692	0.212428	194	656	0.295732	237	671	0.353204
AAGAAC	52	652	0.0797546	108	506	0.213439	142	654	0.217125	189	622	0.303859	205	645	0.317829
AAGAAG	75	871	0.0861079	128	784	0.163265	202	908	0.222467	227	842	0.269596	278	876	0.317352
AAGACA	59	712	0.0828652	100	614	0.162866	149	697	0.213773	216	677	0.319055	215	683	0.314788
AAGACC	57	643	0.088647	97	544	0.178309	131	610	0.214754	153	571	0.267951	192	629	0.305246
AAGACG	83	988	0.0840081	172	854	0.201405	231	964	0.239627	311	911	0.341383	384	1013	0.379072
AAGAGA	59	715	0.0825175	102	657	0.155251	143	715	0.2	166	676	0.245562	207	682	0.303519
AAGAGC	58	829	0.0699638	95	709	0.133992	139	784	0.177296	216	833	0.259304	223	723	0.308437
AAGAGG	139	1607	0.0864966	208	1429	0.145556	342	1549	0.220788	439	1487	0.295225	586	1504	0.389628
AAGCAA	61	749	0.0814419	101	697	0.144907	142	759	0.187088	209	798	0.261905	270	801	0.337079
AAGCAC	61	845	0.0721893	113	690	0.163768	168	806	0.208437	210	782	0.268542	263	781	0.336748
AAGCAG	75	1046	0.0717017	144	890	0.161798	209	1036	0.201737	255	1008	0.252976	330	1019	0.323847
AAGCCA	66	739	0.0893099	105	726	0.144628	150	764	0.196335	183	741	0.246964	259	791	0.327434
AAGCCC	43	643	0.066874	82	585	0.140171	153	702	0.217949	166	656	0.253049	195	650	0.3
AAGCCG	105	1168	0.0898973	185	1034	0.178917	270	1107	0.243902	303	1059	0.286119	467	1141	0.40929
AAGCGA	91	964	0.0943983	184	929	0.198062	203	967	0.209928	277	968	0.286157	293	951	0.308097
AAGCGC	108	1399	0.077198	157	1127	0.139308	233	1279	0.182174	349	1296	0.26929	423	1198	0.353088
AAGCGG	234	2427	0.0964153	451	2226	0.202606	695	2480	0.280242	932	2533	0.367943	1065	2505	0.42515
AAGGAA	73	983	0.0742625	152	808	0.188119	197	991	0.198789	234	898	0.260579	328	1005	0.326368
AAGGAC	68	878	0.0774487	94	756	0.124339	152	837	0.181601	184	830	0.221687	211	809	0.260816
AAGGAG	75	1195	0.0627615	131	1049	0.124881	208	1149	0.181027	281	1225	0.229388	348	1132	0.30742
AAGGCA	93	1420	0.065493	200	1206	0.165837	252	1330	0.189474	323	1211	0.266722	386	1252	0.308307
AAGGCC	63	1139	0.0553117	116	1005	0.115423	172	1068	0.161049	234	1020	0.229412	248	913	0.271632
AAGGCG	133	2077	0.0640347	252	1851	0.136143	362	1976	0.183198	487	1910	0.254974	538	1777	0.302757
AAGGGA	104	1554	0.0669241	196	1381	0.141926	258	1464	0.17623	334	1327	0.251696	429	1315	0.326236
AAGGGC	199	2011	0.0989557	336	1828	0.183807	496	1966	0.252289	663	1880	0.35266	800	1769	0.452233
AAGGGG	199	2667	0.0746157	306	2276	0.134446	433	2548	0.169937	622	2408	0.258306	769	2306	0.333478
ACAAAA	52	664	0.0783133	112	650	0.172308	141	653	0.215926	170	673	0.2526	264	742	0.355795
ACAAAC	63	582	0.108247	90	569	0.158172	121	643	0.18818	160	604	0.264901	238	664	0.358434
ACAAAG	72	822	0.0875912	134	802	0.167082	196	945	0.207407	244	880	0.277273	301	892	0.337444
ACAACA	56	677	0.0827179	89	590	0.150847	148	678	0.218289	207	649	0.318952	271	734	0.36921
ACAACC	48	572	0.0839161	85	456	0.186404	125	564	0.221631	163	569	0.286467	205	603	0.339967
ACAACG	89	933	0.0953912	152	836	0.181818	237	1011	0.234421	292	936	0.311966	372	1018	0.365422
ACAAGA	56	733	0.0763984	106	632	0.167722	174	747	0.232932	167	702	0.237892	233	745	0.312752
ACAAGC	71	803	0.0884184	106	768	0.138021	163	821	0.198538	209	830	0.251807	278	861	0.32288
ACAAGG	143	1540	0.0928571	264	1432	0.184358	393	1478	0.2659	463	1503	0.308051	647	1545	0.41877
ACACAA	41	659	0.0622155	66	534	0.123596	119	704	0.169034	136	594	0.228956	183	655	0.279389
ACACAC	49	604	0.0811258	71	517	0.137331	102	639	0.159624	126	614	0.205212	174	678	0.256637
ACACAG	79	908	0.0870044	126	785	0.16051	155	878	0.176538	194	865	0.224277	254	878	0.289294
ACACCA	39	607	0.0642504	60	506	0.118577	77	538	0.143123	140	630	0.222222	134	612	0.218954
ACACCC	52	552	0.0942029	52	468	0.111111	88	489	0.179959	119	484	0.245868	148	550	0.269091
ACACCG	68	895	0.0759777	114	787	0.144854	161	855	0.188304	233	867	0.268743	274	893	0.306831
ACACGA	50	1044	0.0478927	79	931	0.084855	124	1000	0.124	181	931	0.194415	209	922	0.226681
ACACGC	59	955	0.0617801	108	756	0.142857	155	819	0.189255	230	871	0.264064	286	938	0.304904
ACACGG	157	1793	0.0875627	286	1600	0.17875	418	1804	0.231707	582	1797	0.323873	748	1801	0.415325
ACAGAA	53	674	0.078635	89	562	0.158363	149	688	0.21657	195	708	0.275424	241	761	0.316689
ACAGAC	41	654	0.0626911	76	566	0.134276	114	681	0.167401	136	607	0.224053	154	610	0.252459
ACAGAG	77	983	0.0783316	110	839	0.131108	199	966	0.206004	208	949	0.219178	310	1013	0.306022
ACAGCA	58	792	0.0732323	106	701	0.151213	137	776	0.176546	215	764	0.281414	270	905	0.298343
ACAGCC	56	725	0.0772414	94	650	0.144615	137	694	0.197406	156	623	0.250401	183	668	0.273952
ACAGCG	148	1696	0.0872642	237	1543	0.153597	353	1735	0.203458	449	1628	0.275799	621	1676	0.370525
ACAGGA	77	871	0.0884041	113	748	0.15107	188	923	0.203684	214	888	0.240991	271	853	0.317702
ACAGGC	99	1437	0.0688935	173	1369	0.12637	278	1389	0.200144	329	1266	0.259874	504	1326	0.38009
ACAGGG	182	2067	0.0880503	348	1886	0.184517	490	2113	0.231898	604	2080	0.290385	796	2018	0.39445
ACCAAA	33	530	0.0622642	69	469	0.147122	102	521	0.195777	104	481	0.216216	163	510	0.319608
ACCAAC	55	527	0.104364	63	439	0.143508	95	491	0.193483	106	483	0.219462	113	503	0.224652
ACCAAG	54	747	0.0722892	86	662	0.129909	127	750	0.169333	143	670	0.213433	197	691	0.285094
ACCACA	37	550	0.0672727	76	529	0.143667	94	540	0.174074	137	555	0.246847	143	559	0.255814
ACCACC	40	492	0.0813008	54	403	0.133995	88	446	0.197309	110	403	0.272953	146	462	0.316017
ACCACG	73	760	0.0960526	99	640	0.154688	190	830	0.228916	212	796	0.266332	259	834	0.310552
ACCAGA	51	619	0.082391	74	558	0.132616	116	602	0.192691	126	580	0.217241	142	578	0.245675
ACCAGC	57	702	0.0811966	87	615	0.141463	123	722	0.17036	167	692	0.241329	182	693	0.262626
ACCAGG	108	1317	0.0820046	208	1119	0.18588	286	1306	0.218989	399	1322	0.301815	435	1197	0.363409
ACCCAA	26	451	0.0576497	51	429	0.118881	68	482	0.141079	96	461	0.208243	113	469	0.240938
ACCCAC	27	471	0.0573248	62	450	0.137778	77	519	0.148362	84	494	0.17004	96	486	0.197531
ACCCAG	55	703	0.0782361	85	641	0.132605	121	724	0.167127	182	730	0.249315	167	702	0.237892
ACCCCA	21	444	0.0472973	38	389	0.0976864	66	472	0.139831	71	394	0.180203	108	450	0.24
ACCCCC	23	383	0.0600522	36	335	0.107463	62	346	0.179191	90	334	0.269461	86	322	0.267081
ACCCCG	52	702	0.0740741	78	613	0.127243	142	663	0.214178	168	626	0.268371	196	694	0.282421
ACCCGA	41	648	0.0632716	60	538	0.111524	107	607	0.176277	146	611	0.238953	172	639	0.269171
ACCCGC	41	709	0.0578279	88	584	0.150685	95	654	0.14526	165	713	0.231417	188	716	0.26257
ACCCGG	136	1410	0.0964539	216	1177	0.183517	269	1307	0.205815	406	1322	0.30711	480	1303	0.368381
ACCGAA	52	634	0.0820189	71	553	0.128391	102	641	0.159126	162	632	0.256329	171	620	0.275806
ACCGAC	52	717	0.0725244	71	634	0.111987	105	712	0.147472	127	635	0.2	164	653	0.251149
ACCGAG	61	915	0.0666667	108	817	0.132191	140	901	0.155383	204	877	0.232611	227	871	0.26062
ACCGCA	42	792	0.0530303	47	676	0.0695266	84	702	0.119658	111	726	0.152893	148	689	0.214804
ACCGCC	29	746	0.038874	50	617	0.0810373	91	671	0.135618	93	599	0.155259	126	610	0.206557
ACCGCG	96	1543	0.0622165	177	1416	0.125	230	1465	0.156997	343	1577	0.217502	338	1392	0.242816
ACCGGA	48	918	0.0522876	83	804	0.103234	127	786	0.161578	154	872	0.176606	178	819	0.217338
ACCGGC	83	1422	0.0583685	120	1175	0.102128	193	1239	0.155771	255	1169	0.218135	315	1155	0.272727
ACCGGG	148	2039	0.0725846	246	1698	0.144876	342	1910	0.179058	459	1792	0.256138	508	1718	0.295693
ACGAAA	59	749	0.0787717	106	684	0.154971	152	786	0.193384	210	700	0.3	249	746	0.33378
ACGAAC	46	724	0.0635359	92	610	0.15082	152	667	0.227886	187	707	0.264498	239	703	0.339972
ACGAAG	61	901	0.0677026	130	851	0.152761	182	938	0.19403	239	917	0.260632	270	841	0.321046
ACGACA	59	1172	0.0503413	118	1036	0.1139	142	1106	0.128391	208	996	0.208835	249	933	0.266881
ACGACC	53	1073	0.0493942	98	999	0.0980981	140	1054	0.132827	208	888	0.234234	222	835	0.265868
ACGACG	96	1458	0.0658436	154	1322	0.11649	208	1319	0.157695	334	1237	0.270008	382	1182	0.323181
ACGAGA	60	774	0.0775194	117	679	0.172312	168	793	0.211854	214	735	0.291156	242	769	0.314694
ACGAGC	82	1061	0.0772856	95	861	0.110337	128	887	0.144307	212	909	0.233223	254	909	0.279428
ACGAGG	179	1821	0.0982976	325	1684	0.192993	435	1806	0.240864	634	1898	0.334036	703	1764	0.398526
ACGCAA	58	885	0.0655367	86	784	0.109694	134	829	0.161641	175	817	0.214198	231	848	0.272406
ACGCAC	62	854	0.0725995	92	754	0.122016	141	865	0.163006	175	821	0.213155	187	830	0.225301
ACGCAG	78	1087	0.0717571	123	965	0.127461	184	1087	0.169273	238	1053	0.226021	264	1036	0.254826
ACGCCA	50	873	0.0572738	63	777	0.0810811	119	840	0.141667	161	850	0.189412	178	836	0.212919
ACGCCC	55	747	0.0736278	94	647	0.145286	105	718	0.14624	134	616	0.217532	177	698	0.253582
ACGCCG	106	1264	0.0838608	155	1126	0.137655	266	1257	0.211615	367	1208	0.303808	419	1208	0.346854
ACGCGA	63	1110	0.0567568	117	951	0.123028	173	991	0.174571	207	969	0.213622	251	950	0.264211
ACGCGC	77	1353	0.0569106	145	1183	0.12257	185	1244	0.148714	253	1188	0.212963	292	1183	0.24683
ACGCGG	284	2770	0.102527	394	2334	0.168809	580	2505	0.231537	793	2554	0.310493	994	2550	0.389804
ACGGAA	78	1013	0.076999	167	1009	0.16551	206	1104	0.186594	276	1094	0.252285	310	1039	0.298364
ACGGAC	79	1113	0.0709793	121	952	0.127101	162	1031	0.157129	233	1044	0.22318	282	1034	0.272727
ACGGAG	159	1690	0.0940828	249	1628	0.152948	369	1706	0.216295	522	1771	0.294749	616	1764	0.349206
ACGGCA	104	1565	0.0664537	183	1320	0.138636	257	1460	0.176027	352	1456	0.241758	452	1390	0.32518
ACGGCC	101	1327	0.0761115	140	1085	0.129032	198	1180	0.167797	274	1126	0.243339	303	1104	0.274457
ACGGCG	174	2458	0.0707893	305	2167	0.140748	402	2372	0.169477	628	2275	0.276044	725	2196	0.330146
ACGGGA	184	1883	0.0977164	307	1657	0.185275	403	1798	0.224138	471	1655	0.284592	607	1675	0.362388
ACGGGC	223	2647	0.0842463	383	2227	0.17198	574	2356	0.243633	799	2284	0.349825	1041	2150	0.484186
ACGGGG	237	3191	0.0742714	420	2888	0.145429	627	3232	0.193998	854	3189	0.267796	929	2935	0.316525
AGAAAA	45	686	0.0655977	108	638	0.169279	124	652	0.190184	156	604	0.258278	225	667	0.337331
AGAAAC	56	639	0.0876369	80	535	0.149533	129	618	0.208738	167	599	0.278798	187	569	0.328647
AGAAAG	90	995	0.0904523	133	866	0.15358	225	965	0.233161	259	855	0.302924	318	955	0.332984
AGAACA	70	701	0.0998573	88	584	0.150685	137	677	0.202363	208	683	0.304539	274	741	0.369771
AGAACC	56	608	0.0921053	83	544	0.152574	119	578	0.205882	174	580	0.3	209	569	0.367311
AGAACG	102	1000	0.102	188	937	0.20064	216	955	0.226178	325	1013	0.320829	400	1013	0.394867
AGAAGA	65	716	0.0907821	90	602	0.149502	155	741	0.209177	189	694	0.272334	251	728	0.34478
AGAAGC	82	861	0.0952381	135	796	0.169598	168	825	0.203636	227	805	0.281988	314	799	0.392991
AGAAGG	127	1534	0.0827901	246	1447	0.170007	370	1497	0.247161	447	1494	0.299197	561	1441	0.389313
AGACAA	51	663	0.0769231	83	544	0.152574	127	665	0.190977	151	611	0.247136	178	623	0.285714
AGACAC	50	660	0.0757576	96	622	0.154341	122	682	0.178886	161	640	0.251563	195	700	0.278571
AGACAG	88	925	0.0951351	120	805	0.149068	198	933	0.212219	230	907	0.253583	321	1004	0.319721
AGACCA	53	637	0.0832025	82	603	0.135987	157	668	0.23503	157	610	0.257377	186	628	0.296178
AGACCC	30	514	0.0583658	82	461	0.177874	123	569	0.216169	131	526	0.249049	167	547	0.305302
AGACCG	83	974	0.0852156	163	881	0.185017	224	947	0.236536	283	920	0.307609	363	937	0.387407
AGACGA	51	776	0.0657216	88	593	0.148398	139	708	0.196328	208	711	0.292546	229	680	0.336765
AGACGC	58	832	0.0697115	120	771	0.155642	144	824	0.174757	226	864	0.261574	279	809	0.34487
AGACGG	157	1800	0.0872222	277	1582	0.175095	478	1790	0.267039	626	1751	0.35751	741	1710	0.433333
AGAGAA	57	704	0.0809659	70	631	0.110935	136	683	0.199122	184	631	0.291601	232	709	0.327221
AGAGAC	42	707	0.0594059	61	568	0.107394	100	660	0.151515	130	657	0.197869	123	592	0.20777
AGAGAG	53	892	0.059417	122	887	0.137542	152	880	0.172727	245	964	0.254149	252	915	0.27541
AGAGCA	66	863	0.0764774	80	749	0.106809	171	854	0.200234	195	822	0.237226	186	778	0.239075
AGAGCC	52	743	0.0699865	80	635	0.125984	92	650	0.141538	140	656	0.213415	157	621	0.252818
AGAGCG	69	1492	0.0462466	135	1253	0.107741	199	1508	0.131963	271	1417	0.191249	308	1253	0.24581
AGAGGA	62	1001	0.0619381	122	834	0.146283	137	952	0.143908	188	901	0.208657	266	928	0.286638
AGAGGC	124	1511	0.0820649	153	1254	0.12201	266	1366	0.194729	410	1369	0.299489	471	1258	0.374404
AGAGGG	142	2113	0.067203	284	1907	0.148925	369	2031	0.181684	582	1966	0.296033	688	1861	0.369694
AGCAAA	64	765	0.0836601	81	664	0.121988	161	801	0.200999	177	783	0.226054	209	737	0.283582
AGCAAC	67	773	0.0866753	91	651	0.139785	150	738	0.203252	195	761	0.256242	234	730	0.320548
AGCAAG	68	1014	0.0670611	114	859	0.132712	186	1023	0.181818	285	967	0.294726	298	1026	0.290448
AGCACA	57	885	0.0644068	93	697	0.133429	144	821	0.175396	201	775	0.259355	215	841	0.255648
AGCACC	62	670	0.0925373	89	613	0.145188	125	697	0.17934	135	653	0.206738	200	689	0.290276
AGCACG	118	1223	0.0964841	189	1069	0.176801	251	1188	0.211279	357	1202	0.297005	426	1179	0.361323
AGCAGA	55	793	0.0693569	101	723	0.139696	140	774	0.180879	166	767	0.216428	210	770	0.272727
AGCAGC	110	1223	0.0899428	167	1118	0.149374	295	1244	0.237138	349	1217	0.286771	379	1169	0.324209
AGCAGG	144	1820	0.0791209	276	1655	0.166767	401	1704	0.235329	559	1725	0.324058	620	1702	0.364277
AGCCAA	53	712	0.0744382	84	648	0.12963	103	683	0.150805	141	657	0.214612	196	735	0.266667
AGCCAC	62	735	0.0843537	76	600	0.126667	110	716	0.153631	129	670	0.192537	176	649	0.271186
AGCCAG	78	1030	0.0757282	108	840	0.128571	195	1079	0.180723	230	938	0.245203	269	894	0.300895
AGCCCA	38	728	0.0521978	60	601	0.0998336	93	678	0.137168	143	701	0.203994	177	715	0.247552
AGCCCC	35	621	0.0563607	68	612	0.111111	112	753	0.148738	144	715	0.201399	167	716	0.23324
AGCCCG	105	1067	0.0984067	184	1012	0.181818	186	931	0.199785	316	1066	0.296435	373	1004	0.371514
AGCCGA	65	857	0.075846	102	771	0.132296	146	829	0.176116	189	720	0.2625	263	831	0.316486
AGCCGC	106	1480	0.0716216	173	1341	0.129008	287	1464	0.196038	384	1499	0.256171	456	1353	0.337029
AGCCGG	129	2008	0.064243	264	1788	0.147651	377	1891	0.199365	500	1799	0.277932	638	1732	0.36836
AGCGAA	79	929	0.0850377	101	822	0.122871	162	926	0.174946	178	809	0.220025	210	857	0.245041
AGCGAC	36	840	0.0428571	59	777	0.0759331	103	825	0.124848	130	793	0.163934	137	769	0.178153
AGCGAG	100	1542	0.0648508	160	1438	0.111266	193	1487	0.129792	331	1478	0.223951	323	1319	0.244882
AGCGCA	65	1158	0.0561313	98	1003	0.0977069	120	1084	0.110701	162	971	0.166838	170	979	0.173647
AGCGCC	46	1079	0.0426321	38	869	0.0437284	87	981	0.088685	95	819	0.115995	107	823	0.130012
AGCGCG	82	2332	0.035163	135	1998	0.0675676	196	1990	0.0984925	339	2052	0.165205	332	1746	0.190149
AGCGGA	68	1527	0.0445318	136	1316	0.103343	188	1388	0.135447	251	1343	0.186895	263	1218	0.215928
AGCGGC	116	2092	0.0554493	178	1661	0.107164	261	1835	0.142234	351	1567	0.223995	470	1496	0.314171
AGCGGG	138	2880	0.0479167	275	2519	0.10917	448	2788	0.160689	545	2554	0.213391	611	2348	0.260221
AGGAAA	78	952	0.0819328	126	829	0.15199	159	915	0.17377	225	895	0.251397	281	879	0.319681
AGGAAC	76	844	0.0900474	109	810	0.134568	178	926	0.192225	198	808	0.24505	253	889	0.284589
AGGAAG	114	1154	0.0987868	183	1033	0.177154	228	1182	0.192893	297	1162	0.255594	406	1197	0.339181
AGGACA	83	984	0.0843496	144	923	0.156013	194	947	0.204857	225	929	0.242196	278	1058	0.26276
AGGACC	72	859	0.0838184	114	734	0.155313	132	788	0.167513	202	776	0.260309	202	747	0.270415
AGGACG	124	1315	0.0942966	218	1133	0.19241	258	1250	0.2064	384	1238	0.310178	469	1268	0.369874
AGGAGA	76	980	0.077551	126	795	0.158491	184	918	0.200436	233	940	0.247872	255	912	0.279605
AGGAGC	86	1237	0.069523	135	991	0.136226	195	1099	0.177434	320	1089	0.293848	336	1026	0.327485
AGGAGG	181	2044	0.0885519	314	1700	0.184706	449	1903	0.235943	620	1929	0.32141	714	1837	0.388677
AGGCAA	118	1373	0.0859432	182	1226	0.14845	257	1321	0.19455	369	1405	0.262633	430	1392	0.308908
AGGCAC	94	1337	0.0703067	174	1136	0.153169	261	1274	0.204867	310	1347	0.230141	374	1219	0.306809
AGGCAG	124	1591	0.0779384	209	1408	0.148438	325	1611	0.201738	391	1639	0.23856	475	1571	0.302355
AGGCCA	95	1209	0.0785773	147	1071	0.137255	255	1255	0.203187	322	1205	0.26722	378	1188	0.318182
AGGCCC	75	1028	0.0729572	141	889	0.158605	183	985	0.185787	252	1002	0.251497	272	937	0.290288
AGGCCG	134	1664	0.0805288	269	1481	0.181634	385	1677	0.229577	500	1608	0.310945	601	1544	0.389249
AGGCGA	119	1566	0.0759898	202	1350	0.14963	263	1459	0.18026	380	1432	0.265363	435	1380	0.315217
AGGCGC	94	1973	0.0476432	219	1698	0.128975	294	1793	0.163971	424	1756	0.241458	485	1604	0.302369
AGGCGG	214	2695	0.0794063	453	2418	0.187345	683	2771	0.246481	867	2728	0.317815	1084	2728	0.397361
AGGGAA	105	3931	0.0267108	179	3732	0.0479636	262	4029	0.0650285	303	3812	0.0794858	354	3365	0.105201
AGGGAC	100	1695	0.0589971	178	1394	0.12769	209	1465	0.142662	300	1417	0.211715	368	1314	0.280061
AGGGAG	143	1962	0.0728848	185	1575	0.11746	306	1888	0.162076	412	1789	0.230296	494	1789	0.276132
AGGGCA	152	2222	0.0684068	253	1843	0.137276	357	2025	0.176296	450	1852	0.242981	529	1701	0.310994
AGGGCC	91	1809	0.050304	170	1480	0.114865	214	1578	0.135615	302	1450	0.208276	349	1323	0.263794
AGGGCG	165	2623	0.0629051	311	2222	0.139964	430	2259	0.19035	563	2153	0.261496	675	1979	0.341081
AGGGGA	109	1772	0.0615124	228	1618	0.140915	256	1663	0.153939	361	1569	0.230083	478	1624	0.294335
AGGGGC	145	2096	0.0691794	270	1800	0.15	407	1985	0.205038	552	1801	0.306496	716	1739	0.411731
AGGGGG	196	3554	0.0551491	345	3005	0.114809	474	3176	0.149244	699	3077	0.227169	817	2760	0.296014
CAAAAA	61	698	0.0873926	113	677	0.166913	133	754	0.176393	165	689	0.239478	214	702	0.304843
CAAAAC	57	646	0.0882353	95	595	0.159664	135	687	0.196507	149	618	0.2411	184	622	0.29582
CAAAAG	69	964	0.0715768	101	752	0.134309	191	970	0.196907	234	908	0.257709	298	953	0.312697
CAAACA	56	713	0.0785414	80	598	0.133779	135	701	0.192582	190	712	0.266854	258	786	0.328244
CAAACC	59	657	0.0898021	87	577	0.15078	116	621	0.186795	181	635	0.285039	237	602	0.393688
CAAACG	103	1063	0.0968956	167	917	0.182116	279	1088	0.256434	315	1015	0.310345	388	1117	0.347359
CAAAGA	58	758	0.0765172	84	662	0.126888	131	738	0.177507	190	704	0.269886	176	733	0.240109
CAAAGC	102	1113	0.0916442	142	930	0.152688	214	983	0.217701	280	932	0.300429	371	1036	0.358108
CAAAGG	118	1508	0.0782493	234	1414	0.165488	317	1488	0.213038	421	1428	0.294818	489	1391	0.351546
CAACAA	48	651	0.0737327	77	579	0.132988	101	652	0.154908	147	590	0.249153	192	661	0.290469
CAACAC	42	592	0.0709459	65	584	0.111301	113	647	0.174652	163	672	0.24256	178	664	0.268072
CAACAG	74	876	0.0844749	89	707	0.125884	172	910	0.189011	202	881	0.229285	271	916	0.295852
CAACCA	54	685	0.0788321	82	561	0.146168	111	652	0.170245	140	608	0.230263	178	649	0.274268
CAACCC	40	622	0.0643087	60	448	0.133929	102	580	0.175862	149	541	0.275416	169	521	0.324376
CAACCG	79	970	0.0814433	128	833	0.153661	185	955	0.193717	306	941	0.325186	337	986	0.341785
CAACGA	52	825	0.0630303	78	669	0.116592	120	799	0.150188	168	732	0.229508	198	729	0.271605
CAACGC	98	1307	0.0749809	139	1067	0.130272	207	1217	0.17009	277	1121	0.247101	348	1115	0.312108
CAACGG	134	1992	0.0672691	267	1730	0.154335	477	1895	0.251715	595	1855	0.320755	752	1912	0.393305
CAAGAA	63	685	0.0919708	90	676	0.133136	166	726	0.22865	186	743	0.250336	194	746	0.260054
CAAGAC	33	737	0.0447761	60	594	0.10101	100	641	0.156006	91	568	0.160211	141	608	0.231908
CAAGAG	56	929	0.0602799	88	817	0.107711	138	913	0.15115	174	846	0.205674	205	901	0.227525
CAAGCA	57	974	0.0585216	93	792	0.117424	159	917	0.173391	210	869	0.241657	192	822	0.233577
CAAGCC	32	831	0.0385078	72	657	0.109589	125	739	0.169147	155	694	0.223343	174	636	0.273585
CAAGCG	146	1934	0.0754912	226	1765	0.128045	335	1816	0.184471	504	1840	0.273913	431	1617	0.266543
CAAGGA	72	921	0.0781759	88	752	0.117021	144	907	0.158765	156	790	0.197468	188	825	0.227879
CAAGGC	83	1409	0.058907	145	1179	0.122986	207	1334	0.155172	258	1149	0.224543	340	1165	0.291845
CAAGGG	132	2115	0.0624113	237	1909	0.124149	380	2006	0.189432	475	1873	0.253604	536	1804	0.297118
CACAAA	33	674	0.0489614	75	639	0.117371	106	613	0.17292	136	612	0.222222	169	635	0.266142
CACAAC	50	704	0.0710227	83	586	0.141638	116	630	0.184127	146	573	0.254799	153	624	0.245192
CACAAG	40	898	0.0445434	84	734	0.114441	118	845	0.139645	175	885	0.19774	201	842	0.238717
CACACA	42	707	0.0594059	62	616	0.100649	110	716	0.153631	128	655	0.19542	160	712	0.224719
CACACC	50	611	0.0818331	65	502	0.129482	99	577	0.171577	151	579	0.260794	187	623	0.300161
CACACG	80	960	0.0833333	153	888	0.172297	189	980	0.192857	255	927	0.275081	291	999	0.291291
CACAGA	40	782	0.0511509	73	623	0.117175	125	731	0.170999	100	637	0.156986	156	690	0.226087
CACAGC	87	1041	0.0835735	96	899	0.106785	169	963	0.175493	241	987	0.244174	274	937	0.292423
CACAGG	72	1429	0.0503849	174	1295	0.134363	267	1452	0.183884	338	1361	0.248347	345	1228	0.280945
CACCAA	40	590	0.0677966	48	502	0.0956175	116	610	0.190164	115	573	0.200698	122	598	0.204013
CACCAC	36	618	0.0582524	52	507	0.102564	76	580	0.131034	106	586	0.180887	161	653	0.246554
CACCAG	39	798	0.0488722	92	681	0.135095	149	774	0.192506	172	800	0.215	211	817	0.258262
CACCCA	24	561	0.0427807	38	449	0.0846325	57	520	0.109615	77	482	0.159751	104	509	0.204322
CACCCC	32	483	0.0662526	48	431	0.111369	60	445	0.134831	96	457	0.210066	102	431	0.236659
CACCCG	51	776	0.0657216	100	688	0.145349	160	752	0.212766	207	833	0.248499	255	779	0.327343
CACCGA	51	727	0.0701513	59	654	0.0902141	109	726	0.150138	160	712	0.224719	182	710	0.256338
CACCGC	64	1031	0.0620757	86	806	0.1067	123	950	0.129474	191	919	0.207835	242	930	0.260215
CACCGG	108	1758	0.0614334	192	1485	0.129293	299	1657	0.180447	399	1637	0.243739	501	1605	0.31215
CACGAA	41	765	0.0535948	64	638	0.100313	100	691	0.144718	132	706	0.186969	146	724	0.201657
CACGAC	30	772	0.0388601	52	669	0.077728	71	708	0.100282	100	672	0.14881	112	636	0.176101
CACGAG	47	1020	0.0460784	75	892	0.0840807	120	905	0.132597	148	879	0.168373	205	976	0.210041
CACGCA	37	1017	0.0363815	59	852	0.0692488	76	955	0.0795812	112	899	0.124583	129	898	0.143653
CACGCC	35	906	0.0386313	48	777	0.0617761	95	853	0.111372	108	779	0.138639	165	808	0.204208
CACGCG	90	2038	0.0441609	147	1800	0.0816667	240	1983	0.121029	339	1882	0.180128	422	1746	0.241695
CACGGA	30	973	0.0308325	53	798	0.066416	87	872	0.0997706	132	847	0.155844	152	928	0.163793
CACGGC	76	1559	0.0487492	91	1302	0.0698925	146	1327	0.110023	231	1378	0.167634	266	1236	0.21521
CACGGG	105	2364	0.0444162	239	2122	0.11263	310	2225	0.139326	426	2110	0.201896	512	2015	0.254094
CAGAAA	50	726	0.0688705	114	687	0.165939	127	733	0.173261	179	707	0.253182	211	751	0.280959
CAGAAC	45	722	0.0623269	79	648	0.121914	122	664	0.183735	172	687	0.250364	203	716	0.28352
CAGAAG	73	916	0.0796943	114	792	0.143939	154	917	0.167939	189	882	0.214286	280	914	0.306346
CAGACA	56	793	0.0706179	86	664	0.129518	122	783	0.155811	173	768	0.22526	190	798	0.238095
CAGACC	52	753	0.0690571	72	660	0.109091	110	673	0.163447	148	683	0.216691	175	679	0.257732
CAGACG	86	1012	0.0849802	154	949	0.162276	196	1046	0.18738	282	1054	0.267552	340	970	0.350515
CAGAGA	43	811	0.053021	72	652	0.110429	105	764	0.137435	159	710	0.223944	194	753	0.257636
CAGAGC	72	1228	0.0586319	108	1036	0.104247	142	1129	0.125775	214	1116	0.191756	203	944	0.215042
CAGAGG	126	1543	0.0816591	190	1341	0.141685	295	1505	0.196013	404	1444	0.279778	405	1345	0.301115
CAGCAA	57	886	0.0643341	100	796	0.125628	165	900	0.183333	211	897	0.235229	265	930	0.284946
CAGCAC	74	895	0.0826816	105	750	0.14	166	925	0.179459	187	891	0.209877	235	891	0.263749
CAGCAG	79	1144	0.0690559	127	966	0.13147	187	1084	0.172509	261	1106	0.235986	310	1147	0.27027
CAGCCA	59	858	0.0687646	102	793	0.128625	131	839	0.156138	184	828	0.222222	217	869	0.249712
CAGCCC	48	823	0.0583232	58	651	0.0890937	116	731	0.158687	152	666	0.228228	214	717	0.298466
CAGCCG	116	1524	0.0761155	160	1204	0.13289	257	1365	0.188278	354	1310	0.270229	439	1285	0.341634
CAGCGA	65	1146	0.056719	106	996	0.106426	146	1105	0.132127	214	1031	0.207565	292	1074	0.271881
CAGCGC	97	1887	0.0514043	166	1539	0.107862	226	1688	0.133886	318	1620	0.196296	388	1479	0.262339
CAGCGG	223	2754	0.0809731	394	2500	0.1576	560	2747	0.203859	755	2638	0.286202	905	2504	0.361422
CAGGAA	62	979	0.0633299	136	893	0.152296	187	983	0.190234	200	929	0.215285	281	992	0.283266
CAGGAC	42	918	0.0457516	87	748	0.11631	102	877	0.116306	136	857	0.158693	147	766	0.191906
CAGGAG	59	1295	0.0455598	128	1131	0.113174	149	1128	0.132092	232	1093	0.21226	230	998	0.230461
CAGGCA	75	1308	0.0573394	123	1184	0.103885	151	1148	0.131533	251	1177	0.213254	237	1121	0.211418
CAGGCC	40	1211	0.0330306	75	968	0.0774793	95	949	0.100105	159	888	0.179054	201	895	0.224581
CAGGCG	124	2182	0.0568286	195	1921	0.10151	275	1996	0.137776	360	1878	0.191693	452	1743	0.259323
CAGGGA	66	1409	0.0468417	113	1175	0.0961702	178	1363	0.130594	228	1238	0.184168	251	1096	0.229015
CAGGGC	122	1959	0.0622767	200	1640	0.121951	321	1846	0.173889	419	1636	0.256112	500	1482	0.337382
CAGGGG	123	2788	0.0441176	227	2398	0.0946622	339	2554	0.132733	490	2390	0.205021	528	2179	0.242313
CCAAAA	49	640	0.0765625	64	509	0.125737	136	671	0.202683	137	584	0.234589	176	623	0.282504
CCAAAC	38	599	0.0634391	81	502	0.161355	84	556	0.151079	136	573	0.237347	175	572	0.305944
CCAAAG	59	787	0.0749682	81	724	0.111878	156	808	0.193069	196	799	0.245307	240	776	0.309278
CCAACA	52	594	0.0875421	77	536	0.143657	125	663	0.188537	147	646	0.227554	198	686	0.28863
CCAACC	28	505	0.0554455	72	505	0.142574	124	553	0.224231	161	525	0.306667	181	528	0.342803
CCAACG	57	833	0.0684274	105	747	0.140562	177	884	0.200226	228	867	0.262976	288	927	0.31068
CCAAGA	51	660	0.0772727	83	595	0.139496	111	674	0.164688	155	636	0.243711	193	665	0.290226
CCAAGC	76	987	0.077001	113	826	0.136804	185	878	0.210706	215	895	0.240223	327	953	0.343127
CCAAGG	114	1355	0.0841328	199	1239	0.160613	316	1410	0.224113	363	1256	0.289013	439	1221	0.359541
CCACAA	31	583	0.0531732	42	487	0.0862423	75	552	0.13587	94	533	0.17636	149	620	0.240323
CCACAC	27	579	0.0466321	61	493	0.123732	64	547	0.117002	122	614	0.198697	148	555	0.266667
CCACAG	42	820	0.0512195	81	736	0.110054	113	778	0.145244	141	785	0.179618	195	817	0.238678
CCACCA	35	563	0.062167	34	474	0.07173	71	521	0.136276	85	492	0.172764	134	604	0.221854
CCACCC	25	443	0.0564334	36	379	0.0949868	60	406	0.147783	92	399	0.230576	114	439	0.259681
CCACCG	68	798	0.085213	86	758	0.113456	155	792	0.195707	182	800	0.2275	245	818	0.299511
CCACGA	42	669	0.0627803	66	603	0.109453	94	654	0.143731	147	689	0.213353	177	736	0.240489
CCACGC	78	1126	0.0692718	109	914	0.119256	162	1027	0.157741	268	1036	0.258687	300	1046	0.286807
CCACGG	139	1656	0.0839372	235	1458	0.16118	385	1737	0.221647	503	1651	0.304664	595	1669	0.356501
CCAGAA	54	628	0.0859873	76	592	0.128378	113	658	0.171733	145	666	0.217718	184	616	0.298701
CCAGAC	32	603	0.053068	44	495	0.0888889	63	609	0.103448	113	566	0.199647	116	579	0.200345
CCAGAG	54	837	0.0645161	90	810	0.111111	157	914	0.171772	223	839	0.265793	251	857	0.292882
CCAGCA	34	766	0.0443864	70	666	0.105105	103	787	0.130877	137	757	0.180978	206	801	0.257179
CCAGCC	46	716	0.0642458	55	570	0.0964912	91	660	0.137879	112	584	0.191781	168	615	0.273171
CCAGCG	122	1762	0.0692395	193	1564	0.123402	311	1634	0.19033	391	1638	0.238706	509	1668	0.305156
CCAGGA	49	820	0.0597561	78	744	0.104839	132	866	0.152425	206	909	0.226623	198	795	0.249057
CCAGGC	80	1315	0.0608365	131	1095	0.119635	179	1179	0.151824	258	1149	0.224543	348	1194	0.291457
CCAGGG	145	2004	0.0723553	268	1701	0.157554	383	1825	0.209863	516	1799	0.286826	671	1813	0.370105
CCCAAA	46	546	0.0842491	67	482	0.139004	90	507	0.177515	106	545	0.194495	128	502	0.25498
CCCAAC	28	540	0.0518519	41	418	0.0980861	71	468	0.151709	101	499	0.202405	132	490	0.269388
CCCAAG	48	743	0.064603	81	597	0.135678	108	722	0.149584	139	661	0.210287	196	751	0.260985
CCCACA	34	542	0.0627306	71	538	0.13197	64	587	0.109029	115	556	0.206835	129	612	0.210784
CCCACC	30	450	0.0666667	52	441	0.117914	89	506	0.175889	107	470	0.22766	123	503	0.244533
CCCACG	62	785	0.0789809	89	731	0.121751	144	766	0.18799	193	815	0.23681	227	830	0.273494
CCCAGA	44	606	0.0726073	49	531	0.0922787	82	592	0.138514	107	587	0.182283	119	600	0.198333
CCCAGC	42	707	0.0594059	75	680	0.110294	108	686	0.157434	135	748	0.180481	206	764	0.269634
CCCAGG	116	1312	0.0884146	158	1172	0.134812	280	1258	0.222576	362	1267	0.285714	369	1175	0.314043
CCCCAA	26	460	0.0565217	39	393	0.0992366	64	457	0.140044	87	432	0.201389	102	454	0.22467
CCCCAC	21	491	0.0427699	33	412	0.0800971	58	471	0.123142	66	481	0.137214	103	431	0.238979
CCCCAG	45	646	0.0696594	61	550	0.110909	95	592	0.160473	121	657	0.18417	153	656	0.233232
CCCCCA	8	406	0.0197044	10	329	0.0303951	16	369	0.0433604	22	352	0.0625	51	376	0.135638
CCCCCC	13	276	0.0471014	19	244	0.0778689	23	249	0.0923695	28	243	0.115226	47	236	0.199153
CCCCCG	28	581	0.0481928	42	530	0.0792453	51	529	0.0964083	81	483	0.167702	111	538	0.20632
CCCCGA	31	567	0.0546737	62	526	0.117871	91	575	0.158261	112	589	0.190153	126	522	0.241379
CCCCGC	42	714	0.0588235	46	637	0.0722135	88	669	0.13154	138	636	0.216981	148	638	0.231975
CCCCGG	86	1271	0.0676633	130	1099	0.118289	253	1249	0.202562	342	1249	0.273819	388	1137	0.341249
CCCGAA	44	700	0.0628571	70	575	0.121739	105	608	0.172697	136	588	0.231293	148	660	0.224242
CCCGAC	37	738	0.0501355	63	656	0.0960366	84	691	0.121563	122	626	0.194888	159	662	0.240181
CCCGAG	56	867	0.0645905	104	785	0.132484	147	923	0.159263	174	843	0.206406	217	817	0.265606
CCCGCA	38	737	0.0515604	52	693	0.0750361	93	772	0.120466	124	751	0.165113	132	730	0.180822
CCCGCC	38	677	0.05613	47	580	0.0810345	87	691	0.125904	92	604	0.152318	118	575	0.205217
CCCGCG	111	1563	0.0710173	176	1362	0.129222	234	1472	0.158967	322	1439	0.223767	420	1473	0.285132
CCCGGA	52	897	0.057971	81	734	0.110354	134	770	0.174026	178	785	0.226752	222	793	0.27995
CCCGGC	78	1166	0.0668954	117	1041	0.112392	157	1120	0.140179	209	1058	0.197543	269	1048	0.256679
CCCGGG	154	1854	0.0830636	271	1766	0.153454	344	1903	0.180767	497	1869	0.265918	586	1737	0.337363
CCGAAA	79	774	0.102067	94	638	0.147335	178	817	0.21787	190	739	0.257104	274	776	0.353093
CCGAAC	65	758	0.085752	100	640	0.15625	160	720	0.222222	189	640	0.295312	246	720	0.341667
CCGAAG	65	870	0.0747126	120	739	0.162382	186	801	0.23221	217	811	0.267571	255	766	0.332898
CCGACA	67	840	0.0797619	109	699	0.155937	175	782	0.223785	236	778	0.303342	278	796	0.349246
CCGACC	47	746	0.0630027	88	647	0.136012	145	736	0.197011	174	654	0.266055	201	632	0.318038
CCGACG	93	1045	0.0889952	157	971	0.161689	227	1052	0.215779	299	944	0.316737	367	1011	0.363007
CCGAGA	57	836	0.0681818	105	665	0.157895	139	755	0.184106	220	863	0.254925	243	745	0.326174
CCGAGC	76	1415	0.0537102	115	1224	0.0939542	157	1304	0.120399	304	1224	0.248366	296	1147	0.258065
CCGAGG	126	1558	0.0808729	203	1452	0.139807	309	1589	0.194462	449	1520	0.295395	505	1476	0.342141
CCGCAA	29	904	0.0320796	37	735	0.0503401	95	795	0.119497	121	807	0.149938	131	712	0.183989
CCGCAC	29	848	0.0341981	57	685	0.0832117	68	702	0.0968661	107	754	0.14191	122	735	0.165986
CCGCAG	52	940	0.0553191	96	837	0.114695	131	938	0.139659	190	944	0.201271	204	887	0.229989
CCGCCA	45	848	0.053066	61	657	0.0928463	102	802	0.127182	124	713	0.173913	153	765	0.2
CCGCCC	30	715	0.041958	65	628	0.103503	100	693	0.1443	116	625	0.1856	147	637	0.230769
CCGCCG	90	1287	0.0699301	148	1118	0.132379	252	1248	0.201923	350	1179	0.296862	403	1133	0.355693
CCGCGA	44	1070	0.0411215	100	955	0.104712	135	1009	0.133796	192	927	0.20712	199	926	0.214903
CCGCGC	65	1596	0.0407268	117	1346	0.0869242	169	1421	0.11893	247	1385	0.178339	286	1291	0.221534
CCGCGG	182	2500	0.0728	332	2217	0.149752	480	2289	0.209699	637	2331	0.273273	747	2172	0.343923
CCGGAA	64	1002	0.0638723	111	834	0.133094	160	972	0.164609	217	963	0.225337	265	928	0.28556
CCGGAC	45	1012	0.0444664	102	780	0.130769	141	933	0.151125	177	884	0.200226	238	837	0.284349
CCGGAG	93	1336	0.0696108	159	1140	0.139474	266	1305	0.203831	338	1229	0.27502	333	1125	0.296
CCGGCA	98	1367	0.0716898	144	1086	0.132597	205	1214	0.168863	238	1126	0.211368	335	1205	0.278008
CCGGCC	76	1136	0.0669014	106	965	0.109845	168	996	0.168675	215	926	0.232181	279	906	0.307947
CCGGCG	178	2222	0.080108	259	1884	0.137473	388	2046	0.189638	518	1981	0.261484	611	1869	0.326913
CCGGGA	122	1605	0.0760125	215	1440	0.149306	319	1538	0.207412	401	1436	0.279248	464	1373	0.337946
CCGGGC	162	2129	0.0760921	287	1815	0.158127	394	1903	0.207042	557	1812	0.307395	775	1743	0.444636
CCGGGG	176	2824	0.0623229	327	2562	0.127635	557	2751	0.202472	646	2637	0.244975	773	2465	0.31359
CGAAAA	102	1026	0.0994152	142	899	0.157953	230	1001	0.22977	317	1045	0.303349	379	1048	0.361641
CGAAAC	88	992	0.0887097	151	883	0.171008	194	921	0.210641	266	893	0.297872	345	964	0.357884
CGAAAG	107	1294	0.0826893	184	1111	0.165617	282	1176	0.239796	382	1299	0.294072	465	1251	0.371703
CGAACA	109	989	0.110212	152	930	0.163441	212	1030	0.205825	297	998	0.297595	390	1083	0.360111
CGAACC	79	862	0.0916473	138	782	0.176471	183	860	0.212791	237	863	0.274623	295	842	0.350356
CGAACG	121	1367	0.088515	217	1202	0.180532	350	1418	0.246827	465	1377	0.337691	609	1470	0.414286
CGAAGA	70	947	0.0739176	123	823	0.149453	187	911	0.205269	247	858	0.287879	322	940	0.342553
CGAAGC	141	1745	0.0808023	245	1518	0.161397	352	1627	0.216349	528	1642	0.321559	675	1642	0.411084
CGAAGG	165	1887	0.0874404	280	1564	0.179028	425	1848	0.229978	531	1717	0.30926	707	1781	0.396968
CGACAA	82	984	0.0833333	134	890	0.150562	178	975	0.182564	264	985	0.26802	296	965	0.306736
CGACAC	72	961	0.074922	132	908	0.145374	165	931	0.177229	228	953	0.239244	275	938	0.293177
CGACAG	98	1181	0.0829805	167	1107	0.150858	245	1188	0.206229	301	1159	0.259707	426	1273	0.334643
CGACCA	79	966	0.0817805	114	800	0.1425	178	901	0.197558	235	882	0.26644	296	906	0.326711
CGACCC	54	791	0.068268	86	715	0.12028	189	839	0.225268	225	808	0.278465	241	782	0.308184
CGACCG	141	1444	0.0976454	202	1249	0.161729	299	1343	0.222636	399	1326	0.300905	515	1385	0.371841
CGACGA	47	985	0.0477157	118	856	0.13785	183	982	0.186354	248	968	0.256198	296	959	0.308655
CGACGC	134	2977	0.0450118	210	2639	0.0795756	323	2836	0.113893	466	2333	0.199743	602	2342	0.257045
CGACGG	193	2385	0.0809224	419	2128	0.196898	575	2380	0.241597	797	2459	0.324115	982	2361	0.415925
CGAGAA	95	1042	0.0911708	171	901	0.189789	228	1013	0.225074	266	1027	0.259007	361	1104	0.326993
CGAGAC	57	927	0.0614887	111	815	0.136196	144	920	0.156522	221	878	0.251708	217	861	0.252033
CGAGAG	106	1244	0.085209	154	1085	0.141935	222	1197	0.185464	302	1152	0.262153	362	1162	0.311532
CGAGCA	93	1246	0.0746388	159	1138	0.139719	253	1293	0.195669	320	1187	0.269587	418	1280	0.326562
CGAGCC	64	1090	0.0587156	103	938	0.109808	172	1008	0.170635	215	960	0.223958	277	916	0.302402
CGAGCG	159	2583	0.0615563	298	2192	0.135949	398	2339	0.170158	571	2374	0.240522	615	2097	0.293276
CGAGGA	64	1151	0.0556038	151	1016	0.148622	201	1128	0.178191	288	1085	0.265438	315	1040	0.302885
CGAGGC	150	1761	0.0851789	261	1576	0.165609	363	1656	0.219203	503	1539	0.326836	609	1487	0.409549
CGAGGG	254	2926	0.0868079	455	2429	0.18732	621	2749	0.2259	849	2648	0.320619	932	2453	0.379943
CGCAAA	89	1205	0.0738589	172	1031	0.166828	234	1210	0.193388	246	1062	0.231638	367	1191	0.308144
CGCAAC	98	1066	0.0919325	152	940	0.161702	201	1084	0.185424	265	1074	0.246741	295	1053	0.280152
CGCAAG	100	1296	0.0771605	166	1144	0.145105	214	1262	0.169572	316	1298	0.243451	348	1232	0.282468
CGCACA	75	1158	0.0647668	125	1085	0.115207	178	1109	0.160505	224	1077	0.207985	242	1119	0.216265
CGCACC	75	980	0.0765306	133	921	0.144408	172	941	0.182784	253	971	0.260556	336	996	0.337349
CGCACG	141	1640	0.0859756	252	1508	0.167109	322	1676	0.192124	390	1538	0.253576	478	1595	0.299687
CGCAGA	69	998	0.0691383	121	926	0.13067	177	1052	0.168251	260	1009	0.257681	294	1015	0.289655
CGCAGC	134	1712	0.078271	245	1568	0.15625	327	1670	0.195808	416	1591	0.261471	574	1620	0.354321
CGCAGG	220	2272	0.096831	306	1906	0.160546	529	2210	0.239367	616	2094	0.294174	664	1861	0.356797
CGCCAA	86	1271	0.0676633	142	1080	0.131481	226	1139	0.19842	271	1161	0.233419	320	1112	0.28777
CGCCAC	66	1039	0.0635226	94	857	0.109685	171	1054	0.162239	198	994	0.199195	241	960	0.251042
CGCCAG	74	1288	0.0574534	165	1222	0.135025	178	1326	0.134238	267	1274	0.209576	316	1285	0.245914
CGCCCA	36	1037	0.0347155	71	813	0.0873309	126	966	0.130435	152	888	0.171171	198	930	0.212903
CGCCCC	43	806	0.0533499	62	713	0.0869565	136	770	0.176623	169	734	0.230245	185	739	0.250338
CGCCCG	118	1483	0.0795684	185	1251	0.147882	301	1445	0.208304	360	1385	0.259928	461	1446	0.318811
CGCCGA	70	1245	0.0562249	102	1116	0.0913978	149	1163	0.128117	195	1126	0.173179	274	1127	0.243123
CGCCGC	102	1716	0.0594406	158	1522	0.103811	251	1707	0.147042	334	1639	0.203783	381	1505	0.253156
CGCCGG	120	2515	0.0477137	249	2083	0.119539	324	2238	0.144772	419	2202	0.190282	531	1966	0.270092
CGCGAA	85	1275	0.0666667	160	1063	0.150517	246	1272	0.193396	292	1239	0.235674	421	1309	0.32162
CGCGAC	65	1224	0.0531046	140	1072	0.130597	192	1225	0.156735	243	1207	0.201326	305	1182	0.258037
CGCGAG	100	1852	0.0539957	163	1567	0.10402	248	1679	0.147707	331	1650	0.200606	373	1584	0.23548
CGCGCA	96	1601	0.0599625	136	1293	0.105182	170	1507	0.112807	222	1359	0.163355	267	1264	0.211234
CGCGCC	53	1328	0.0399096	88	1123	0.0783615	155	1247	0.124298	218	1125	0.193778	229	1084	0.211255
CGCGCG	128	2968	0.0431267	213	2543	0.0837593	307	2796	0.1098	435	2563	0.169723	473	2237	0.211444
CGCGGA	104	1716	0.0606061	164	1553	0.105602	222	1648	0.134709	347	1607	0.21593	375	1517	0.247198
CGCGGC	180	2447	0.0735595	302	2049	0.147389	463	2243	0.20642	643	2066	0.311229	747	1993	0.374812
CGCGGG	220	3566	0.0616938	352	2981	0.118081	559	3427	0.163116	725	3137	0.231113	835	2969	0.281239
CGGAAA	121	1370	0.0883212	189	1200	0.1575	290	1325	0.218868	369	1380	0.267391	440	1337	0.329095
CGGAAC	107	1269	0.0843184	190	1153	0.164788	289	1242	0.232689	363	1289	0.281614	396	1271	0.311566
CGGAAG	125	1574	0.0794155	212	1356	0.156342	346	1626	0.212792	444	1609	0.275948	522	1600	0.32625
CGGACA	127	1526	0.0832241	196	1295	0.151351	291	1511	0.192588	381	1508	0.252653	460	1493	0.308104
CGGACC	98	1287	0.0761461	161	1139	0.141352	246	1249	0.196958	299	1160	0.257759	384	1149	0.334204
CGGACG	135	1772	0.0761851	249	1552	0.160438	404	1873	0.215697	494	1838	0.26877	642	1844	0.348156
CGGAGA	114	1211	0.0941371	149	1061	0.140434	261	1202	0.217138	328	1212	0.270627	431	1216	0.354441
CGGAGC	198	2238	0.0884718	361	2049	0.176184	502	2159	0.232515	700	2109	0.331911	834	2080	0.400962
CGGAGG	261	2753	0.0948057	478	2490	0.191968	636	2692	0.236256	950	2804	0.338802	1083	2673	0.405163
CGGCAA	117	1596	0.0733083	216	1407	0.153518	325	1574	0.20648	423	1644	0.257299	520	1563	0.332694
CGGCAC	133	1523	0.0873276	193	1351	0.142857	281	1474	0.190638	369	1509	0.244533	440	1493	0.294709
CGGCAG	150	1861	0.0806018	249	1621	0.153609	380	1886	0.201485	492	1832	0.268559	585	1795	0.325905
CGGCCA	105	1429	0.073478	151	1195	0.12636	303	1505	0.201329	377	1446	0.260719	408	1359	0.300221
CGGCCC	91	1220	0.0745902	153	1057	0.144749	224	1260	0.177778	267	1150	0.232174	364	1137	0.320141
CGGCCG	164	2304	0.0711806	289	2010	0.143781	424	2157	0.196569	603	2139	0.281907	696	1899	0.366509
CGGCGA	126	1798	0.0700779	226	1572	0.143766	313	1676	0.186754	389	1686	0.230724	512	1682	0.3044
CGGCGC	185	2659	0.069575	316	2269	0.139268	424	2432	0.174342	636	2315	0.27473	792	2258	0.350753
CGGCGG	330	3880	0.0850515	584	3318	0.17601	870	3790	0.229551	1210	3789	0.319345	1411	3541	0.398475
CGGGAA	107	3627	0.029501	235	3541	0.0663654	311	4023	0.0773055	405	3965	0.102144	491	3438	0.142816
CGGGAC	114	1830	0.0622951	177	1527	0.115914	266	1669	0.159377	355	1652	0.214891	464	1575	0.294603
CGGGAG	183	2467	0.0741792	344	2229	0.154329	508	2395	0.212109	703	2370	0.296624	853	2380	0.358403
CGGGCA	202	2489	0.0811571	279	2072	0.134653	488	2326	0.209802	602	2112	0.285038	732	2003	0.365452
CGGGCC	140	1850	0.0756757	246	1667	0.14757	335	1772	0.189052	408	1559	0.261706	552	1504	0.367021
CGGGCG	274	3255	0.0841782	424	2852	0.148668	613	3034	0.202044	814	2837	0.286923	1039	2636	0.394158
CGGGGA	184	2235	0.0823266	315	1952	0.161373	484	2273	0.212934	580	2088	0.277778	800	2123	0.376825
CGGGGC	266	2565	0.103704	420	2127	0.197461	569	2348	0.242334	842	2291	0.367525	1080	2246	0.480855
CGGGGG	239	4694	0.0509161	421	3962	0.106259	581	4521	0.128511	910	4174	0.218016	1017	3884	0.261843
GAAAAA	88	798	0.110276	129	746	0.172922	184	797	0.230866	243	791	0.307206	315	876	0.359589
GAAAAC	91	794	0.11461	113	687	0.164483	224	774	0.289406	220	767	0.286832	250	691	0.361795
GAAAAG	108	1028	0.105058	186	1023	0.181818	221	1041	0.212296	335	1051	0.318744	422	1122	0.376114
GAAACA	88	809	0.108776	132	744	0.177419	188	817	0.23011	228	771	0.29572	301	808	0.372525
GAAACC	51	632	0.0806962	112	591	0.189509	149	668	0.223054	197	633	0.311216	238	638	0.373041
GAAACG	116	1108	0.104693	210	1052	0.19962	315	1150	0.273913	430	1194	0.360134	486	1258	0.386328
GAAAGA	86	859	0.100116	145	735	0.197279	184	810	0.22716	254	826	0.307506	277	850	0.325882
GAAAGC	103	998	0.103206	193	919	0.210011	244	958	0.254697	329	1005	0.327363	397	1013	0.391905
GAAAGG	194	1862	0.104189	305	1697	0.179729	454	1845	0.24607	564	1768	0.319005	750	1742	0.43054
GAACAA	63	761	0.0827858	104	629	0.165342	154	778	0.197943	199	708	0.281073	249	757	0.32893
GAACAC	69	729	0.0946502	96	630	0.152381	152	749	0.202937	187	717	0.260809	249	768	0.324219
GAACAG	94	1022	0.0919765	130	893	0.145577	215	975	0.220513	338	1081	0.312673	412	1071	0.384687
GAACCA	50	651	0.0768049	100	612	0.163399	120	667	0.17991	184	671	0.274218	226	716	0.315642
GAACCC	59	623	0.094703	83	495	0.167677	100	554	0.180505	157	578	0.271626	218	575	0.37913
GAACCG	95	1048	0.0906489	179	965	0.185492	258	1044	0.247126	332	1072	0.309701	453	1116	0.405914
GAACGA	71	886	0.0801354	119	784	0.151786	196	923	0.212351	246	852	0.288732	324	892	0.363229
GAACGC	83	1043	0.0795781	151	966	0.156315	231	1156	0.199827	311	1049	0.296473	401	1133	0.353928
GAACGG	234	2239	0.104511	403	1935	0.208269	557	2151	0.258949	737	2162	0.340888	1021	2268	0.450176
GAAGAA	74	764	0.0968586	123	665	0.184962	194	821	0.236297	208	782	0.265985	298	826	0.360775
GAAGAC	47	728	0.0645604	94	640	0.146875	125	753	0.166003	195	676	0.288462	210	720	0.291667
GAAGAG	78	1135	0.0687225	179	955	0.187435	217	1147	0.189189	341	1119	0.304736	353	1031	0.342386
GAAGCA	84	1030	0.0815534	113	818	0.138142	180	940	0.191489	219	922	0.237527	295	922	0.319957
GAAGCC	56	805	0.0695652	103	700	0.147143	176	761	0.231275	212	797	0.265997	240	725	0.331034
GAAGCG	183	1859	0.09844	300	1737	0.172712	420	1887	0.222576	587	1860	0.315591	681	1775	0.383662
GAAGGA	96	1062	0.0903955	135	896	0.15067	191	1047	0.182426	262	1009	0.259663	370	1058	0.349716
GAAGGC	144	1574	0.0914867	269	1443	0.186417	349	1622	0.215166	465	1495	0.311037	657	1585	0.414511
GAAGGG	242	2395	0.101044	426	2203	0.193373	586	2398	0.24437	738	2280	0.323684	937	2254	0.415705
GACAAA	71	716	0.099162	107	670	0.159701	149	761	0.195795	197	732	0.269126	238	743	0.320323
GACAAC	69	738	0.0934959	93	599	0.155259	146	696	0.20977	175	692	0.25289	227	687	0.330422
GACAAG	96	1059	0.0906516	156	872	0.178899	197	988	0.199393	326	1003	0.325025	345	968	0.356405
GACACA	59	782	0.0754476	106	693	0.152958	179	802	0.223192	181	790	0.229114	273	869	0.314154
GACACC	62	656	0.0945122	99	614	0.161238	116	639	0.181534	185	679	0.272459	212	672	0.315476
GACACG	133	1159	0.114754	206	1036	0.198842	304	1186	0.256324	391	1186	0.32968	496	1215	0.40823
GACAGA	60	780	0.0769231	91	691	0.131693	158	805	0.196273	204	772	0.264249	285	872	0.326835
GACAGC	78	950	0.0821053	120	819	0.14652	190	1001	0.18981	297	1009	0.294351	347	1029	0.337221
GACAGG	161	1844	0.0873102	310	1646	0.188335	425	1870	0.227273	578	1787	0.323447	714	1862	0.383459
GACCAA	53	682	0.0777126	78	583	0.133791	93	691	0.134588	172	679	0.253314	207	691	0.299566
GACCAC	31	651	0.047619	81	545	0.148624	114	638	0.178683	153	607	0.252059	189	639	0.295775
GACCAG	85	997	0.0852558	138	822	0.167883	194	971	0.199794	240	960	0.25	327	962	0.339917
GACCCA	22	599	0.0367279	53	553	0.0958409	86	603	0.14262	112	606	0.184818	155	654	0.237003
GACCCC	32	500	0.064	54	484	0.11157	76	527	0.144213	130	513	0.253411	148	477	0.310273
GACCCG	94	995	0.0944724	136	863	0.15759	212	980	0.216327	251	914	0.274617	362	985	0.367513
GACCGA	55	887	0.0620068	82	731	0.112175	128	803	0.159402	183	804	0.227612	260	817	0.318237
GACCGC	67	1021	0.0656219	89	916	0.0971616	113	965	0.117098	201	1020	0.197059	284	1014	0.280079
GACCGG	148	2019	0.0733036	241	1784	0.13509	402	1962	0.204893	529	1964	0.269348	702	1946	0.36074
GACGAA	63	795	0.0792453	98	682	0.143695	166	842	0.19715	177	760	0.232895	270	838	0.322196
GACGAC	57	834	0.0683453	75	670	0.11194	115	762	0.150919	181	747	0.242303	218	771	0.28275
GACGAG	128	1452	0.0881543	204	1282	0.159126	268	1310	0.20458	376	1315	0.285932	459	1329	0.345372
GACGCA	83	962	0.0862786	118	887	0.133033	159	1002	0.158683	210	978	0.214724	227	873	0.260023
GACGCC	75	969	0.0773994	102	853	0.119578	165	982	0.168024	189	867	0.217993	270	903	0.299003
GACGCG	151	2120	0.0712264	253	1849	0.136831	372	2032	0.183071	494	1958	0.252298	597	1819	0.328202
GACGGA	108	1353	0.0798226	169	1228	0.137622	215	1305	0.164751	307	1261	0.243458	333	1299	0.256351
GACGGC	124	1838	0.0674646	227	1614	0.140644	285	1703	0.167352	410	1639	0.250153	589	1729	0.340659
GACGGG	199	2838	0.0701198	385	2524	0.152536	509	2723	0.186926	697	2640	0.264015	797	2503	0.318418
GAGAAA	95	873	0.10882	137	684	0.200292	192	865	0.221965	253	796	0.317839	325	837	0.388292
GAGAAC	67	790	0.0848101	100	629	0.158983	150	735	0.204082	225	784	0.28699	237	701	0.338088
GAGAAG	105	1138	0.0922671	179	972	0.184156	252	1049	0.240229	305	1026	0.297271	400	1023	0.391007
GAGACA	69	873	0.0790378	120	737	0.162822	169	816	0.207108	233	841	0.277051	285	929	0.306781
GAGACC	55	763	0.0720839	98	591	0.165821	136	690	0.197101	195	657	0.296804	209	674	0.310089
GAGACG	135	1156	0.116782	194	1070	0.181308	324	1212	0.267327	365	1089	0.33517	475	1192	0.39849
GAGAGA	98	919	0.106638	135	733	0.184175	191	874	0.218535	258	856	0.301402	295	822	0.358881
GAGAGC	103	1039	0.0991338	127	912	0.139254	191	963	0.198339	258	972	0.265432	321	970	0.330928
GAGAGG	191	1788	0.106823	322	1735	0.185591	491	1915	0.256397	637	1856	0.343211	839	1932	0.434265
GAGCAA	75	878	0.0854214	137	865	0.158382	161	929	0.173305	220	877	0.250855	304	968	0.31405
GAGCAC	83	921	0.0901194	116	777	0.149292	157	904	0.173673	183	858	0.213287	278	913	0.304491
GAGCAG	96	1210	0.0793388	171	1058	0.161626	239	1233	0.193836	292	1170	0.249573	409	1145	0.357205
GAGCCA	64	901	0.0710322	107	842	0.127078	155	898	0.172606	217	832	0.260817	273	953	0.286464
GAGCCC	53	774	0.0684755	90	702	0.128205	136	752	0.180851	196	726	0.269972	233	768	0.303385
GAGCCG	120	1363	0.0880411	237	1249	0.189752	266	1383	0.192336	426	1273	0.334643	551	1299	0.424172
GAGCGA	96	1176	0.0816327	149	1072	0.138993	182	1134	0.160494	304	1186	0.256324	382	1192	0.32047
GAGCGC	102	1627	0.0626921	117	1400	0.0835714	215	1556	0.138175	284	1536	0.184896	410	1474	0.278155
GAGCGG	262	2770	0.0945848	424	2353	0.180195	594	2638	0.225171	833	2597	0.320755	1070	2639	0.405457
GAGGAA	82	1102	0.0744102	188	1078	0.174397	248	1197	0.207185	292	1132	0.257951	401	1155	0.347186
GAGGAC	69	1144	0.0603147	121	986	0.122718	177	1082	0.163586	250	1038	0.240848	336	1042	0.322457
GAGGAG	160	1701	0.0940623	236	1543	0.152949	355	1689	0.210184	481	1610	0.298758	581	1602	0.362672
GAGGCA	155	1831	0.0846532	253	1574	0.160737	335	1644	0.203771	423	1652	0.256053	585	1572	0.372137
GAGGCC	110	1605	0.0685358	165	1260	0.130952	250	1384	0.180636	313	1357	0.230656	396	1181	0.335309
GAGGCG	213	2447	0.0870454	339	2066	0.164085	472	2283	0.206746	654	2295	0.284967	814	2216	0.367329
GAGGGA	133	1751	0.0759566	262	1551	0.168923	329	1731	0.190064	459	1704	0.269366	631	1627	0.38783
GAGGGC	174	2205	0.0789116	290	1854	0.156419	466	2082	0.223823	592	1861	0.318109	860	1935	0.444444
GAGGGG	247	3157	0.0782388	405	2841	0.142555	587	3244	0.180949	827	3033	0.272667	1026	3008	0.34109
GCAAAA	126	1180	0.10678	193	1104	0.174819	309	1272	0.242925	386	1241	0.311039	423	1243	0.340306
GCAAAC	103	1078	0.0955473	161	963	0.167186	245	1098	0.223133	278	1015	0.273892	397	1116	0.355735
GCAAAG	159	1504	0.105718	292	1456	0.200549	376	1558	0.241335	453	1448	0.312845	558	1587	0.351607
GCAACA	106	1149	0.0922541	193	1025	0.188293	279	1184	0.235642	310	1087	0.285189	395	1180	0.334746
GCAACC	84	938	0.0895522	122	813	0.150062	201	930	0.216129	239	873	0.273769	299	885	0.337853
GCAACG	218	1745	0.124928	305	1624	0.187808	519	1944	0.266975	625	1854	0.337109	786	1961	0.400816
GCAAGA	103	1070	0.0962617	194	941	0.206164	252	1149	0.219321	323	1095	0.294977	406	1078	0.376623
GCAAGC	125	1458	0.0857339	211	1238	0.170436	345	1483	0.232637	464	1463	0.317157	561	1481	0.378798
GCAAGG	301	2659	0.1132	482	2318	0.207938	713	2751	0.259178	899	2517	0.357171	1094	2600	0.420769
GCACAA	100	1183	0.0845309	149	956	0.155858	225	1123	0.200356	286	1050	0.272381	353	1129	0.312666
GCACAC	76	1026	0.0740741	125	941	0.132837	184	1108	0.166065	257	1007	0.255214	288	1079	0.266914
GCACAG	123	1451	0.0847691	234	1325	0.176604	285	1356	0.210177	390	1452	0.268595	453	1457	0.310913
GCACCA	77	1068	0.0720974	114	849	0.134276	163	1061	0.153629	219	928	0.235991	295	1022	0.28865
GCACCC	76	821	0.09257	108	740	0.145946	173	847	0.20425	210	809	0.25958	248	818	0.303178
GCACCG	128	1419	0.0902044	232	1227	0.189079	352	1499	0.234823	427	1410	0.302837	551	1446	0.381051
GCACGA	109	1193	0.0913663	208	1121	0.185549	244	1255	0.194422	319	1137	0.280563	346	1170	0.295726
GCACGC	143	1620	0.0882716	231	1514	0.152576	359	1676	0.2142	427	1578	0.270596	599	1677	0.357185
GCACGG	334	3121	0.107017	613	2969	0.206467	882	3358	0.262656	1154	3289	0.350867	1419	3292	0.431045
GCAGAA	105	1063	0.098777	150	950	0.157895	279	1121	0.248885	315	1087	0.289788	356	1117	0.318711
GCAGAC	67	1017	0.06588	146	903	0.161683	201	1022	0.196673	217	935	0.232086	274	980	0.279592
GCAGAG	171	1815	0.0942149	290	1676	0.173031	412	1857	0.221863	598	1814	0.329658	648	1812	0.357616
GCAGCA	126	1362	0.092511	189	1255	0.150598	297	1369	0.216947	412	1393	0.295765	437	1368	0.319444
GCAGCC	87	1238	0.0702746	152	1090	0.13945	270	1326	0.20362	311	1183	0.262891	377	1119	0.336908
GCAGCG	314	3032	0.103562	583	2780	0.209712	755	3163	0.238697	940	3061	0.307089	1119	2981	0.375377
GCAGGA	174	1639	0.106162	277	1517	0.182597	410	1672	0.245215	474	1683	0.28164	632	1662	0.380265
GCAGGC	186	2049	0.090776	300	1803	0.166389	432	2002	0.215784	573	1944	0.294753	746	1924	0.387734
GCAGGG	308	3799	0.081074	513	3373	0.15209	802	3798	0.211164	1039	3748	0.277215	1191	3540	0.336441
GCCAAA	77	901	0.0854606	127	845	0.150296	201	953	0.210913	236	922	0.255965	295	951	0.3102
GCCAAC	65	878	0.0740319	129	790	0.163291	147	854	0.172131	196	810	0.241975	256	883	0.289921
GCCAAG	111	1263	0.087886	178	1129	0.157662	267	1297	0.20586	344	1258	0.27345	421	1213	0.347073
GCCACA	73	898	0.0812918	102	793	0.128625	157	908	0.172907	195	890	0.219101	254	928	0.273707
GCCACC	76	783	0.0970626	115	728	0.157967	180	758	0.237467	260	760	0.342105	284	827	0.34341
GCCACG	181	1689	0.107164	284	1544	0.183938	455	1784	0.255045	550	1755	0.31339	711	1822	0.390231
GCCAGA	78	960	0.08125	140	864	0.162037	174	989	0.175935	222	933	0.237942	275	926	0.296976
GCCAGC	129	1377	0.0936819	183	1151	0.158992	309	1444	0.213989	384	1351	0.284234	490	1431	0.342418
GCCAGG	239	2333	0.102443	402	2073	0.193922	567	2381	0.238135	733	2278	0.321773	925	2285	0.404814
GCCCAA	74	785	0.0942675	96	712	0.134831	149	843	0.17675	170	758	0.224274	246	815	0.30184
GCCCAC	51	727	0.0701513	77	686	0.112245	126	790	0.159494	179	809	0.221261	235	867	0.27105
GCCCAG	95	1088	0.0873162	143	1025	0.139512	198	1166	0.169811	291	1146	0.253927	350	1127	0.310559
GCCCCA	48	706	0.0679887	90	640	0.140625	143	748	0.191176	158	679	0.232695	228	697	0.327116
GCCCCC	47	612	0.0767974	69	522	0.132184	130	629	0.206677	145	573	0.253054	182	543	0.335175
GCCCCG	125	1165	0.107296	190	1015	0.187192	289	1156	0.25	355	1184	0.299831	420	1111	0.378038
GCCCGA	82	933	0.0878885	118	838	0.140811	203	970	0.209278	276	939	0.29393	315	959	0.328467
GCCCGC	100	1268	0.0788644	157	1137	0.138083	233	1238	0.188207	326	1322	0.246596	400	1260	0.31746
GCCCGG	251	2398	0.104671	414	2248	0.184164	690	2571	0.268378	855	2456	0.348127	962	2424	0.396865
GCCGAA	69	1082	0.0637708	117	881	0.132804	205	1048	0.195611	228	993	0.229607	299	961	0.311134
GCCGAC	93	1091	0.0852429	113	960	0.117708	167	1055	0.158294	200	1007	0.19861	263	965	0.272539
GCCGAG	124	1664	0.0745192	191	1480	0.129054	341	1681	0.202855	450	1573	0.286078	462	1512	0.305556
GCCGCA	105	1406	0.0746799	190	1233	0.154096	252	1431	0.176101	350	1362	0.256975	347	1321	0.26268
GCCGCC	86	1177	0.0730671	108	993	0.108761	192	1198	0.160267	240	1106	0.216998	272	986	0.275862
GCCGCG	199	2964	0.067139	374	2574	0.145299	480	2730	0.175824	654	2711	0.241239	735	2593	0.283455
GCCGGA	106	1649	0.0642814	154	1386	0.111111	228	1550	0.147097	267	1328	0.201054	361	1356	0.266224
GCCGGC	141	2097	0.0672389	171	1715	0.0997085	313	1867	0.167649	396	1683	0.235294	481	1585	0.30347
GCCGGG	170	3473	0.048949	344	2956	0.116373	474	3224	0.147022	581	3107	0.186997	733	2959	0.247719
GCGAAA	153	1621	0.0943862	248	1452	0.170799	368	1625	0.226462	450	1516	0.296834	536	1558	0.344031
GCGAAC	121	1378	0.0878084	207	1249	0.165733	300	1384	0.216763	335	1295	0.258687	470	1455	0.323024
GCGAAG	186	1949	0.0954336	355	1788	0.198546	450	1936	0.232438	551	1905	0.289239	713	1953	0.365079
GCGACA	149	1511	0.0986102	225	1391	0.161754	323	1513	0.213483	434	1542	0.281453	512	1508	0.339523
GCGACC	112	1306	0.085758	165	1140	0.144737	228	1227	0.185819	326	1247	0.261427	397	1215	0.326749
GCGACG	256	2318	0.11044	438	2133	0.205345	662	2418	0.27378	835	2356	0.354414	947	2366	0.400254
GCGAGA	166	1689	0.098283	275	1451	0.189524	368	1658	0.221954	472	1581	0.298545	533	1620	0.329012
GCGAGC	149	1959	0.0760592	261	1789	0.145892	352	1902	0.185068	487	1874	0.259872	488	1721	0.283556
GCGAGG	369	3881	0.0950786	610	3496	0.174485	872	3805	0.229172	1207	3801	0.317548	1388	3742	0.370925
GCGCAA	159	1724	0.0922274	205	1485	0.138047	324	1623	0.19963	393	1515	0.259406	489	1603	0.305053
GCGCAC	151	1566	0.096424	181	1437	0.125957	277	1546	0.179172	371	1519	0.24424	447	1502	0.297603
GCGCAG	219	2382	0.0919395	353	2090	0.1689	515	2258	0.228078	643	2230	0.288341	762	2202	0.346049
GCGCCA	90	1429	0.0629811	174	1356	0.128319	237	1458	0.162551	283	1355	0.208856	329	1288	0.255435
GCGCCC	80	1323	0.0604686	127	1136	0.111796	202	1159	0.174288	277	1221	0.226863	276	1120	0.246429
GCGCCG	168	2362	0.0711262	269	2077	0.129514	403	2204	0.182849	507	2124	0.238701	644	2094	0.307545
GCGCGA	155	2007	0.0772297	260	1769	0.146976	374	1957	0.191109	469	1860	0.252151	601	1864	0.322425
GCGCGC	205	2491	0.0822963	286	2162	0.132285	409	2367	0.172793	552	2143	0.257583	631	2110	0.299052
GCGCGG	349	4537	0.0769231	609	3935	0.154765	876	4328	0.202403	1227	4456	0.275359	1384	4226	0.327496
GCGGAA	171	2193	0.0779754	273	1950	0.14	354	2201	0.160836	487	2202	0.221163	608	2069	0.293862
GCGGAC	135	2167	0.0622981	262	1977	0.132524	303	2077	0.145883	429	1920	0.223438	561	1940	0.289175
GCGGAG	245	3506	0.0698802	418	3104	0.134665	624	3537	0.176421	808	3374	0.239478	975	3333	0.292529
GCGGCA	254	2555	0.0994129	373	2232	0.167115	542	2559	0.211801	730	2381	0.306594	894	2551	0.350451
GCGGCC	180	2157	0.0834492	291	1818	0.160066	352	1886	0.186638	469	1825	0.256986	510	1690	0.301775
GCGGCG	325	4143	0.0784456	602	3654	0.164751	759	4015	0.189041	1109	3898	0.284505	1289	3565	0.361571
GCGGGA	177	3200	0.0553125	286	2725	0.104954	431	3092	0.139392	630	3028	0.208058	702	3030	0.231683
GCGGGC	336	3354	0.100179	509	2871	0.17729	702	3073	0.228441	1047	3077	0.340266	1280	2954	0.433311
GCGGGG	120	6388	0.0187852	179	5555	0.0322232	242	6378	0.0379429	284	6096	0.0465879	362	6176	0.058614
GGAAAA	123	1098	0.112022	177	963	0.183801	243	1086	0.223757	355	1126	0.315275	410	1137	0.360598
GGAAAC	99	954	0.103774	147	888	0.165541	197	934	0.210921	316	1041	0.303554	397	1063	0.373471
GGAAAG	152	1397	0.108805	226	1293	0.174787	301	1398	0.215308	436	1535	0.284039	500	1542	0.324254
GGAACA	95	1008	0.094246	173	968	0.178719	229	1093	0.209515	301	1074	0.280261	368	1069	0.344247
GGAACC	92	872	0.105505	179	847	0.211334	238	939	0.253461	275	905	0.303867	318	867	0.366782
GGAACG	144	1469	0.0980259	287	1342	0.21386	379	1600	0.236875	481	1558	0.308729	607	1607	0.377722
GGAAGA	98	1140	0.0859649	172	1052	0.163498	252	1104	0.228261	328	1135	0.288987	407	1194	0.340871
GGAAGC	113	1316	0.0858663	222	1219	0.182116	284	1370	0.207299	386	1297	0.29761	476	1337	0.356021
GGAAGG	234	2233	0.104792	432	2088	0.206897	493	2194	0.224704	658	2161	0.304489	886	2262	0.391689
GGACAA	88	1011	0.0870425	159	981	0.16208	239	1159	0.206212	260	1092	0.238095	320	1178	0.271647
GGACAC	93	1103	0.0843155	130	868	0.14977	199	1032	0.192829	255	1016	0.250984	363	1165	0.311588
GGACAG	145	1427	0.101612	184	1253	0.146848	258	1401	0.184154	411	1553	0.264649	459	1527	0.300589
GGACCA	106	1108	0.0956679	155	959	0.161627	188	1121	0.167707	263	1060	0.248113	366	1081	0.338575
GGACCC	72	883	0.0815402	110	728	0.151099	189	788	0.239848	240	802	0.299252	280	770	0.363636
GGACCG	185	1686	0.109727	274	1462	0.187415	402	1604	0.250623	560	1644	0.340633	731	1685	0.433828
GGACGA	98	1157	0.0847018	142	951	0.149317	204	1115	0.18296	227	1030	0.220388	369	1138	0.324253
GGACGC	132	1505	0.0877076	203	1260	0.161111	282	1490	0.189262	365	1434	0.254533	479	1476	0.324526
GGACGG	256	2432	0.105263	456	2273	0.200616	623	2442	0.255119	850	2573	0.330354	1084	2558	0.423769
GGAGAA	89	1007	0.0883813	166	922	0.180043	252	1065	0.23662	270	985	0.274112	358	1018	0.35167
GGAGAC	95	998	0.0951904	125	811	0.154131	179	991	0.180626	238	930	0.255914	303	929	0.326157
GGAGAG	133	1394	0.0954089	240	1270	0.188976	311	1455	0.213746	431	1410	0.305674	496	1354	0.366322
GGAGCA	124	1307	0.0948738	178	1077	0.165274	255	1280	0.199219	320	1224	0.261438	399	1228	0.324919
GGAGCC	109	1235	0.0882591	176	1049	0.167779	294	1131	0.259947	328	1099	0.298453	426	1089	0.391185
GGAGCG	182	2215	0.082167	367	1979	0.185447	483	2122	0.227615	660	2194	0.30082	818	2124	0.385122
GGAGGA	144	1484	0.097035	239	1281	0.186573	329	1397	0.235505	365	1293	0.282289	486	1384	0.351156
GGAGGC	222	2037	0.108984	364	1831	0.198798	461	1911	0.241235	661	1939	0.340897	887	1924	0.461019
GGAGGG	295	3055	0.096563	489	2661	0.183766	734	3001	0.244585	997	3009	0.331339	1199	2931	0.409075
GGCAAA	158	1662	0.0950662	247	1482	0.166667	356	1664	0.213942	424	1609	0.263518	565	1751	0.322673
GGCAAC	135	1522	0.0886991	218	1383	0.157628	329	1525	0.215738	384	1520	0.252632	531	1609	0.330019
GGCAAG	188	1914	0.0982236	273	1741	0.156806	403	2033	0.198229	488	2037	0.239568	613	2070	0.296135
GGCACA	170	1656	0.102657	263	1422	0.184951	356	1706	0.208675	477	1704	0.27993	531	1659	0.320072
GGCACC	126	1277	0.0986688	191	1234	0.154781	266	1346	0.197623	377	1407	0.267946	435	1374	0.316594
GGCACG	205	2046	0.100196	322	1898	0.169652	493	2180	0.226147	579	2125	0.272471	765	2268	0.337302
GGCAGA	124	1451	0.0854583	215	1385	0.155235	310	1536	0.201823	361	1541	0.234263	481	1514	0.317701
GGCAGC	197	1974	0.0997974	276	1704	0.161972	406	1963	0.206826	525	1870	0.280749	635	1932	0.328675
GGCAGG	231	2679	0.0862262	432	2414	0.178956	623	2715	0.229466	749	2673	0.28021	931	2659	0.350132
GGCCAA	115	1349	0.0852483	204	1312	0.155488	289	1463	0.197539	367	1489	0.246474	435	1463	0.297334
GGCCAC	126	1412	0.0892351	178	1142	0.155867	261	1356	0.192478	323	1365	0.23663	400	1360	0.294118
GGCCAG	154	1768	0.0871041	238	1530	0.155556	348	1834	0.189749	426	1746	0.243986	553	1850	0.298919
GGCCCA	87	1225	0.0710204	141	1068	0.132022	206	1217	0.169269	319	1252	0.254792	406	1281	0.31694
GGCCCC	82	970	0.0845361	134	891	0.150393	193	975	0.197949	279	1074	0.259777	335	988	0.339069
GGCCCG	183	1888	0.096928	323	1664	0.194111	436	1880	0.231915	572	1900	0.301053	684	1835	0.372752
GGCCGA	117	1443	0.0810811	180	1282	0.140406	228	1467	0.155419	284	1388	0.204611	379	1349	0.280949
GGCCGC	134	1967	0.068124	208	1659	0.125377	309	1889	0.163579	433	1856	0.233297	581	1891	0.307245
GGCCGG	268	2976	0.0900538	382	2585	0.147776	593	2887	0.205404	703	2717	0.258741	913	2630	0.347148
GGCGAA	141	1699	0.08299	186	1452	0.128099	269	1736	0.154954	352	1659	0.212176	431	1675	0.257313
GGCGAC	134	1966	0.0681587	207	1656	0.125	285	1851	0.153971	385	1830	0.210383	376	1730	0.217341
GGCGAG	173	2210	0.0782805	311	2071	0.150169	423	2223	0.190283	528	2189	0.241206	625	2238	0.279267
GGCGCA	153	2211	0.0691995	212	1791	0.11837	300	1967	0.152517	380	1960	0.193878	447	1925	0.232208
GGCGCC	108	2073	0.0520984	191	1791	0.106644	267	1967	0.13574	302	1813	0.166575	434	1897	0.228782
GGCGCG	196	3223	0.0608129	279	2702	0.103257	391	2907	0.134503	535	2859	0.187128	625	2811	0.222341
GGCGGA	124	2023	0.0612951	204	1717	0.118812	277	1938	0.142931	324	1794	0.180602	390	1841	0.211841
GGCGGC	227	2634	0.0861807	372	2243	0.165849	489	2480	0.197177	668	2374	0.281382	928	2420	0.383471
GGCGGG	314	3919	0.0801225	574	3486	0.164659	850	3965	0.214376	1041	3795	0.274308	1279	3740	0.341979
GGGAAA	165	1912	0.0862971	240	1639	0.146431	374	1886	0.198303	461	1798	0.256396	608	1880	0.323404
GGGAAC	165	1889	0.0873478	312	1713	0.182137	441	1966	0.224313	575	1858	0.309473	648	1780	0.364045
GGGAAG	195	5832	0.0334362	265	5732	0.0462317	386	6160	0.0626623	489	5531	0.0884108	639	5269	0.121275
GGGACA	187	1749	0.106918	228	1597	0.142768	355	1784	0.198991	446	1752	0.254566	595	1863	0.319377
GGGACC	149	1527	0.0975769	239	1355	0.176384	302	1567	0.192725	406	1450	0.28	495	1418	0.349083
GGGACG	231	2413	0.0957315	361	2061	0.175158	476	2385	0.199581	624	2165	0.288222	813	2248	0.361655
GGGAGA	190	1678	0.11323	286	1558	0.183569	374	1641	0.22791	431	1541	0.279689	558	1558	0.358151
GGGAGC	265	2290	0.115721	373	2014	0.185204	510	2225	0.229213	709	2308	0.307192	824	2188	0.3766
GGGAGG	353	3359	0.105091	586	2898	0.202208	775	3226	0.240236	1007	3131	0.321622	1256	3152	0.398477
GGGCAA	296	2621	0.112934	446	2200	0.202727	663	2520	0.263095	829	2318	0.357636	1093	2320	0.471121
GGGCAC	302	2317	0.130341	414	2067	0.20029	570	2281	0.24989	789	2226	0.354447	1067	2235	0.477405
GGGCAG	327	2802	0.116702	534	2523	0.211653	720	2718	0.264901	942	2618	0.359817	1150	2528	0.454905
GGGCCA	234	2182	0.107241	383	1846	0.207476	520	1999	0.26013	685	1971	0.347539	893	1989	0.448969
GGGCCC	198	1664	0.11899	293	1462	0.20041	394	1582	0.249052	513	1519	0.337722	637	1407	0.452736
GGGCCG	354	3002	0.117921	549	2598	0.211316	770	2773	0.277678	986	2637	0.37391	1287	2494	0.516038
GGGCGA	282	2410	0.117012	434	2000	0.217	641	2379	0.269441	767	2221	0.34534	943	2052	0.459552
GGGCGC	306	2667	0.114736	374	2274	0.164468	578	2599	0.222393	766	2342	0.327071	986	2243	0.43959
GGGCGG	466	3758	0.124002	788	3374	0.233551	1059	3619	0.292622	1391	3558	0.39095	1819	3532	0.515006
GGGGAA	183	4317	0.0423905	295	4178	0.0706079	415	4715	0.088017	540	4568	0.118214	594	4135	0.143652
GGGGAC	220	2451	0.0897593	305	2095	0.145585	444	2311	0.192125	577	2167	0.266267	784	2142	0.366013
GGGGAG	236	2976	0.0793011	410	2650	0.154717	567	2947	0.192399	841	2865	0.293543	985	2853	0.345251
GGGGCA	219	2660	0.0823308	326	2207	0.147712	493	2510	0.196414	656	2347	0.279506	776	2324	0.333907
GGGGCC	164	2237	0.0733125	259	1884	0.137473	399	2031	0.196455	517	1874	0.27588	642	1803	0.356073
GGGGCG	338	3354	0.100775	473	2733	0.17307	609	3155	0.193027	890	2966	0.300067	1005	2827	0.355501
GGGGGA	244	2729	0.08941	355	2429	0.146151	609	2817	0.216187	716	2527	0.28334	851	2468	0.344814
GGGGGC	298	2935	0.101533	442	2437	0.181371	665	2730	0.24359	909	2727	0.333333	1145	2445	0.468303
GGGGGG	407	4764	0.0854324	522	4285	0.12182	677	4423	0.153064	1032	4402	0.234439	1261	4142	0.304442
* represents the nucleotidecompositions of the 6 bases downstream to the modified base
