# Supplementary material for: A systematic dissection of determinants and consequences of snoRNA-guided pseudouridylation of human mRNA
Source: Nucleic Acids Res. 2022 May 10;50(9):4900–16. doi: 10.1093/nar/gkac347 (PMC9122591; doi:10.1093/nar/gkac347)
Supplement: gkac347_Supplemental_Files [file gkac347_supplemental_files.zip › Nir_etal_TableS4.xlsx]

## Sheet: Table S4
Supplementary Table S4. TMM normalized expression of DKC1 and snoRNAs in HEK-293T cells tranfected with siDKC1 or siControl.
* type represents DKC1 (DKC1), H/ACA box snoRNAs (SNORA), C/D box snoRNAs (SNORD) or other genes (NA)
			siControl		siDKC1
			replicate 1	replicate2	replicate 1	replicate2
geneSymbol	name	type*	Exp3_siControl_CMC	Exp3_siControl_input	Exp3_siDKC1_CMC	Exp3_siDKC1_input
DKC1	uc004fmm.3	DKC1	47.29	48.52	2.96	5.84
SNORA1	uc021qev.1	SNORA	0	0	0	0
SNORA1	uc021tfk.1	SNORA	0	0	0	0
SNORA10	uc002cnp.1	SNORA	3054.43	1880.31	143.6	90.57
SNORA11	uc021ptl.1	SNORA	119.02	54.27	0	0
SNORA11	uc021wiu.1	SNORA	0	0	0	0
SNORA11	uc004dtp.1	SNORA	348.87	53.03	0	0
SNORA11	uc022bxj.1	SNORA	39.36	0	29.61	23.35
SNORA11B	uc010atw.3	SNORA	119.95	0	0	0
SNORA11C	uc010nhr.1	SNORA	0	0	0	0
SNORA11D	uc010njw.1	SNORA	19.99	0	0	0
SNORA11D	uc010njx.1	SNORA	19.99	0	0	0
SNORA11E	uc011mny.1	SNORA	0	0	0	0
SNORA11E	uc011mnz.1	SNORA	0	0	0	0
SNORA12	uc001kqu.1	SNORA	0	0	0	0
SNORA13	uc003kpt.1	SNORA	76.36	182.81	0	22.64
SNORA14A	uc003udz.1	SNORA	151.58	155.52	0	0
SNORA14B	uc001hwm.1	SNORA	1241.29	926.23	113.18	44.61
SNORA15	uc003trn.1	SNORA	114.54	287.27	0	67.93
SNORA16	uc021rhx.1	SNORA	0	0	0	0
SNORA16B	uc009xdf.1	SNORA	0	0	0	0
SNORA18	uc009ywg.1	SNORA	295.45	384.7	25.75	83.96
SNORA19	uc001ldv.3	SNORA	120.9	496.19	0	0
SNORA19	uc021pzo.1	SNORA	0	0	0	0
SNORA2	uc021opa.1	SNORA	0	0	0	0
SNORA20	uc003qsu.1	SNORA	307.76	394.7	57.88	45.63
SNORA21	uc002hqz.1	SNORA	1336.31	757.35	28.72	45.29
SNORA22	uc022adt.1	SNORA	0	0	0	0
SNORA22	uc003tuj.3	SNORA	151.58	155.52	0	0
SNORA23	uc001mhp.1	SNORA	241.81	330.79	20.21	47.8
SNORA24	uc003ibz.1	SNORA	775.27	821.94	29.16	68.97
SNORA25	uc021orm.1	SNORA	0	0	0	0
SNORA25	uc021pwh.1	SNORA	0	0	0	0
SNORA25	uc021rsl.1	SNORA	0	0	0	0
SNORA25	uc022akh.1	SNORA	0	0	0	0
SNORA25	uc022bbm.1	SNORA	0	0	0	0
SNORA26	uc021wzl.1	SNORA	0	0	0	0
SNORA26	uc003gzq.1	SNORA	332.98	313.17	125.24	24.68
SNORA27	uc001urc.1	SNORA	282.11	275.66	0	23.9
SNORA27	uc021tdc.1	SNORA	0	0	0	0
SNORA28	uc001ymv.1	SNORA	886.63	496.19	30.32	71.7
SNORA29	uc003qsv.1	SNORA	0	0	0	0
SNORA2A	uc001rsb.1	SNORA	150.46	360.2	0	44.61
SNORA2B	uc001rsc.1	SNORA	370.66	228.18	0	0
SNORA3	uc001mgq.1	SNORA	1679.64	1095.44	117.53	69.5
SNORA3	uc022auq.1	SNORA	0	0	0	0
SNORA30	uc002dzh.1	SNORA	472.37	161.55	0	0
SNORA30	uc022bec.1	SNORA	39.36	52.77	0	0
SNORA31	uc001vaa.1	SNORA	429.68	534.36	0	0
SNORA31	uc021rsk.1	SNORA	0	0	0	0
SNORA31	uc021wag.1	SNORA	0	0	0	0
SNORA31	uc022bad.1	SNORA	0	0	0	0
SNORA33	uc003qdy.1	SNORA	159.37	122.7	143.47	62.07
SNORA34	uc001rsa.2	SNORA	170.4	303.04	0	0
SNORA35	uc004epw.1	SNORA	0	0	0	0
SNORA35	uc022cdc.1	SNORA	0	53.85	0	0
SNORA35	uc022cdg.1	SNORA	0	0	0	0
SNORA36	uc021yex.1	SNORA	0	0	0	0
SNORA36A	uc004fmn.3	SNORA	234.37	293.9	0	0
SNORA36B	uc010pul.2	SNORA	0	0	0	0
SNORA36C	uc010fdl.3	SNORA	0	0	0	0
SNORA37	uc002lfi.1	SNORA	118.09	108.78	0	0
SNORA38	uc003nvd.3	SNORA	192.35	236.82	0	0
SNORA38B	uc010dev.3	SNORA	423.17	236.82	28.94	22.81
SNORA40	uc021poh.1	SNORA	0	0	0	0
SNORA40	uc009ywh.3	SNORA	67.97	189.26	88.13	16.36
SNORA40	uc021vef.1	SNORA	0	0	0	0
SNORA40	uc021yhj.1	SNORA	0	0	0	0
SNORA41	uc002vbj.3	SNORA	153.88	263.13	115.75	22.81
SNORA42	uc001fmk.1	SNORA	568.43	259.2	85.52	22.47
SNORA43	uc021vtf.1	SNORA	0	0	0	0
SNORA45	uc001mgr.1	SNORA	2209.51	874.97	233.27	68.97
SNORA46	uc002eny.1	SNORA	188.07	231.56	0	22.31
SNORA47	uc003kew.1	SNORA	73.59	25.17	0	0
SNORA48	uc002ghs.1	SNORA	2595.42	1672.35	282.95	111.54
SNORA48	uc021vxp.1	SNORA	0	0	0	0
SNORA49	uc001ujo.3	SNORA	37.07	126.76	0	0
SNORA50	uc002eoa.1	SNORA	485.4	280.93	0	0
SNORA50	uc021woi.1	SNORA	37.07	0	27.88	0
SNORA51	uc002wgk.1	SNORA	2500.53	1131.47	173.63	45.63
SNORA51	uc021xuq.1	SNORA	0	0	0	0
SNORA51	uc021ycg.1	SNORA	0	0	0	0
SNORA51	uc022auw.1	SNORA	0	0	0	0
SNORA52	uc001lrs.1	SNORA	1364.24	492.49	85.52	0
SNORA53	uc001tfu.1	SNORA	121.87	305.65	15.28	48.18
SNORA54	uc001lxd.1	SNORA	412.85	197.67	93.17	122.42
SNORA55	uc001cdo.1	SNORA	333.59	253.53	0	21.98
SNORA56	uc004fmo.3	SNORA	78.73	161.55	0	0
SNORA57	uc009yoa.1	SNORA	1022.41	326.35	51.27	40.42
SNORA58	uc021pae.1	SNORA	373.38	204.31	0	22.14
SNORA58	uc003eoi.2	SNORA	301.24	58.87	0	25.52
SNORA59B	uc001atz.1	SNORA	16.7	45.7	0	0
SNORA59B	uc002gvz.1	SNORA	16.7	45.7	0	0
SNORA5A	uc003tmy.3	SNORA	416.85	181.44	114.02	0
SNORA5C	uc003tmz.1	SNORA	333.59	202.82	0	43.96
SNORA6	uc003cjs.1	SNORA	1226.9	862.51	51.27	20.21
SNORA62	uc021wje.1	SNORA	0	0	0	0
SNORA62	uc010hhs.3	SNORA	1417.88	1939.66	99.22	97.78
SNORA63	uc021oln.1	SNORA	0	0	0	0
SNORA63	uc021sre.1	SNORA	0	0	0	0
SNORA63	uc010hyw.1	SNORA	1391.75	1517.98	28.29	111.54
SNORA63	uc021xmi.1	SNORA	0	0	0	0
SNORA64	uc002cnq.2	SNORA	3466.3	1438.07	124.57	101.13
SNORA64	uc021wwg.1	SNORA	0	0	0	0
SNORA65	uc004bra.1	SNORA	1680.22	1174.81	84.26	22.14
SNORA66	uc021opt.1	SNORA	0	0	0	0
SNORA67	uc010cml.1	SNORA	1742.09	608.47	55.76	0
SNORA67	uc021yls.1	SNORA	0	0	0	0
SNORA67	uc022ahb.1	SNORA	0	0	0	0
SNORA68	uc002nhq.1	SNORA	2367.19	992.38	143.6	45.29
SNORA69	uc004ery.1	SNORA	269.29	999.9	0	91.26
SNORA7	uc021qnf.1	SNORA	0	0	0	0
SNORA7	uc021rwn.1	SNORA	0	0	0	0
SNORA70	uc021raw.1	SNORA	0	0	0	0
SNORA70	uc010nux.1	SNORA	1466.98	874.77	28.29	133.84
SNORA70B	uc010fck.1	SNORA	0	0	0	0
SNORA70C	uc022bmp.1	SNORA	112.01	102.16	28.09	22.14
SNORA70D	uc021tkx.1	SNORA	0	0	0	0
SNORA70E	uc021qoe.1	SNORA	0	0	0	0
SNORA70F	uc021vrw.1	SNORA	0	0	0	0
SNORA70G	uc021rab.1	SNORA	0	0	0	0
SNORA71A	uc002xim.1	SNORA	993.52	553.72	55.36	43.65
SNORA71B	uc002xik.2	SNORA	1568.2	842.8	84.26	0
SNORA71C	uc002xin.1	SNORA	515.16	201.35	27.68	21.82
SNORA71D	uc002xio.1	SNORA	1177.51	604.06	166.08	87.29
SNORA72	uc003yig.1	SNORA	269.29	473.64	28.94	0
SNORA73	uc021ukq.1	SNORA	81.35	103.68	27.75	0
SNORA74	uc021pqj.1	SNORA	0	17.28	0	0
SNORA74	uc021pql.1	SNORA	0	17.28	0	0
SNORA74	uc021tqi.1	SNORA	0	0	0	0
SNORA74	uc021yec.1	SNORA	324.13	147.8	27.09	0
SNORA74A	uc003ldv.1	SNORA	152.34	642.57	0	30.12
SNORA74B	uc003mce.1	SNORA	273.81	340.52	0	44.29
SNORA75	uc021quo.1	SNORA	0	0	0	0
SNORA75	uc021quu.1	SNORA	0	0	0	0
SNORA75	uc021qwj.1	SNORA	0	0	0	0
SNORA75	uc002vrv.1	SNORA	0	836.65	55.76	43.96
SNORA76	uc002jeb.3	SNORA	1909.02	574.54	114.88	67.93
SNORA77	uc001gzy.1	SNORA	324.99	305.65	30.56	24.09
SNORA78	uc002cns.1	SNORA	319.87	109.4	30.08	23.71
SNORA79	uc021rnq.1	SNORA	205.86	234.69	25.81	0
SNORA79	uc001xvi.1	SNORA	72.54	173.67	0	0
SNORA8	uc009ywe.3	SNORA	82.83	156.43	59.17	40.87
SNORA80	uc002ypo.3	SNORA	561.94	175.46	28.09	0
SNORA80B	uc021vdu.1	SNORA	782.24	182.1	0	0
SNORA81	uc010hyv.2	SNORA	504.99	1208.95	42.21	116.47
SNORA84	uc010mqv.3	SNORA	261.37	280.93	28.09	22.14
SNORA9	uc021rfl.1	SNORA	0	0	0	0
SNORA9	uc021rkn.1	SNORA	0	0	0	0
SNORA9	uc022caf.1	SNORA	0	26.12	0	0
SNORD10	uc002ght.3	SNORD	3190.9	1267.3	3948.85	1892.37
SNORD102	uc001urb.2	SNORD	282.11	723.61	901.9	543.74
SNORD103A	uc021okk.1	SNORD	721.31	828.87	1237.1	547.55
SNORD103A	uc021okl.1	SNORD	721.31	828.87	1237.1	547.55
SNORD104	uc010dee.1	SNORD	3554.6	2518.18	5825.2	1882.19
SNORD105	uc010dwy.1	SNORD	537.67	572.08	2157.07	566.87
SNORD105B	uc010dwz.1	SNORD	607.15	377.54	830.39	229.14
SNORD109B	uc001yxf.1	SNORD	0	0	0	0
SNORD109B	uc001zap.1	SNORD	0	0	0	0
SNORD11	uc002uzd.1	SNORD	0	413.49	90.95	250.96
SNORD110	uc002wgj.3	SNORD	3249.92	2593.43	6162.62	1847.06
SNORD111	uc002ezg.1	SNORD	0	36.95	40.64	32.04
SNORD111B	uc010cfv.2	SNORD	100.55	103.17	75.64	268.35
SNORD112	uc021ply.1	SNORD	0	0	0	0
SNORD112	uc021rjs.1	SNORD	0	0	0	0
SNORD112	uc021rlq.1	SNORD	0	0	0	0
SNORD112	uc021rso.1	SNORD	0	0	0	0
SNORD112	uc021rty.1	SNORD	0	0	0	0
SNORD112	uc021sby.1	SNORD	0	0	0	0
SNORD112	uc021scf.1	SNORD	0	0	0	0
SNORD112	uc021sch.1	SNORD	0	0	0	0
SNORD112	uc021thy.1	SNORD	0	0	0	0
SNORD112	uc021ugo.1	SNORD	0	0	0	0
SNORD112	uc021wdr.1	SNORD	0	0	0	0
SNORD112	uc021xda.1	SNORD	0	0	0	0
SNORD112	uc021yld.1	SNORD	0	0	0	0
SNORD112	uc021zby.1	SNORD	0	0	0	0
SNORD112	uc022aow.1	SNORD	0	0	0	0
SNORD112	uc022aru.1	SNORD	0	0	0	0
SNORD112	uc022azw.1	SNORD	0	0	0	0
SNORD112	uc022cdt.1	SNORD	0	0	0	0
SNORD113	uc021sci.1	SNORD	0	0	0	0
SNORD113	uc021scj.1	SNORD	0	0	0	0
SNORD113	uc021sck.1	SNORD	0	0	0	0
SNORD113	uc021scl.1	SNORD	0	0	0	0
SNORD113-1	uc001yii.1	SNORD	0	0	0	0
SNORD113-2	uc001yij.3	SNORD	0	0	0	0
SNORD113-4	uc001yil.3	SNORD	0	0	0	0
SNORD113-5	uc001yim.1	SNORD	0	0	0	0
SNORD113-6	uc001yin.3	SNORD	0	0	0	0
SNORD113-7	uc001yio.3	SNORD	0	0	0	0
SNORD113-9	uc001yiq.3	SNORD	0	0	0	0
SNORD114-1	uc001yir.3	SNORD	0	0	0	0
SNORD114-10	uc001yja.3	SNORD	0	0	0	0
SNORD114-11	uc001yjb.3	SNORD	0	0	0	0
SNORD114-12	uc001yjc.3	SNORD	0	0	0	0
SNORD114-13	uc001yjd.3	SNORD	0	0	0	0
SNORD114-14	uc001yje.3	SNORD	0	0	0	0
SNORD114-15	uc001yjf.1	SNORD	0	0	0	0
SNORD114-16	uc001yjg.3	SNORD	0	0	0	0
SNORD114-17	uc001yjh.3	SNORD	0	0	0	0
SNORD114-18	uc001yji.3	SNORD	0	0	0	0
SNORD114-19	uc001yjj.3	SNORD	0	0	0	0
SNORD114-2	uc001yis.3	SNORD	0	0	0	0
SNORD114-20	uc001yjk.1	SNORD	0	0	0	0
SNORD114-21	uc001yjl.3	SNORD	0	0	0	0
SNORD114-22	uc001yjm.3	SNORD	0	0	0	0
SNORD114-23	uc001yjn.3	SNORD	0	0	0	0
SNORD114-24	uc001yjo.1	SNORD	0	0	0	0
SNORD114-25	uc001yjp.1	SNORD	0	0	0	0
SNORD114-26	uc001yjq.3	SNORD	0	0	0	0
SNORD114-27	uc001yjr.3	SNORD	0	0	0	0
SNORD114-28	uc001yjs.3	SNORD	0	0	0	0
SNORD114-29	uc001yjt.1	SNORD	0	0	0	0
SNORD114-3	uc001yit.3	SNORD	0	0	0	0
SNORD114-30	uc001yju.3	SNORD	0	0	0	0
SNORD114-31	uc001yjv.3	SNORD	0	0	0	0
SNORD114-4	uc001yiu.3	SNORD	0	0	0	0
SNORD114-5	uc001yiv.3	SNORD	0	0	0	0
SNORD114-6	uc001yiw.3	SNORD	0	0	0	0
SNORD114-7	uc001yix.1	SNORD	0	0	0	0
SNORD114-8	uc001yiy.1	SNORD	0	0	0	0
SNORD114-9	uc001yiz.3	SNORD	0	0	0	0
SNORD115-1	uc001yyq.1	SNORD	0	0	0	0
SNORD115-10	uc001yzd.1	SNORD	0	0	0	0
SNORD115-10	uc001zak.1	SNORD	0	0	0	0
SNORD115-11	uc001yze.1	SNORD	0	0	0	0
SNORD115-11	uc001yzx.1	SNORD	0	0	0	0
SNORD115-11	uc001zad.1	SNORD	0	0	0	0
SNORD115-11	uc001zal.1	SNORD	0	0	0	0
SNORD115-14	uc001yzj.1	SNORD	0	0	0	0
SNORD115-15	uc001yzq.1	SNORD	0	0	0	0
SNORD115-16	uc001yzm.1	SNORD	0	0	0	0
SNORD115-17	uc001yzn.1	SNORD	0	0	0	0
SNORD115-17	uc001yzo.1	SNORD	0	0	0	0
SNORD115-17	uc001yzp.1	SNORD	0	0	0	0
SNORD115-2	uc001yyr.1	SNORD	0	0	0	0
SNORD115-22	uc001yzr.1	SNORD	0	0	0	0
SNORD115-24	uc010ayp.1	SNORD	0	0	0	0
SNORD115-25	uc001yzu.1	SNORD	0	0	0	0
SNORD115-27	uc010ayq.1	SNORD	0	0	0	0
SNORD115-28	uc010ayr.1	SNORD	0	0	0	0
SNORD115-3	uc001yyt.1	SNORD	0	0	0	0
SNORD115-30	uc001yzy.1	SNORD	0	0	0	0
SNORD115-31	uc001yzz.1	SNORD	0	0	0	0
SNORD115-32	uc001zaa.1	SNORD	0	0	0	0
SNORD115-33	uc001zab.1	SNORD	0	0	0	0
SNORD115-35	uc001zac.1	SNORD	0	0	0	0
SNORD115-37	uc001zaf.1	SNORD	0	0	0	0
SNORD115-38	uc001zag.1	SNORD	0	0	0	0
SNORD115-39	uc001zah.1	SNORD	0	0	0	0
SNORD115-4	uc001yyu.1	SNORD	0	0	0	0
SNORD115-40	uc001zai.1	SNORD	0	0	0	0
SNORD115-41	uc001zaj.1	SNORD	0	0	0	0
SNORD115-44	uc001zam.1	SNORD	0	0	0	0
SNORD115-45	uc010ays.3	SNORD	0	0	0	0
SNORD115-47	uc010ayt.1	SNORD	0	0	0	0
SNORD115-48	uc001zao.1	SNORD	0	0	0	0
SNORD115-5	uc001yyv.1	SNORD	0	0	0	0
SNORD115-6	uc001yyx.1	SNORD	0	0	0	0
SNORD115-8	uc001yzb.1	SNORD	0	0	0	0
SNORD115-9	uc001yzc.1	SNORD	0	0	0	0
SNORD115-9	uc001yzg.1	SNORD	0	0	0	0
SNORD116	uc022bnk.1	SNORD	0	0	0	0
SNORD116-1	uc001yxg.3	SNORD	0	0	0	0
SNORD116-10	uc001yxt.3	SNORD	0	0	0	0
SNORD116-11	uc001yxu.3	SNORD	0	0	0	0
SNORD116-12	uc001yxv.1	SNORD	0	0	0	0
SNORD116-13	uc001yxw.3	SNORD	0	0	0	0
SNORD116-14	uc001yxx.3	SNORD	0	0	0	0
SNORD116-15	uc001yxz.3	SNORD	0	0	0	0
SNORD116-16	uc001yya.3	SNORD	0	0	0	0
SNORD116-18	uc010ayk.3	SNORD	0	0	0	0
SNORD116-19	uc001yyc.3	SNORD	0	0	0	0
SNORD116-2	uc001yxi.3	SNORD	0	0	0	0
SNORD116-2	uc001yxp.3	SNORD	0	0	0	0
SNORD116-20	uc001yyf.3	SNORD	0	0	0	0
SNORD116-23	uc001yyh.3	SNORD	0	0	0	0
SNORD116-24	uc001yyj.3	SNORD	0	0	0	0
SNORD116-25	uc001yyk.3	SNORD	0	0	0	0
SNORD116-26	uc001yyl.3	SNORD	0	0	0	0
SNORD116-27	uc001yym.3	SNORD	0	0	0	0
SNORD116-29	uc001yyo.3	SNORD	0	0	0	0
SNORD116-3	uc001yxk.3	SNORD	0	0	0	0
SNORD116-3	uc001yxs.3	SNORD	0	0	0	0
SNORD116-5	uc001yxo.3	SNORD	0	0	0	0
SNORD116-5	uc001yxq.3	SNORD	0	0	0	0
SNORD116-8	uc001yxr.3	SNORD	0	0	0	0
SNORD117	uc003nty.1	SNORD	400.89	639.83	1256.51	198.13
SNORD119	uc010gam.1	SNORD	158.69	651.25	795.79	250.96
SNORD11B	uc010ftq.1	SNORD	45.34	496.19	306.95	215.11
SNORD12	uc002xup.1	SNORD	451.38	578.89	976.17	468.46
SNORD121A	uc010mjz.3	SNORD	55.8	76.34	41.98	99.28
SNORD121B	uc011loh.1	SNORD	0	0	0	0
SNORD123	uc010itp.1	SNORD	0	0	0	0
SNORD124	uc010wey.2	SNORD	0	0	0	0
SNORD126	uc010ahi.1	SNORD	307.76	315.76	463.01	30.42
SNORD127	uc010ane.3	SNORD	51.29	70.17	115.75	91.26
SNORD12B	uc010gia.1	SNORD	295.81	505.83	482.11	789.42
SNORD12C	uc010ghz.3	SNORD	964.18	1538.82	1740.67	1105.49
SNORD14	uc021qei.1	SNORD	446.42	403.82	167.9	264.75
SNORD15A	uc001owj.1	SNORD	480.35	813.65	800.09	854.62
SNORD15B	uc001owl.1	SNORD	243.47	1094.34	470.93	1278.86
SNORD16	uc010bht.3	SNORD	812.48	937.8	1604.32	933.57
SNORD17	uc002wqf.1	SNORD	1606.96	1612.1	2143.6	2452.41
SNORD18	uc021veb.1	SNORD	0	0	0	0
SNORD18A	uc002apz.1	SNORD	290.17	1190.86	818.53	860.43
SNORD18B	uc002apy.1	SNORD	725.43	942.77	1036.8	1161.58
SNORD19	uc003dfg.1	SNORD	0	0	0	0
SNORD19B	uc010hml.1	SNORD	218.41	410.83	821.46	356.2
SNORD1A	uc002jse.2	SNORD	205.86	93.87	103.24	162.78
SNORD1B	uc010dgy.1	SNORD	826.65	888.53	1421.32	945.47
SNORD2	uc010hyu.1	SNORD	217.63	446.57	2510.16	774.39
SNORD20	uc002vrw.1	SNORD	1777.3	1736.67	3963.05	1468.11
SNORD21	uc001dpe.2	SNORD	481.07	1243.09	804.17	1331.4
SNORD22	uc021qkn.1	SNORD	0	0	0	0
SNORD23	uc010ell.3	SNORD	455.63	113.99	419.14	90.35
SNORD24	uc010nah.3	SNORD	609.36	740.98	1833.51	843.22
SNORD27	uc022bdk.1	SNORD	0	0	0	0
SNORD28	uc001nvy.1	SNORD	541.65	602.05	1018.61	562.15
SNORD30	uc001nvw.1	SNORD	435.26	1935.15	1418.78	1548.78
SNORD31	uc021rmj.1	SNORD	0	0	0	0
SNORD32A	uc010emy.1	SNORD	3715.61	1906.1	6055.79	1946.46
SNORD32B	uc003nmq.3	SNORD	0	0	0	0
SNORD33	uc010emz.1	SNORD	2447.23	753.26	4187.98	689.38
SNORD34	uc010ena.1	SNORD	1231.03	736.77	3241.05	730.06
SNORD35A	uc010enb.1	SNORD	2598.04	1938.61	4486.05	1505.75
SNORD35B	uc002poc.3	SNORD	1284.09	838.39	2722.16	1349.99
SNORD36A	uc010naj.3	SNORD	775.8	820.1	1591.59	669.22
SNORD36B	uc010nai.1	SNORD	143.04	440.28	1506.4	466.57
SNORD36C	uc010nak.3	SNORD	606.33	933.14	1995.42	584.32
SNORD37	uc021rkm.1	SNORD	0	0	0	0
SNORD37	uc002lzf.1	SNORD	307.76	421.01	810.26	365.03
SNORD38	uc022aue.1	SNORD	0	0	0	0
SNORD38A	uc009vxi.3	SNORD	1859.55	1125.17	2367.2	848.31
SNORD38B	uc001cml.3	SNORD	2134.23	1107.44	3709.09	960.19
SNORD41	uc002mut.1	SNORD	725.43	793.91	927.67	516.26
SNORD42A	uc002hcm.1	SNORD	80.6	165.4	363.79	95.6
SNORD42B	uc002hcj.1	SNORD	454.75	622.09	1311.28	359.58
SNORD43	uc003axn.1	SNORD	900.93	1344.52	1540.24	437.15
SNORD44	uc001gjn.1	SNORD	665.97	911.04	1690.73	197.48
SNORD45	uc021zid.1	SNORD	0	0	0	0
SNORD45A	uc009wbu.1	SNORD	604.52	909.69	864	681.17
SNORD45B	uc009wbv.1	SNORD	286.08	476.48	1390.19	374.95
SNORD45C	uc001dgz.2	SNORD	130.2	578.89	489.72	501.92
SNORD46	uc001cmk.1	SNORD	1606.3	779.73	1130.35	921.89
SNORD46	uc022alv.1	SNORD	0	0	0	0
SNORD48	uc003nxo.1	SNORD	158.69	325.63	1790.53	376.44
SNORD49A	uc010cpg.1	SNORD	500.65	489.2	1183.6	636.23
SNORD49B	uc010cpf.3	SNORD	0	0	0	0
SNORD4A	uc002hcl.2	SNORD	352.64	241.2	1114.11	501.92
SNORD4B	uc002hcn.1	SNORD	686.22	610.18	877.52	244.18
SNORD5	uc009ywf.1	SNORD	1520.62	1110.04	3869.51	695.12
SNORD5	uc021ugt.1	SNORD	0	0	0	0
SNORD50	uc021rdv.1	SNORD	0	0	0	0
SNORD50A	uc003ple.2	SNORD	609.36	92.62	1018.61	401.53
SNORD50B	uc010kbs.1	SNORD	429.13	48.92	322.8	0
SNORD51	uc002vbi.1	SNORD	72.54	347.33	109.14	430.22
SNORD52	uc003nxp.3	SNORD	317.37	217.08	417.79	47.05
SNORD53	uc002rmq.1	SNORD	534.53	274.21	804.17	475.5
SNORD53_SNORD92	uc021vfj.1	SNORD	130.2	44.53	146.92	231.65
SNORD54	uc003xso.1	SNORD	80.6	110.26	121.26	191.21
SNORD55	uc001cmj.1	SNORD	2401.75	797.93	3284.52	895.31
SNORD56	uc021wcj.1	SNORD	0	0	0	0
SNORD56	uc022aaj.1	SNORD	0	0	0	0
SNORD56B	uc001xmq.3	SNORD	0	0	0	0
SNORD58A	uc002lds.1	SNORD	937.48	748.11	1880.52	555.97
SNORD58C	uc002ldr.2	SNORD	564.22	308.74	1740.13	334.61
SNORD59A	uc001slt.1	SNORD	0	231.56	101.86	240.92
SNORD59B	uc001sls.1	SNORD	203.12	416.8	152.79	361.38
SNORD60	uc002cov.1	SNORD	734.17	334.78	690.33	616.82
SNORD61	uc004fah.1	SNORD	69.56	285.48	313.96	247.52
SNORD62A	uc004caq.3	SNORD	708.56	504.85	1376.91	437.72
SNORD62A	uc004car.3	SNORD	708.56	504.85	1376.91	437.72
SNORD63	uc021yeb.1	SNORD	0	0	0	0
SNORD63	uc003ldg.3	SNORD	224.03	0	168.52	0
SNORD65	uc002gqf.1	SNORD	417.37	523.38	523.26	495.04
SNORD65	uc022aam.1	SNORD	0	0	0	0
SNORD66	uc003fnz.3	SNORD	534.53	685.53	954.95	356.63
SNORD66	uc021zak.1	SNORD	0	0	0	0
SNORD67	uc021qip.1	SNORD	0	0	0	0
SNORD67	uc001ndk.3	SNORD	1006.45	406.79	1135.62	813.92
SNORD68	uc010cim.1	SNORD	1128.44	1302.51	4138.12	1505.75
SNORD69	uc003dfh.1	SNORD	989.22	676.63	1190.59	391.11
SNORD7	uc002hjo.1	SNORD	0	143.23	39.38	124.19
SNORD70	uc002uzc.3	SNORD	403.93	315.76	434.07	376.44
SNORD70	uc021vvh.1	SNORD	238.96	204.31	494.33	283.44
SNORD71	uc002fbc.1	SNORD	413.33	80.78	932.74	245.12
SNORD72	uc003jmf.1	SNORD	63.47	86.83	381.98	225.86
SNORD73	uc021xst.1	SNORD	0	0	0	0
SNORD74	uc001gjo.1	SNORD	916.86	385.93	1218.62	501.92
SNORD74	uc021whm.1	SNORD	0	0	0	0
SNORD74	uc021xmz.1	SNORD	0	0	0	0
SNORD75	uc009wwo.1	SNORD	0	289.45	445.64	100.38
SNORD75	uc021vgl.1	SNORD	0	0	0	0
SNORD77	uc009wwm.1	SNORD	0	56.94	187.86	0
SNORD77	uc021sip.1	SNORD	0	0	0	0
SNORD77	uc021vsw.1	SNORD	0	0	0	0
SNORD77	uc022azg.1	SNORD	0	0	0	0
SNORD78	uc009wwl.3	SNORD	0	0	212.21	0
SNORD78	uc021vjg.1	SNORD	0	0	0	0
SNORD79	uc009wwk.1	SNORD	2194.2	3173.18	4715.81	1338.45
SNORD8	uc001wau.1	SNORD	186.35	95.6	315.4	82.89
SNORD81	uc009wwi.1	SNORD	0	0	0	0
SNORD81	uc021qyi.1	SNORD	0	0	0	0
SNORD81	uc022amg.1	SNORD	0	0	50.26	0
SNORD82	uc010fxw.1	SNORD	473.95	833.6	1324.2	401.53
SNORD85	uc001bsl.1	SNORD	541.65	138.93	763.96	80.31
SNORD87	uc003xxb.1	SNORD	66.82	685.53	452.35	237.75
SNORD88A	uc002pth.1	SNORD	994.66	895.19	2916.83	1366.05
SNORD88B	uc010eoc.1	SNORD	0	35.81	39.38	0
SNORD88C	uc002pti.1	SNORD	1199.35	931	2914.08	1241.86
SNORD89	uc002tay.1	SNORD	311.81	335.15	636.63	237.75
SNORD9	uc001wat.1	SNORD	0	33.72	111.26	58.48
SNORD90	uc004bnf.1	SNORD	0	97.38	285.59	365.88
SNORD91A	uc002ful.1	SNORD	110.39	415.29	373.68	752.88
SNORD91B	uc002fuk.1	SNORD	531.42	646.2	1065.99	525.26
SNORD92	uc002rmp.1	SNORD	171.17	429.29	1115.9	812.09
SNORD93	uc003svl.3	SNORD	0	46.94	51.62	81.39
SNORD94	uc010fgr.1	SNORD	259.46	76.06	195.17	263.78
SNORD95	uc021vqx.1	SNORD	0	0	0	0
SNORD95	uc003mnn.1	SNORD	322.41	275.66	606.32	286.81
SNORD96A	uc010jlt.1	SNORD	1481.08	337.69	2864.85	752.88
SNORD96B	uc010npr.1	SNORD	0	0	0	0
SNORD97	uc009yge.3	SNORD	321.84	831.65	269	1017.98
SNORD98	uc001jop.1	SNORD	227.37	103.68	0	0
SNORD99	uc001bqq.1	SNORD	571.27	260.5	907.2	188.22
2022-03-01	uc001hms.3	NA	9.06	4.65	10.22	10.74
2022-03-01	uc003iqs.2	NA	0	0	0	0
2022-03-02	uc001hmq.3	NA	3.95	2.71	5.95	0
2022-03-02	uc002mjw.3	NA	0	10.52	2.73	0
2022-03-03	uc003kuf.3	NA	10.94	3.74	4.12	6.49
2022-03-04	uc002vgb.3	NA	0	0	0	0
2022-03-05	uc001khx.1	NA	2.59	4.42	3.89	8.44
2022-03-06	uc003jet.1	NA	4.41	16.57	1.66	12.41
2022-03-07	uc002uax.3	NA	8.79	20.03	5.51	19.1
2022-03-08	uc001jch.2	NA	15.35	5.25	9.62	6.07
2022-03-09	uc001spx.2	NA	6.8	10.47	2.56	3.03
2022-03-10	uc002jag.4	NA	0	0	0	0
2022-03-11	uc003jfo.2	NA	0	0	0	0
2022-09-01	uc002dxy.3	NA	0	0	0	0
2022-09-02	uc002wbd.3	NA	38.18	58.26	32.03	58.35
2022-09-03	uc003bbr.4	NA	6.83	1.56	3.42	0.67
2022-09-04	uc002iwm.2	NA	0	0	0	1.61
2022-09-05	uc002zpv.2	NA	3.26	0.74	0	1.93
2022-09-06	uc004erv.3	NA	11.39	9.73	12.85	6.75
2022-09-07	uc011kau.2	NA	9.83	12.63	5.55	13.85
2022-09-08	uc003kxr.2	NA	21.22	8.87	13.3	16.08
2022-09-09	uc002jts.4	NA	20.07	15.69	11.86	9.35
2022-09-10	uc002tew.3	NA	8.96	3.06	6.74	7.97
2022-09-11	uc003hkj.3	NA	10.08	18.48	7.59	17.28
2022-09-12	uc002cxq.3	NA	0	0	0	0
2022-09-14	uc003tqz.2	NA	0	1.84	0	0
2022-09-15	uc021opi.1	NA	17.02	40.75	12.8	31.97
2022-12-01	uc004bjk.1	NA	0	0	0	2.32
1/2-SBSRNA4	uc003hzj.4	NA	0	0	0	3.18
5_8S_rRNA	uc022blm.1	NA	20696.1	13284.6	25453.2	11821.6
5S_rRNA	uc021ofx.1	NA	0	0	0	0
5S_rRNA	uc021olu.1	NA	373.02	26.12	216.84	0
5S_rRNA	uc021ome.1	NA	0	0	0	0
5S_rRNA	uc021oov.1	NA	48210.2	24582.7	50846.2	16012.9
5S_rRNA	uc021opl.1	NA	0	0	0	0
5S_rRNA	uc021osl.1	NA	0	0	0	0
5S_rRNA	uc021ovd.1	NA	0	0	0	0
5S_rRNA	uc021ovp.1	NA	0	0	0	0
5S_rRNA	uc021pdq.1	NA	0	0	0	0
5S_rRNA	uc021pdv.1	NA	46.16	31.58	69.45	0
5S_rRNA	uc021pdw.1	NA	0	0	0	0
5S_rRNA	uc021ped.1	NA	51412.1	26228	46381.7	28404.2
5S_rRNA	uc021pff.1	NA	0	0	0	0
5S_rRNA	uc021pft.1	NA	0	0	0	0
5S_rRNA	uc021phz.1	NA	0	0	0	0
5S_rRNA	uc021pmi.1	NA	13614.5	11127.2	14890.4	9939.07
5S_rRNA	uc021pmw.1	NA	0	0	0	0
5S_rRNA	uc021pnb.1	NA	0	0	0	0
5S_rRNA	uc021poq.1	NA	26572.5	14194.2	29101.9	8865.1
5S_rRNA	uc021pou.1	NA	47.91	0	0	0
5S_rRNA	uc021ptv.1	NA	0	0	0	0
5S_rRNA	uc021pwj.1	NA	426.09	199	154.52	347.12
5S_rRNA	uc021pwo.1	NA	0	32.16	0	0
5S_rRNA	uc021pxx.1	NA	431.63	347.6	488.05	255.05
5S_rRNA	uc021qdg.1	NA	370.27	0	198.95	0
5S_rRNA	uc021qeb.1	NA	224.76	242.53	167.74	192.74
5S_rRNA	uc021qfe.1	NA	0	0	0	0
5S_rRNA	uc021qmn.1	NA	41.62	56.94	31.31	24.68
5S_rRNA	uc021qox.1	NA	96.72	165.4	36.38	57.36
5S_rRNA	uc021qqc.1	NA	253549	124427	218285	130488
5S_rRNA	uc021qqh.1	NA	163.78	125.17	69.86	191.54
5S_rRNA	uc021qsf.1	NA	50.28	0	0	58.74
5S_rRNA	uc021qvm.1	NA	21220.7	14476.9	28850.4	12241.4
5S_rRNA	uc021qzz.1	NA	0	0	0	0
5S_rRNA	uc021rcl.1	NA	82.57	28.24	62.11	88.63
5S_rRNA	uc021rij.1	NA	0	0	0	0
5S_rRNA	uc021rjt.1	NA	316.66	132.05	408.65	293.48
5S_rRNA	uc021rli.1	NA	0	0	0	0
5S_rRNA	uc021rlm.1	NA	3498.85	2160.53	3631.69	677.7
5S_rRNA	uc021rln.1	NA	0	0	0	0
5S_rRNA	uc021rmi.1	NA	0	0	0	25.31
5S_rRNA	uc021rmm.1	NA	0	0	0	0
5S_rRNA	uc021rva.1	NA	143.15	0	72.76	0
5S_rRNA	uc021rwx.1	NA	469.39	116.75	331.58	278.63
5S_rRNA	uc021rym.1	NA	0	0	0	26.65
5S_rRNA	uc021sjn.1	NA	18.23	0	31.99	6.18
5S_rRNA	uc021snj.1	NA	0	0	0	0
5S_rRNA	uc021stz.1	NA	0	0	0	0
5S_rRNA	uc021tcu.1	NA	705.28	192.96	282.95	83.65
5S_rRNA	uc021tcv.1	NA	0	0	0	0
5S_rRNA	uc021tfq.1	NA	0	60.94	33.51	52.83
5S_rRNA	uc021tjk.1	NA	290.06	184.19	306.45	156.05
5S_rRNA	uc021tly.1	NA	44.54	21.94	0	0
5S_rRNA	uc021tnx.1	NA	0	0	0	0
5S_rRNA	uc021tov.1	NA	95.81	98.3	144.5	56.82
5S_rRNA	uc021ubz.1	NA	0	0	0	0
5S_rRNA	uc021ujp.1	NA	0	0	0	0
5S_rRNA	uc021urx.1	NA	0	0	0	0
5S_rRNA	uc021vfh.1	NA	47.02	0	0	0
5S_rRNA	uc021vfo.1	NA	0	0	0	0
5S_rRNA	uc021vfu.1	NA	0	0	0	0
5S_rRNA	uc021vhy.1	NA	0	0	0	26.42
5S_rRNA	uc021vib.1	NA	0	0	0	0
5S_rRNA	uc021vih.1	NA	0	0	0	0
5S_rRNA	uc021vjl.1	NA	0	0	0	0
5S_rRNA	uc021vjp.1	NA	0	0	27.88	21.98
5S_rRNA	uc021vju.1	NA	961.26	303.77	618.54	399.16
5S_rRNA	uc021vnc.1	NA	9622.56	4945.72	8351.91	3656.26
5S_rRNA	uc021vqb.1	NA	0	0	0	0
5S_rRNA	uc021vqp.1	NA	0	0	0	0
5S_rRNA	uc021vrv.1	NA	0	0	19.1	0
5S_rRNA	uc021vrx.1	NA	0	0	0	0
5S_rRNA	uc021vtp.1	NA	0	0	0	0
5S_rRNA	uc021vvw.1	NA	0	0	0	0
5S_rRNA	uc021vzi.1	NA	893.82	289.12	672.71	334.61
5S_rRNA	uc021wah.1	NA	0	38.59	84.88	0
5S_rRNA	uc021wds.1	NA	0	0	0	0
5S_rRNA	uc021wek.1	NA	42.67	0	0	0
5S_rRNA	uc021wfa.1	NA	0	0	0	0
5S_rRNA	uc021whx.1	NA	0	0	0	27.63
5S_rRNA	uc021wjp.1	NA	0	0	0	0
5S_rRNA	uc021wog.1	NA	0	0	0	0
5S_rRNA	uc021wpw.1	NA	0	0	0	0
5S_rRNA	uc021wuf.1	NA	0	0	0	0
5S_rRNA	uc021wuz.1	NA	0	0	0	0
5S_rRNA	uc021wyq.1	NA	33158.4	16316.6	30812.7	12097.2
5S_rRNA	uc021wzq.1	NA	0	29.19	128.4	25.31
5S_rRNA	uc021wzu.1	NA	0	0	0	24.48
5S_rRNA	uc021wzx.1	NA	0	0	0	0
5S_rRNA	uc021xai.1	NA	0	0	0	0
5S_rRNA	uc021xde.1	NA	0	0	0	0
5S_rRNA	uc021xdi.1	NA	347.21	0	33.63	77.22
5S_rRNA	uc021xeg.1	NA	0	0	0	65.47
5S_rRNA	uc021xej.1	NA	217424	104749	186253	96793.4
5S_rRNA	uc021xeo.1	NA	0	0	0	0
5S_rRNA	uc021xev.1	NA	88.75	0	66.43	52.37
5S_rRNA	uc021xez.1	NA	0	0	0	0
5S_rRNA	uc021xfx.1	NA	1.03553e+06	591931	924532	451700
5S_rRNA	uc021xlz.1	NA	0	0	0	0
5S_rRNA	uc021xqf.1	NA	0	0	0	0
5S_rRNA	uc021xsq.1	NA	748.76	432.47	411.57	472.1
5S_rRNA	uc021xug.1	NA	0	0	0	0
5S_rRNA	uc021xwn.1	NA	339.32	0	142.8	0
5S_rRNA	uc021xxd.1	NA	0	0	0	0
5S_rRNA	uc021xxi.1	NA	46996.3	23831.2	41368.5	17836.8
5S_rRNA	uc021xys.1	NA	44.54	0	0	0
5S_rRNA	uc021yks.1	NA	0	0	0	0
5S_rRNA	uc021ymh.1	NA	77.29	76.62	28.09	22.14
5S_rRNA	uc021zdo.1	NA	0	0	0	0
5S_rRNA	uc021zea.1	NA	0	0	0	0
5S_rRNA	uc021zez.1	NA	0	0	0	0
5S_rRNA	uc021zfd.1	NA	0	0	0	0
5S_rRNA	uc021zft.1	NA	0	0	0	0
5S_rRNA	uc021zgc.1	NA	0	0	0	0
5S_rRNA	uc021zgn.1	NA	48.36	0	0	0
5S_rRNA	uc022abq.1	NA	2792.9	1240.23	2762.61	2058.47
5S_rRNA	uc022akm.1	NA	0	0	0	0
5S_rRNA	uc022amt.1	NA	0	0	0	0
5S_rRNA	uc022aor.1	NA	0	0	0	0
5S_rRNA	uc022aso.1	NA	0	0	0	0
5S_rRNA	uc022atj.1	NA	45.75	31.29	0	0
5S_rRNA	uc022atr.1	NA	0	0	0	0
5S_rRNA	uc022att.1	NA	0	0	0	0
5S_rRNA	uc022avo.1	NA	0	0	27.88	0
5S_rRNA	uc022axx.1	NA	56587.2	25951.2	54804.4	21644.2
5S_rRNA	uc022bex.1	NA	378.42	29.3	251.11	0
5S_rRNA	uc022bia.1	NA	0	0	0	0
5S_rRNA	uc022bkv.1	NA	277.09	218.79	90.23	94.85
5S_rRNA	uc022blh.1	NA	0	0	0	0
5S_rRNA	uc022bll.1	NA	0	0	0	0
5S_rRNA	uc022blx.1	NA	0	0	0	0
5S_rRNA	uc022bmb.1	NA	41.97	0	0	0
5S_rRNA	uc022bnt.1	NA	0	0	0	0
5S_rRNA	uc022bvb.1	NA	443.79	0	485.02	54.66
5S_rRNA	uc022byo.1	NA	0	0	0	0
5S_rRNA	uc022bzg.1	NA	792	738.16	996.04	139.69
5S_rRNA	uc022cdx.1	NA	780.46	396.46	784.26	220.57
5S_rRNA	uc022cer.1	NA	9546.63	5431.96	10935.6	3264.94
5S_rRNA	uc022cgh.1	NA	0	0	0	0
7SK	uc021okx.1	NA	0	0	0	10.07
7SK	uc021onz.1	NA	25.16	12.11	12.27	0
7SK	uc021ood.1	NA	0	0	0	0
7SK	uc021opr.1	NA	0	0	0	0
7SK	uc021oqh.1	NA	0	0	0	0
7SK	uc021oql.1	NA	0	0	0	0
7SK	uc021peu.1	NA	0	0	0	0
7SK	uc021pgn.1	NA	0	0	0	0
7SK	uc021pjn.1	NA	0	0	0	0
7SK	uc021pkw.1	NA	0	0	0	0
7SK	uc021poa.1	NA	0	11.73	0	0
7SK	uc021pok.1	NA	0	0	0	0
7SK	uc021prs.1	NA	0	0	0	9.13
7SK	uc021pvp.1	NA	0	0	0	0
7SK	uc021pxy.1	NA	0	0	0	0
7SK	uc021pyd.1	NA	0	0	0	0
7SK	uc021qea.1	NA	0	0	12.09	0
7SK	uc021qgj.1	NA	0	0	0	0
7SK	uc021qjg.1	NA	0	0	0	0
7SK	uc021qmf.1	NA	56.8	66.99	105.01	90.45
7SK	uc021qsa.1	NA	0	0	0	0
7SK	uc021qvo.1	NA	0	0	0	0
7SK	uc021ras.1	NA	0	0	0	0
7SK	uc021rby.1	NA	0	0	0	0
7SK	uc021rcb.1	NA	0	0	0	0
7SK	uc021ree.1	NA	0	0	0	0
7SK	uc021ref.1	NA	0	0	0	0
7SK	uc021req.1	NA	0	0	0	0
7SK	uc021rio.1	NA	0	0	0	0
7SK	uc021rkc.1	NA	0	0	0	0
7SK	uc021rls.1	NA	15.32	0	21.45	16.91
7SK	uc021rlx.1	NA	34766.4	16789.4	30072.2	21286.6
7SK	uc021rxe.1	NA	0	0	0	0
7SK	uc021ryi.1	NA	0	0	0	0
7SK	uc021sbr.1	NA	0	0	0	0
7SK	uc021snk.1	NA	0	0	0	0
7SK	uc021tff.1	NA	0	11.85	0	0
7SK	uc021tig.1	NA	0	0	0	0
7SK	uc021tlm.1	NA	0	0	0	0
7SK	uc021tlu.1	NA	10663.5	7662.77	10200.4	8692.28
7SK	uc021tlv.1	NA	0	0	0	0
7SK	uc021tvr.1	NA	0	0	0	0
7SK	uc021uag.1	NA	0	0	0	0
7SK	uc021ual.1	NA	0	0	0	0
7SK	uc021ugk.1	NA	17.39	0	0	0
7SK	uc021ujh.1	NA	0	0	0	0
7SK	uc021ujn.1	NA	0	0	0	0
7SK	uc021veg.1	NA	0	0	0	0
7SK	uc021vgp.1	NA	0	0	0	0
7SK	uc021vhc.1	NA	653.44	278.76	575.91	423.38
7SK	uc021vhv.1	NA	0	0	0	0
7SK	uc021vnm.1	NA	16.12	11.03	0	9.56
7SK	uc021vpx.1	NA	0	0	0	0
7SK	uc021vqa.1	NA	0	0	0	0
7SK	uc021vtz.1	NA	0	0	0	0
7SK	uc021vuc.1	NA	0	0	0	0
7SK	uc021wan.1	NA	0	0	0	0
7SK	uc021wav.1	NA	0	0	0	0
7SK	uc021wcm.1	NA	0	12.4	0	0
7SK	uc021wcp.1	NA	15.87	0	0	0
7SK	uc021wdw.1	NA	17.88	0	0	0
7SK	uc021wew.1	NA	0	0	11.47	0
7SK	uc021wlw.1	NA	0	3.92	0	0
7SK	uc021wmf.1	NA	0	3.92	0	0
7SK	uc021wmi.1	NA	0	3.58	0	10.01
7SK	uc021wnk.1	NA	0	0	0	0
7SK	uc021wor.1	NA	0	0	0	0
7SK	uc021wzn.1	NA	0	0	0	0
7SK	uc021xfb.1	NA	0	0	0	0
7SK	uc021xgl.1	NA	0	0	0	0
7SK	uc021xgz.1	NA	0	0	0	0
7SK	uc021xhn.1	NA	0	0	0	0
7SK	uc021xho.1	NA	0	0	0	0
7SK	uc021xia.1	NA	0	0	0	0
7SK	uc021xit.1	NA	160.53	102.77	180.12	128.23
7SK	uc021xkx.1	NA	68.85	35.32	12.95	26.13
7SK	uc021xnw.1	NA	0	0	0	0
7SK	uc021xom.1	NA	0	0	0	8.75
7SK	uc021xpt.1	NA	0	0	0	0
7SK	uc021xqa.1	NA	0	0	0	0
7SK	uc021xqe.1	NA	0	0	0	0
7SK	uc021xqg.1	NA	0	11.54	0	0
7SK	uc021xri.1	NA	0	0	0	0
7SK	uc021xsh.1	NA	0	0	0	0
7SK	uc021xsw.1	NA	0	0	0	0
7SK	uc021xtx.1	NA	0	0	0	0
7SK	uc021xus.1	NA	0	0	0	0
7SK	uc021xuv.1	NA	0	0	0	0
7SK	uc021xwt.1	NA	0	0	11.23	0
7SK	uc021xxu.1	NA	0	0	0	0
7SK	uc021ycc.1	NA	0	0	0	0
7SK	uc021yce.1	NA	533.27	403.01	635.34	345.02
7SK	uc021yci.1	NA	0	0	0	0
7SK	uc021yco.1	NA	0	0	0	0
7SK	uc021yhh.1	NA	0	0	0	0
7SK	uc021zaf.1	NA	0	0	0	0
7SK	uc021zat.1	NA	0	0	0	0
7SK	uc021zch.1	NA	0	0	0	0
7SK	uc021zcs.1	NA	0	0	0	0
7SK	uc021zee.1	NA	0	0	0	0
7SK	uc021zeq.1	NA	0	0	0	0
7SK	uc021zfi.1	NA	15.87	0	23.87	0
7SK	uc021zfs.1	NA	0	0	0	0
7SK	uc021zgf.1	NA	0	0	0	0
7SK	uc022ahv.1	NA	30.96	0	72.32	27.64
7SK	uc022ajs.1	NA	84.58	38.4	67.19	38.91
7SK	uc022akn.1	NA	0	0	0	0
7SK	uc022amj.1	NA	0	0	0	0
7SK	uc022aqs.1	NA	0	0	0	0
7SK	uc022atx.1	NA	0	0	0	0
7SK	uc022auz.1	NA	0	0	0	0
7SK	uc022avb.1	NA	0	0	0	0
7SK	uc022axn.1	NA	18.33	0	13.79	0
7SK	uc022azc.1	NA	0	0	0	0
7SK	uc022azk.1	NA	0	0	19.69	16.97
7SK	uc022bap.1	NA	0	0	0	0
7SK	uc022bbl.1	NA	0	0	0	0
7SK	uc022bbo.1	NA	0	0	0	0
7SK	uc022bdt.1	NA	0	0	0	0
7SK	uc022bge.1	NA	0	0	0	0
7SK	uc022bic.1	NA	15.48	0	11.65	0
7SK	uc022blg.1	NA	33.19	4.99	0	0
7SK	uc022bmq.1	NA	0	0	0	0
7SK	uc022btd.1	NA	0	0	0	0
7SK	uc022bts.1	NA	0	0	0	0
7SK	uc022bzn.1	NA	0	0	0	0
7SK	uc022cab.1	NA	0	0	0	0
7SK	uc022cfk.1	NA	76.71	146.91	115.4	45.49
A1BG	uc002qsd.4	NA	2.88	0	2.16	3.41
A1BG-AS1	uc002qsg.3	NA	11.82	2.02	4.45	0
A1CF	uc001jjj.3	NA	0	0	0	0
A2LD1	uc001voq.2	NA	0	1.8	1.97	3.11
A2M	uc001qvk.1	NA	0	0	0	0
A2ML1	uc001quz.4	NA	0	0	0	0
A2MP1	uc021qum.1	NA	0	0	0	0
A4GALT	uc003bdb.3	NA	0	0	0	0
A4GNT	uc003ers.2	NA	0	0	0	0
AA06	uc002hhv.3	NA	0	0	0	0
AAA1	uc010kwo.2	NA	0	1.33	0	1.15
AAAS	uc001scr.4	NA	29.22	15.99	17.58	19.06
AACS	uc001uhc.3	NA	3.64	12.44	8.21	12.94
AACSP1	uc011dgl.2	NA	0	0	0	0
AADAC	uc003eze.3	NA	0	0	0	0
AADACL2	uc003ezc.3	NA	0	0	0	0
AADACL3	uc009vnn.1	NA	0	0	0	0
AADACL4	uc001auf.3	NA	0	0	0	0
AADAT	uc003isr.3	NA	4.82	4.94	1.81	0
AAGAB	uc002aqk.4	NA	11.18	16.54	8.41	7.73
AAK1	uc002sfp.2	NA	7.96	17.59	3.13	19.12
AAMP	uc002vhk.3	NA	84.96	30.99	68.17	36.95
AANAT	uc002jro.3	NA	0	0	0	0
AARS	uc002eyn.1	NA	33.41	28.04	38.84	22.51
AARS2	uc010jza.1	NA	6.37	2.59	11.97	7.03
AARSD1	uc010whg.2	NA	5.67	6.44	14.94	10.2
AASDH	uc003hbn.3	NA	4.19	11.47	1.58	9.95
AASDHPPT	uc001pjc.1	NA	8.87	15.78	5.34	7.37
AASS	uc003vkb.3	NA	3.48	5.03	1.34	9.66
AATF	uc002hni.3	NA	35.58	29.2	41.03	15.47
AATK	uc010dia.3	NA	2	2.05	0.75	0
AATK-AS1	uc010wuk.1	NA	0	0	0	0
AB007962	uc001eso.1	NA	0	0	0	0
AB059369	uc021xlu.1	NA	0	0	0	0
AB062081	uc011mvt.1	NA	0	8.62	9.39	0
AB062083	uc021tnv.1	NA	0	0	0	0
AB062083	uc021tny.1	NA	0	21.31	0	0
AB074160	uc003tqd.3	NA	0	0	0	0
AB074162	uc004bos.3	NA	0	0	0	0
AB074166	uc009wle.2	NA	0.02	0.04	0	3.1
AB074188	uc003jrq.3	NA	0	0	0	0
AB075492	uc021zhg.1	NA	0	1.32	0	1.17
AB1	uc001ayw.3	NA	4.46	11.01	7.73	12.04
AB209185	uc003ydc.1	NA	2.66	0	0	0
AB231702	uc001nok.1	NA	0	0	0	0
AB231703	uc001oco.3	NA	0	0	0	0
AB231705	uc001pli.1	NA	0	0	0	0
AB231710	uc001pqd.3	NA	0	0	0	0
AB231721	uc001nne.1	NA	0	0	0	0
AB231722	uc001nnk.1	NA	0	0	0	0
AB231723	uc001piq.1	NA	0	0	0	0
AB231724	uc001phf.3	NA	0	0	0	0
AB231741	uc021qjd.1	NA	0	0	0	0
AB231761	uc001npw.1	NA	0	0	0	0
AB231784	uc001pcz.3	NA	0	0	0	0
AB240015	uc002bfp.1	NA	0	0	0	0
AB372727	uc011arw.2	NA	0	0	0	0
AB429224	uc009ypx.3	NA	0	0	0	0
AB488780	uc021qqx.1	NA	0	5.17	0	12.69
ABAT	uc002czc.4	NA	1.05	0.72	0.79	0
ABCA1	uc004bcl.3	NA	0	0	0	0.52
ABCA1	uc010mti.1	NA	0	0	0	0
ABCA10	uc010dfa.1	NA	0	0	0	0
ABCA11P	uc010ibd.2	NA	0	3.78	4.16	8.06
ABCA12	uc002vew.3	NA	0	0	0	0
ABCA13	uc003toq.2	NA	0	0.57	0	0.44
ABCA17P	uc002cqc.1	NA	0	0	0	0
ABCA2	uc022bpy.1	NA	10.93	2.04	9.71	3.53
ABCA3	uc002cpy.1	NA	11.59	7.93	19.02	7.5
ABCA4	uc001dqh.3	NA	0	0	0	0
ABCA5	uc002jig.2	NA	0	0.58	0	0.51
ABCA6	uc002jhw.1	NA	0	0	0	0
ABCA7	uc002lqw.4	NA	4.79	3.27	9	7.1
ABCA8	uc002jhp.3	NA	0	1.67	0	0
ABCA9	uc002jhu.3	NA	0	0	0	0
ABCB1	uc003uiz.2	NA	1.26	6.02	0	2.98
ABCB10	uc001htp.4	NA	7.9	7.2	0	9.37
ABCB11	uc002ueo.1	NA	0	0	0	0
ABCB4	uc003uiw.1	NA	0	1.08	1.19	0.94
ABCB5	uc010kuh.3	NA	3.18	10.05	0	1.89
ABCB6	uc002vkc.2	NA	0	1.19	2.8	0
ABCB7	uc004ebz.3	NA	2.24	12.27	5.06	5.32
ABCB8	uc003wik.4	NA	4.34	3.71	9.79	5.79
ABCB9	uc001udm.4	NA	2.43	3.33	3.66	4.4
ABCC1	uc010bvi.3	NA	3.28	7.85	6.78	8.27
ABCC10	uc003ouy.1	NA	1.11	1.51	8.33	7.22
ABCC11	uc002efg.1	NA	0	0	0	0
ABCC12	uc002efc.1	NA	0	0	0	0
ABCC13	uc002yjr.3	NA	0	0	0	1.23
ABCC2	uc001kqf.2	NA	0	0.69	0	1.19
ABCC3	uc002isl.3	NA	0	2.12	1.12	0.42
ABCC4	uc001vmd.4	NA	4.48	9.2	5.06	6.64
ABCC5	uc003fmg.3	NA	4.53	13.02	4.09	6.99
ABCC6	uc002den.4	NA	0	1.08	2.43	0
ABCC6P1	uc002dfg.3	NA	1.86	1.3	0	0
ABCC6P2	uc002dcu.2	NA	0	0	0	0
ABCC8	uc001mnc.3	NA	1.02	0	0.77	0
ABCC9	uc001rfh.3	NA	0	14.02	1.47	10.32
ABCD1	uc004fif.2	NA	1.39	1.9	3.13	1.64
ABCD2	uc001rmb.2	NA	0	0	0	0
ABCD3	uc001dqn.4	NA	10.64	27.28	20	9.46
ABCD4	uc001xpr.2	NA	9.03	15.44	23.77	13.38
ABCE1	uc003ijy.3	NA	12.12	38.12	18.23	35.21
ABCF1	uc003nql.3	NA	47.64	33.95	52.27	24.72
ABCF2	uc003wjo.1	NA	51.54	19.58	40.92	25.46
ABCF3	uc003fmz.2	NA	9.46	2.16	21.35	13.09
ABCG1	uc002zaq.3	NA	0	0	0	0
ABCG1	uc010gpb.2	NA	0	2.05	0	0
ABCG2	uc003hrg.3	NA	0	0	3.22	1.27
ABCG4	uc001pvs.3	NA	0	1.38	0	0
ABCG5	uc002rtn.3	NA	0	0	0	0
ABCG8	uc002rtq.3	NA	0	0	0	0
ABHD1	uc002rit.3	NA	0	2.21	0	0
ABHD10	uc003dyk.4	NA	5.76	11.82	2.89	4.56
ABHD11	uc003tzb.3	NA	3.89	5.99	8.79	6.86
ABHD11-AS1	uc011kez.1	NA	0	0	0	0
ABHD12	uc002wuq.3	NA	7.18	4.91	9	9.93
ABHD12B	uc001wys.3	NA	0	0	0	0
ABHD13	uc001vqq.3	NA	5.07	6.94	0	4.51
ABHD14A	uc003dco.3	NA	11.32	0	0	5.44
ABHD14B	uc011bdy.2	NA	17.74	5.2	1.91	3.01
ABHD15	uc002hed.2	NA	1.36	2.37	3.22	0.92
ABHD16A	uc003nvy.2	NA	2.68	1.83	6.05	0
ABHD16A	uc011doa.2	NA	0	0	0	0
ABHD16B	uc002ygx.1	NA	0	0	0	0
ABHD2	uc002bnk.2	NA	1.74	8.71	3.5	9.65
ABHD3	uc002ktl.2	NA	4.92	13.46	0	8.75
ABHD4	uc001wgm.3	NA	14.13	5.8	4.25	1.68
ABHD5	uc003cmx.3	NA	2.85	4.54	3.55	5.63
ABHD6	uc003djs.4	NA	4.24	1.45	1.6	0
ABHD8	uc002ngb.4	NA	7.29	1.66	5.48	0
ABI1	uc001isy.3	NA	5.6	10.53	1.05	4.15
ABI2	uc002uzz.3	NA	4.71	30.39	16.53	27.91
ABI3	uc002iop.1	NA	0	0	0	0
ABI3BP	uc003dun.3	NA	0	0	0	0
ABL1	uc004bzw.3	NA	9.42	11.6	7.8	5.03
ABL2	uc001gmi.4	NA	0.88	11.13	1.68	8.96
ABLIM1	uc021pyw.1	NA	4.34	11.29	4.57	6.18
ABLIM2	uc003gkj.4	NA	0	0	0	0
ABLIM3	uc003lpy.2	NA	0	0	0	0
ABO	uc004cda.1	NA	0	0	0	0
ABP1	uc003whz.1	NA	0	1.75	0	1.21
abParts	uc021ser.1	NA	0	0	0	0
abParts	uc001yuj.2	NA	0	0	0	0
abParts	uc021vkt.1	NA	0	0	0	0
abParts	uc021vku.1	NA	0	0	0	0
abParts	uc010yts.2	NA	0	0	0	0
abParts	uc021wml.1	NA	9.45	10.34	7.31	17.83
ABR	uc002fsd.3	NA	19.92	6.46	11.04	6.84
ABRA	uc003ymm.4	NA	0	0	0	0
ABT1	uc003nii.3	NA	38.15	15.35	18.57	13.31
ABTB1	uc003ejt.3	NA	0	0	2.07	0
ABTB2	uc001mvl.2	NA	2.07	2.13	0.78	0
AC2	uc001ezm.1	NA	0	0	0	0
ACAA1	uc003cht.3	NA	23.08	4.51	17.36	9.78
ACAA2	uc002ldw.4	NA	2.63	7.18	13.83	14.01
ACACA	uc002hno.3	NA	5.13	15.79	13.27	12.17
ACACB	uc001toc.3	NA	0	0.54	1.77	2.79
ACAD10	uc009zvx.3	NA	0	7.18	6.32	4.98
ACAD8	uc001qhk.3	NA	4.17	17.12	6.28	9.9
ACAD9	uc003ela.4	NA	13.8	14.84	13.35	3.51
ACADL	uc002vdz.4	NA	0	3.88	0	0
ACADM	uc009wbp.3	NA	8.11	11.09	4.57	15.63
ACADS	uc001tza.4	NA	7.95	3.62	1.99	3.14
ACADSB	uc001lhb.3	NA	1.51	5.42	1.32	2.62
ACADVL	uc002gev.3	NA	25.79	4.81	37.03	16.68
ACAN	uc010upo.1	NA	0	0.9	0	0.4
ACAP1	uc002ggd.2	NA	0	0	0	0
ACAP2	uc003fun.4	NA	0.71	8.24	1.07	5.46
ACAP3	uc001aeb.2	NA	21.61	6.33	20.9	3.66
ACAT1	uc001pjy.3	NA	15.58	17.76	9.77	9.24
ACAT2	uc010kjy.3	NA	36.01	4.48	32.02	25.24
ACBD3	uc001hpy.3	NA	21.37	36.05	6.43	18.58
ACBD4	uc002iif.3	NA	5	3.42	0	1.5
ACBD5	uc010qdp.2	NA	0	8.12	5.43	6.26
ACBD6	uc001gog.3	NA	25.14	12.9	31.04	11.18
ACBD7	uc010qby.1	NA	0	0	0	0
ACBD7	uc001inv.3	NA	2.98	3.25	1.13	7.34
ACCN1	uc002hhu.3	NA	0	0	0	0
ACCN2	uc001rvv.3	NA	7.11	0.97	2.14	0.84
ACCN3	uc003wio.2	NA	2.68	0	4.03	0
ACCN4	uc002vlz.3	NA	0	0	0	0
ACCN5	uc003ipe.1	NA	0	0	0	0
ACCS	uc009yks.1	NA	0	3.52	0	0
ACCSL	uc001mxw.1	NA	0	0	0	0
ACD	uc002etq.4	NA	4.94	10.13	14.86	7.32
ACE	uc002jau.2	NA	8.69	1.98	0	0
ACE2	uc004cxb.2	NA	0	0	0	0
ACER1	uc002mel.2	NA	0	0	0	0
ACER2	uc003zny.1	NA	0	2.84	0	0
ACER3	uc009yum.1	NA	0	3.81	0	4.13
ACHE	uc003uxe.3	NA	7.85	1.79	3.94	0
ACIN1	uc001wit.4	NA	44.31	24.62	72.91	42.7
ACLY	uc002hyg.3	NA	47.83	50.27	60.55	37.36
ACMSD	uc002ttz.3	NA	0	0	0	0
ACN9	uc003uoo.4	NA	0	6.75	5.57	1.46
ACO1	uc003zqw.4	NA	0	9.18	2.24	3.54
ACO2	uc003bac.3	NA	16.67	15.21	26.48	16.48
ACOT11	uc001cxl.2	NA	1.65	3.98	1.24	1.23
ACOT12	uc003khl.4	NA	0	0	0	2.33
ACOT13	uc003nek.3	NA	1.24	2.54	1.86	1.75
ACOT2	uc001xon.4	NA	2.87	0	10.81	5.11
ACOT4	uc001xoo.3	NA	0	0	0	0
ACOT6	uc001xop.3	NA	0	0	0	0
ACOT7	uc001ams.3	NA	43.22	10.56	25.57	20.14
ACOT8	uc002xqa.2	NA	17.08	5.84	19.28	7.6
ACOT9	uc004dao.3	NA	9.37	14.95	4.7	11.11
ACOX1	uc002jqe.3	NA	2.93	10.67	3.04	9.11
ACOX2	uc003dkl.3	NA	0	0	0	0
ACOX3	uc003glc.4	NA	5.43	1.24	2.72	3.22
ACOXL	uc010yxk.1	NA	0	0	0	0
ACP1	uc002qwf.3	NA	42.56	35.83	41.87	46.6
ACP2	uc001nei.3	NA	8.84	10.08	17.74	6.99
ACP5	uc002msj.4	NA	0	0	0	0
ACP6	uc001epr.2	NA	8.43	3.84	14.79	5
ACPL2	uc003etv.3	NA	0	2.28	0	2.96
ACPP	uc003eop.4	NA	0	0	0	0
ACPT	uc002pta.1	NA	0	0	0	0
ACR	uc003bnh.4	NA	0	0	0	0
ACRBP	uc001qpu.1	NA	0	0	0	0
ACRC	uc004eae.2	NA	1.6	0	1.2	0.95
ACRV1	uc001qcs.3	NA	0	0	0	0
ACSBG1	uc002bdh.3	NA	0	0	1.57	0
ACSBG2	uc002meh.1	NA	0	0	0	0
ACSF2	uc002iqu.2	NA	5.82	3.98	4.38	3.45
ACSF3	uc010cig.2	NA	12.47	6.64	7.3	4.11
ACSL1	uc003iwu.1	NA	2.74	3.75	3.09	5.69
ACSL3	uc002vnj.3	NA	3.49	4.78	5.26	5.52
ACSL4	uc004eoi.2	NA	6.97	22.66	2.62	13.44
ACSL5	uc001kzu.3	NA	0	0	0	0
ACSL6	uc003kvy.2	NA	1.63	1.18	3.7	0.68
ACSM1	uc002dhm.1	NA	0	0	0	0
ACSM2A	uc010bwe.3	NA	0	0	0	0
ACSM2B	uc002dhk.4	NA	0	0	0	0
ACSM3	uc002dhr.3	NA	0	0	0	0
ACSM4	uc001qsx.1	NA	0	0	0	0
ACSM5	uc002dhe.3	NA	0	0	0	0
ACSS1	uc002wub.3	NA	2.05	2.8	7.69	2.43
ACSS2	uc010gey.2	NA	5.49	0	12.39	6.51
ACSS3	uc001szl.1	NA	0	1.26	0	0
ACTA1	uc001htm.3	NA	3.4	0	0	0
ACTA2	uc001kfp.3	NA	4.07	0	6.13	2.42
ACTB	uc003sot.4	NA	633.43	438.98	564.96	501.93
ACTBL2	uc003jrm.3	NA	0	0	0	0
ACTC1	uc001ziu.1	NA	0	0	0	0
ACTG1	uc002kal.2	NA	608.55	470.3	421.43	346.86
ACTG2	uc002sjw.3	NA	0	0	0	0
ACTL10	uc002wzt.3	NA	0	0	0	0
ACTL6A	uc003fjw.3	NA	10.93	18.69	6.17	16.21
ACTL6B	uc003uvy.3	NA	0	0	0	1.96
ACTL7A	uc004bdj.1	NA	0	0	0	0
ACTL7B	uc004bdi.3	NA	0	0	0	0
ACTL8	uc001bat.3	NA	0	0	0	0
ACTL9	uc002mkl.2	NA	0	0	0	0
ACTN1	uc001xkm.3	NA	17.36	14.83	16.33	18.55
ACTN2	uc001hyf.2	NA	0	0	1.78	1.4
ACTN3	uc021qma.1	NA	0	0	0	0
ACTN4	uc002oja.2	NA	51.37	26.35	56.03	23.61
ACTR10	uc001xdf.3	NA	6.24	5.73	3.13	7.4
ACTR1A	uc001kvv.3	NA	50.83	26.08	43.7	24.76
ACTR1B	uc002syb.2	NA	4.5	3.08	28.76	6.67
ACTR2	uc002sdp.3	NA	20.72	48.71	13.64	45.3
ACTR3	uc002tkx.1	NA	11.23	25.61	12.68	17.77
ACTR3B	uc003wle.1	NA	16.16	3.16	0	4.11
ACTR3BP2	uc010yuc.2	NA	0	0	0	0
ACTR3BP5	uc021ppf.1	NA	0	0	0	0
ACTR3C	uc022aps.1	NA	0	0	3.06	0
ACTR5	uc002xjd.2	NA	2.05	0	4.62	2.43
ACTR6	uc001thb.1	NA	9.23	25.17	0	10.95
ACTR8	uc003dhd.3	NA	12.6	7.66	6.32	11.62
ACTRT1	uc004eum.3	NA	0	0	0	0
ACTRT2	uc001ajz.3	NA	0	0	0	0
ACVR1	uc010fog.2	NA	3.55	4.85	2.67	1.05
ACVR1B	uc001rzn.3	NA	7.87	4.61	5.92	4
ACVR1C	uc002tzk.4	NA	0	0.4	0	0.35
ACVR2A	uc002twh.3	NA	0	1.32	0	3.44
ACVR2B	uc003cif.3	NA	1.34	9.77	2.35	10.86
ACVRL1	uc001rzk.3	NA	0	0	0	0
ACY1	uc003dcq.3	NA	4.13	0	10.16	6.41
ACY3	uc001omq.3	NA	0	0	0	0
ACYP1	uc001xrg.3	NA	0	0	0	4.66
ACYP2	uc002rxq.4	NA	12.47	0	3.13	0
ADA	uc002xmj.3	NA	9.94	0	2.49	1.97
ADAD1	uc003iep.3	NA	0	0	0	0
ADAD2	uc002fhr.2	NA	0	0	0	0
ADAL	uc010udo.2	NA	3.17	4.34	7.16	1.88
ADAM1	uc021rea.1	NA	0	1.22	0	1.06
ADAM10	uc002afd.1	NA	0	13.74	4.12	9.75
ADAM11	uc002ihh.3	NA	4.62	2.37	4.3	0.84
ADAM11	uc002ihi.3	NA	0	0	1.52	0
ADAM12	uc001ljk.2	NA	0	0	0	0
ADAM15	uc001fgr.1	NA	7.39	1.26	13.89	9.86
ADAM17	uc002qzu.3	NA	6.48	5.91	6.5	10.25
ADAM18	uc003xni.3	NA	0	0	0	0
ADAM19	uc003lwz.3	NA	1.79	2.45	1.35	1.06
ADAM2	uc003xnj.3	NA	0	0	0	0
ADAM20	uc001xme.3	NA	0	1.36	0	1.18
ADAM21	uc001xmd.3	NA	0	0	0	0
ADAM21P1	uc010ttg.2	NA	0	0	0	0
ADAM22	uc003ujn.3	NA	1.98	4.05	0	2.34
ADAM23	uc002vbq.3	NA	0	1.26	1.39	2.19
ADAM28	uc003xdy.3	NA	0	0	0	0
ADAM29	uc011cki.2	NA	0	0	0	0
ADAM30	uc001eij.3	NA	0	0	0	0
ADAM32	uc003xmt.4	NA	0	0	0	0
ADAM33	uc002wit.3	NA	0	0	0	0
ADAM3A	uc003xnf.3	NA	0	0	0	1.52
ADAM5P	uc003xnb.3	NA	0	0	0	0
ADAM6	uc001ysu.1	NA	0	0	0	0
ADAM7	uc003xeb.3	NA	0	0	0	0
ADAM8	uc021qbe.1	NA	0	0	1.59	1.26
ADAM9	uc003xmr.3	NA	8.99	10.54	5.79	8.37
ADAMDEC1	uc003xdz.2	NA	0	0	0	0
ADAMTS1	uc002ymf.3	NA	12.01	17.18	18.07	18.13
ADAMTS10	uc002mkj.1	NA	0	0	0	0
ADAMTS12	uc003jia.1	NA	0	0	0	0
ADAMTS13	uc004cdv.4	NA	4.78	4.91	3.6	4.25
ADAMTS14	uc001jrg.3	NA	0	0	0	0
ADAMTS15	uc010scd.2	NA	0	0	0	0
ADAMTS16	uc003jdl.3	NA	0	0	0	0
ADAMTS17	uc002bvv.1	NA	0	2.08	3.44	0.9
ADAMTS18	uc002ffc.4	NA	0	0	0	0
ADAMTS19	uc003kvb.1	NA	0	0	0	1.78
ADAMTS2	uc003mjw.3	NA	2.48	0	0	1.47
ADAMTS20	uc010skx.2	NA	0	1.04	0	0
ADAMTS3	uc003hgk.2	NA	0	2.08	2.28	1.8
ADAMTS4	uc001fyt.4	NA	1.17	4.37	0	1.45
ADAMTS5	uc002ymg.3	NA	0	0.36	0	0
ADAMTS6	uc003jtp.3	NA	0	0	0	0
ADAMTS7	uc002bej.4	NA	0	0	0	0.75
ADAMTS8	uc001qgg.4	NA	1.39	0	0	0
ADAMTS9	uc003dmg.3	NA	0	1.29	1.42	1.12
ADAMTS9-AS2	uc003dml.3	NA	0	0	0	0
ADAMTSL1	uc003zne.4	NA	0	0	0	0
ADAMTSL2	uc004cei.3	NA	0	0.05	0	4.78
ADAMTSL3	uc002bjz.4	NA	5.62	9.84	6.71	5.26
ADAMTSL4	uc001eux.3	NA	1.76	0	0	0
ADAMTSL5	uc002ltd.2	NA	0	0	1.42	1.12
ADAP1	uc003sjo.4	NA	4.34	0	1.63	3.9
ADAP2	uc002hfx.3	NA	0	3.81	2.8	1.1
ADAR	uc001ffh.3	NA	25.65	39.87	17.76	34.4
ADARB1	uc002zgy.2	NA	4.64	1.9	2.09	3.3
ADARB2	uc009xhq.3	NA	0	0	0	0
ADARB2-AS1	uc001ign.3	NA	0	0	0	0
ADAT1	uc002feo.2	NA	2.79	10.52	6.47	5.96
ADAT2	uc003qjj.3	NA	0	6.28	2.96	5.46
ADAT3	uc002luh.3	NA	15.63	2.14	7.06	9.27
ADC	uc001bwr.3	NA	5.61	0	4.22	3.32
ADCK1	uc001xui.3	NA	12.84	6.59	7.24	5.71
ADCK2	uc003vvy.1	NA	17.18	7.35	8.08	6.37
ADCK3	uc001hqn.1	NA	23.73	15.94	32.46	16.63
ADCK4	uc002oor.2	NA	2.25	1.56	8.47	5.34
ADCK5	uc003zch.3	NA	0	0	2.63	0
ADCY1	uc003tne.4	NA	0.41	1.96	2.14	2.87
ADCY10	uc001ger.3	NA	0	0	0	0
ADCY2	uc003jdz.1	NA	0	0	0	0.54
ADCY3	uc002rfs.4	NA	6.93	3.95	8.81	8.91
ADCY4	uc001woy.3	NA	0	0	0	0
ADCY5	uc003egh.2	NA	2.69	1.84	2.02	0
ADCY6	uc001rsh.4	NA	2.59	5.63	2.6	3.8
ADCY7	uc002egd.1	NA	5.44	1.86	0	0
ADCY8	uc003ytd.4	NA	0	0	0	0
ADCY9	uc002cvx.3	NA	3.94	3.15	3.95	1.56
ADCYAP1	uc010dkh.3	NA	0	0	0	0
ADCYAP1R1	uc003tcg.3	NA	0	0.63	0	0
ADD1	uc003gfq.3	NA	15.41	12.3	22.22	21.33
ADD2	uc021vjc.1	NA	6.83	6.54	1.03	5.67
ADD3	uc001kyv.3	NA	1.29	7.08	2.92	1.54
ADH1A	uc003hur.2	NA	0	0	0	0
ADH1B	uc003hus.4	NA	0	0	0	0
ADH1C	uc021xqi.1	NA	0	0	0	0
ADH4	uc003hun.3	NA	0	0	0	0
ADH5	uc003hui.3	NA	19.21	18.4	10.12	10.25
ADH6	uc003huo.2	NA	0	0	0	0
ADH7	uc021xqj.1	NA	0	0	0	0
ADHFE1	uc003xwb.4	NA	0	0	2.15	1.69
ADI1	uc002qxp.4	NA	42.52	28.58	47.11	31.21
ADIG	uc002xjb.1	NA	0	0	0	0
ADIPOQ	uc003fra.3	NA	0	0	0	0
ADIPOR1	uc001gyq.4	NA	46.91	41	29.41	24.73
ADIPOR2	uc001qjm.3	NA	11.53	21.9	14.45	12.91
ADK	uc001jwi.3	NA	14.93	10.21	13.1	17.71
ADM	uc001mil.1	NA	14.02	2.4	5.27	8.31
ADM2	uc003blj.3	NA	1.26	0	0	0
ADNP	uc002xvu.1	NA	4.31	14	5.67	15.97
ADNP2	uc002lnw.3	NA	2.83	9.67	2.84	7.83
ADO	uc001jmg.3	NA	6.82	8.39	7.18	10.51
ADORA1	uc001gzf.1	NA	0	0	0	0
ADORA1	uc009xak.1	NA	0	0	0	0
ADORA2A	uc002zzy.4	NA	0	0	1.98	0
ADORA2A	uc021wng.1	NA	0	0	0	0
ADORA2B	uc002gpd.1	NA	5.39	1.84	4.05	1.6
ADORA3	uc001ebh.4	NA	0	0	0	0
ADPGK	uc002avf.4	NA	11.04	9.06	13.29	2.62
ADPGK	uc002avj.1	NA	0	0	0	0.34
ADPRH	uc003ecs.3	NA	0	0	0	0.92
ADPRHL1	uc001vtq.1	NA	0	1.78	3.92	1.54
ADPRHL2	uc001bzt.3	NA	18.02	2.05	6.78	5.34
ADRA1A	uc003xfh.1	NA	0	0	0	0
ADRA1B	uc003lxt.1	NA	0	1.54	0	0
ADRA1D	uc002wkr.2	NA	0	0	0	0
ADRA2A	uc001kzo.3	NA	0	0	0	0
ADRA2B	uc021vlh.1	NA	0	0	0	0
ADRA2C	uc003ghm.3	NA	7.78	1.77	3.9	1.54
ADRB1	uc001lba.3	NA	0	0	1.33	0
ADRB2	uc003lpr.2	NA	0	0	1.87	0
ADRB3	uc003xkr.2	NA	0	0	0	0
ADRBK1	uc009yrn.1	NA	11.8	4.03	16.64	6.12
ADRBK2	uc003abx.4	NA	1.17	2.85	1.31	1.37
ADRM1	uc002yco.3	NA	136.15	46.97	92.41	42.87
ADSL	uc003ayp.4	NA	81.22	42.22	87.98	48.17
ADSS	uc001iaj.3	NA	10.95	16.23	6.87	20.57
ADSSL1	uc001ype.3	NA	2.89	1.98	0	0
ADV21S1A1N	uc021rqe.1	NA	0	0	0	0
AEBP1	uc003tkb.3	NA	0	0	0	0
AEBP2	uc001ref.2	NA	1.99	9.54	3	3.54
AEN	uc002bmt.2	NA	48.72	31.88	33.46	27.64
AES	uc002lwx.1	NA	2.57	0	0	0
AES	uc002lxb.1	NA	28.35	10.38	15.98	10.8
AF007131	uc002abv.3	NA	0	0	0	0
AF007147	uc001ikr.1	NA	0	0	0	1.05
AF035281	uc003wfu.3	NA	3.52	1.2	5.29	1.03
AF047486	uc002ibx.3	NA	0	0	0	0
AF055024	uc002vyh.3	NA	0	0	0	0
AF070581	uc004epb.3	NA	0	0	0	0
AF072097	uc021tfx.1	NA	0	0	0	0
AF075112	uc002kes.3	NA	0	0	0	0
AF085962	uc001ltz.1	NA	0	0	0	0
AF085995	uc003idi.4	NA	0	0	8.38	0
AF086102	uc001chr.3	NA	0	0	0	0
AF086125	uc002eqh.3	NA	0	0	0	0
AF086132	uc002efy.3	NA	9.3	6.36	0	0
AF086154	uc001lln.3	NA	0	0	0	0
AF086184	uc001pen.1	NA	0	0	0	0
AF086203	uc003vds.3	NA	0	0	0	0
AF086219	uc003xhi.1	NA	0	0	0	0
AF086258	uc011egv.1	NA	0	0	0	0
AF086285	uc021vgw.1	NA	0	3.53	3.89	3.06
AF086288	uc001txf.3	NA	0	0	0	0
AF086294	uc003kyl.3	NA	0	0	0	0
AF086303	uc003phr.3	NA	0	0	0	0
AF086476	uc021tuh.1	NA	0	0	0	0
AF088041	uc003fwf.1	NA	0	1.96	2.15	6.88
AF090102	uc002shv.1	NA	0	0	0	0
AF090939	uc003dtq.3	NA	0	3.41	0	0
AF113016	uc001ody.3	NA	0	0	0	0
AF119889	uc021tyn.1	NA	0	0	6.13	0
AF119915	uc001byv.2	NA	0	0	0	0
AF143870	uc002xlx.3	NA	0	5.36	0	0
AF143871	uc002egj.3	NA	0	0	0	0
AF161365	uc002mqw.1	NA	0	0	0	0
AF161442	uc004cic.3	NA	0	0	0	0
AF198444	uc021sxs.1	NA	6.41	0	1.16	0
AF216583	uc003pvc.4	NA	0	0	0	0
AF258550	uc002jyx.1	NA	0	2.01	0	3.55
AF268386	uc001gch.1	NA	0	0	0	1.35
AF279775	uc002vvo.1	NA	0	0	0	0
AF279780	uc003fjb.1	NA	0	0	0	0
AF279782	uc003bqj.1	NA	0	0	0	0
AF283776	uc002ujk.3	NA	2.83	0	2.13	5.03
AF289551	uc002jok.3	NA	0	0	0	1.31
AF339801	uc021rlu.1	NA	0	0	0	0
AF339801	uc021rlv.1	NA	0	0	0	0
AF339817	uc001vnl.3	NA	0	1.71	0	0.5
AF387615	uc001gov.3	NA	0	0	0	0
AF397448	uc003vys.1	NA	0	0	0	0
AF420437	uc021otn.1	NA	0	0	0	0
AF420437	uc021ove.1	NA	23.51	0	0	0
AF420437	uc021ovg.1	NA	0	0	0	13.49
AF452719	uc002ems.1	NA	0	0	0	0
AF508906	uc001gro.3	NA	0	0	0	0
AF508907	uc001grp.1	NA	0	0	0	0
AF520419	uc003psf.1	NA	0	0	0	0
AF520792	uc003vcq.1	NA	0	0	0	0
AF520792	uc003vcr.1	NA	0	0	3.82	3.01
AF520793	uc003vcp.1	NA	0	7.13	0	0
AF548120	uc003myo.1	NA	0	0	0	0
AFAP1	uc011bwk.1	NA	1.35	0.46	0.51	1.2
AFAP1-AS1	uc003gkd.4	NA	0	0	0	0
AFAP1L1	uc003lqh.3	NA	3.13	0	3.53	0.93
AFAP1L2	uc001lbn.3	NA	0	1.04	2.28	0
AFF1	uc011ccz.2	NA	10.26	22.22	5.14	11.15
AFF2	uc004fcp.3	NA	0.41	0	0	0.25
AFF3	uc002taf.3	NA	0.63	2.88	0	1.11
AFF4	uc003kyd.3	NA	10.52	29.24	3.46	18.89
AFG3L1P	uc002fpz.1	NA	8.06	2.23	7.59	5.99
AFG3L1P	uc002fqc.1	NA	0.84	8.32	0	0
AFG3L2	uc002kqz.2	NA	4.75	8.66	8.33	15.02
AFM	uc003hhb.3	NA	0	0	0	0
AFMID	uc002jva.3	NA	4.4	12.41	16.8	26.98
AFP	uc003hgz.1	NA	0	0	0	0
AFTPH	uc002scz.3	NA	1.33	6.37	1	7.1
AGA	uc003iuu.2	NA	2.51	1.71	5.66	0
AGAP1	uc002vvs.3	NA	7.1	4.25	4.67	6.84
AGAP11	uc001kee.2	NA	0	2.04	0	1.36
AGAP2	uc001spq.3	NA	2.09	0.71	0	0
AGAP3	uc003wjg.1	NA	43.46	24.97	57.53	25.77
AGAP4	uc001jcx.4	NA	0	0	1.21	0
AGAP5	uc009xri.3	NA	0	8.04	0	4.21
AGAP6	uc001jix.4	NA	3.63	2.99	3.65	4.64
AGAP7	uc001jio.3	NA	0	0	0	0
AGAP8	uc009xnv.2	NA	0	0	0	4.77
AGAP8	uc001jij.3	NA	2.08	1.69	3.16	4.9
AGAP9	uc009xnf.2	NA	0	0	4.66	5.08
AGAP9	uc009xnl.2	NA	0	28.59	5.54	17.06
AGBL1	uc002blz.1	NA	0	0	0	0
AGBL2	uc001ngg.3	NA	0	0	0	0
AGBL3	uc011kpw.2	NA	0	0	1.08	0.85
AGBL4	uc001cru.2	NA	0	0	0	1.54
AGBL5	uc002rie.3	NA	14.61	12.49	20.6	5.41
AGER	uc003oal.2	NA	0	2.49	2.74	0
AGFG1	uc002vpd.2	NA	2.38	8.13	4.02	7.75
AGFG2	uc003uvf.3	NA	4.22	1.44	1.59	3.13
AGGF1	uc003ket.3	NA	5.63	4.62	7.63	6.01
AGK	uc003vwi.2	NA	6.94	17.81	18.28	12.35
AGL	uc001dsi.1	NA	1.38	6.13	2.59	7.35
AGMAT	uc001awv.2	NA	0	2.27	3.91	4.84
AGMO	uc003stb.1	NA	0	0	0	0
AGPAT1	uc003oae.3	NA	34.81	8.5	29.93	20.65
AGPAT2	uc004cii.1	NA	16.4	15.71	24.68	5.84
AGPAT3	uc002zdv.3	NA	9.47	10.8	10.09	7.96
AGPAT4	uc003qtr.1	NA	0.69	2.82	3.1	1.63
AGPAT4-IT1	uc003qtu.4	NA	0	0	0	3.68
AGPAT5	uc003wqo.3	NA	4.07	13.22	1.53	7.24
AGPAT6	uc003xnz.2	NA	9.66	8.21	4.24	9.07
AGPAT9	uc003hoy.3	NA	4.01	0	0	0
AGPHD1	uc010unc.2	NA	5.99	8.19	4.5	7.1
AGPS	uc002ull.2	NA	1.99	10.88	1.5	7.46
AGR2	uc003str.3	NA	0	0	0	0
AGR3	uc003sts.3	NA	0	0	0	0
AGRN	uc001ack.2	NA	4.16	2.37	14.08	2.47
AGRP	uc002etg.1	NA	0	0	0	0
AGSK1	uc002bhh.4	NA	0.81	0	1.24	1.03
AGSK1	uc010bmf.3	NA	0.81	0	1.24	1.03
AGSK1	uc010bml.3	NA	0.81	0	1.24	1.03
AGT	uc001hty.4	NA	0	0	0	0
AGTPBP1	uc010mqc.3	NA	10.5	9.57	11.41	13.83
AGTR1	uc003ewh.3	NA	0	0	0	0
AGTR2	uc004eqh.4	NA	0	0	0	0
AGTRAP	uc001asv.3	NA	18.02	18.49	13.56	5.34
AGXT	uc002waa.4	NA	0	0	0	0
AGXT2	uc003jjf.3	NA	0	0	0	0
AGXT2L1	uc003hzc.3	NA	0	0	0	0
AGXT2L2	uc003miz.3	NA	18.65	4.25	12.47	3.69
AHCTF1	uc001ibv.2	NA	1.44	11.3	4.32	8.52
AHCY	uc002xai.3	NA	85.13	36.2	105.58	61.4
AHCYL1	uc001dyx.3	NA	12.88	15.86	11.63	15.28
AHCYL2	uc011kov.2	NA	0	2.76	0.76	1.8
AHDC1	uc009vsy.3	NA	3.17	1.44	3.18	1.25
AHI1	uc003qgj.3	NA	1.49	7.17	8.88	6.22
AHNAK	uc001ntl.3	NA	2.16	4.25	0.61	2.24
AHNAK2	uc010axc.1	NA	1.48	1.02	1.12	0.59
AHR	uc011jxz.1	NA	0.81	1.67	0.69	2.45
AHRR	uc003jaw.3	NA	6.69	5.23	2.16	0.57
AHSA1	uc001xtw.3	NA	83.42	47.14	73.67	40.87
AHSA2	uc002sbc.2	NA	5.03	5.73	3.78	1.99
AHSG	uc003fqk.4	NA	0	0	0	0
AHSP	uc002ecj.3	NA	0	0	0	0
AICDA	uc001qur.2	NA	0	1.2	0	1.14
AIDA	uc001hnn.3	NA	13.51	8.09	15.25	17.03
AIF1	uc003nuy.3	NA	0	0	0	0
AIF1L	uc004cad.2	NA	7.54	6.19	4.54	1.79
AIFM1	uc004evg.3	NA	29.12	7.66	16.85	18.6
AIFM2	uc001jqp.2	NA	0	0	0	1.99
AIG1	uc003qjh.3	NA	17.39	0	3.27	15.47
AIM1	uc003prh.3	NA	0	0.6	0	0
AIM1L	uc001bmd.4	NA	0	0	1.26	0
AIM2	uc001ftj.1	NA	0	0	0	0
AIMP1	uc003hyh.3	NA	10.06	9.64	12.11	13.13
AIMP2	uc003spo.3	NA	12.5	25.64	37.6	27.18
AIP	uc001olv.3	NA	24.71	5.63	18.59	14.65
AIPL1	uc002gcp.3	NA	0	0	1.57	0
AIRE	uc002zei.2	NA	0	0	0	0
AJ004954	uc021sff.1	NA	0	0	0	0
AJ011378	uc004ccf.3	NA	0	0	0	0
AJ276246	uc002fuc.1	NA	0	0	0	0
AJ606316	uc003qgq.1	NA	0	0	0	0
AJ606331	uc003qev.1	NA	0	0	0	0
AJAP1	uc001aln.3	NA	0	0	0	0
AJUBA	uc001whz.3	NA	4.8	3.29	0.9	1.42
AK000470	uc004crl.3	NA	0	0.8	0.87	2.1
AK000470	uc004crn.3	NA	0	0.8	0.87	2.04
AK000798	uc002vvv.3	NA	0	0	0	0
AK000840	uc003jms.1	NA	0	0	0	0
AK000953	uc021ygr.1	NA	0	0	3.46	0
AK001057	uc001uhw.3	NA	0	0	0	0
AK001351	uc003ylb.1	NA	0	0	0	0
AK001394	uc003iwb.1	NA	0	2.47	0	2.14
AK001558	uc002rbu.1	NA	0	0	0	0
AK001582	uc003luu.1	NA	0	0	0	0
AK001875	uc001pjf.4	NA	0	0	0	0
AK021563	uc002fcj.1	NA	0	0	0	0
AK021570	uc003zlo.1	NA	0	1.47	0	0
AK021664	uc001zwf.1	NA	0	0	0	1.4
AK021804	uc001pye.1	NA	0	0	0	0
AK021876	uc002esn.1	NA	0	0	0	1.52
AK021888	uc003kor.1	NA	0	6.42	0	1.11
AK021977	uc001uxg.3	NA	0	0.35	0	0
AK022382	uc001jjf.1	NA	0	0	0	1.54
AK022914	uc001vvl.4	NA	4.48	0.25	0.28	1.02
AK022914	uc001vvr.1	NA	7.73	44.75	27.18	64.72
AK022914	uc002zks.4	NA	0	9.91	9.67	7.76
AK022915	uc001iqe.3	NA	1.44	18.75	2.17	17.11
AK022997	uc001szi.3	NA	1.5	0	1.13	1.78
AK023033	uc003tha.1	NA	0	0	0	0
AK023040	uc002nrc.1	NA	5.5	3.77	0	3.26
AK023178	uc021xvv.1	NA	6.07	4.15	16.75	2.4
AK023288	uc021qaj.1	NA	0	7.68	1.69	10.66
AK023304	uc010dyq.2	NA	0	0	0	0
AK023457	uc001ebn.1	NA	1.68	1.4	0	1.41
AK023515	uc002ugf.1	NA	0	1.53	0	0
AK023614	uc021wdt.1	NA	3866.86	1181.2	3462.61	1477.22
AK023629	uc003mts.1	NA	0	1.52	0	1.32
AK023809	uc001eqi.1	NA	0	0	0	0
AK024092	uc021svq.1	NA	0	2.87	0	4.54
AK024119	uc002ost.1	NA	0	0	0	0
AK024141	uc010arh.1	NA	0	0	0	0
AK024242	uc003yak.1	NA	0	0	0	0
AK024243	uc003sio.1	NA	0	0	1.22	0
AK024248	uc003icc.1	NA	1.23	4.52	3.24	9.28
AK024736	uc003owm.1	NA	0	0	0	0
AK024936	uc003mtr.3	NA	0	0	0	1.55
AK024998	uc003pkm.3	NA	0	0	0	0
AK025061	uc002dol.1	NA	0	0	0	0
AK025117	uc001xsm.3	NA	0	0	0	1.94
AK025140	uc001hns.1	NA	6.91	10.43	1.64	7.75
AK025288	uc003yol.3	NA	0	5.02	0	1.09
AK025321	uc003tdv.1	NA	0	0	0	0
AK025726	uc001bzm.1	NA	0	3.68	0	8.77
AK025793	uc003dou.3	NA	0	0	0	0.86
AK025975	uc001bgg.1	NA	0	0.97	0	0
AK026101	uc003mmj.2	NA	3.1	0	0	0
AK026244	uc004bzf.3	NA	0	0	0	0
AK026379	uc003hsl.1	NA	0	0	0	0
AK026512	uc004elm.1	NA	0	0	0	0
AK026965	uc003laj.1	NA	0	0	0	0
AK027091	uc010wia.1	NA	0	4.11	0	0
AK027145	uc002ywy.3	NA	2.48	0	0	0
AK027179	uc001sdx.3	NA	0	0	0	0
AK027257	uc003hii.3	NA	0	0	0	0
AK027541	uc002ubt.1	NA	0	0	0	0
AK054623	uc003vqr.1	NA	0	1.89	0	0
AK054708	uc001aio.1	NA	0	0	0	0
AK054726	uc001hvz.1	NA	0	0	0	0
AK054749	uc002bms.1	NA	0	0	0	0
AK054753	uc003lpb.1	NA	0	0	0	0
AK054836	uc002lig.1	NA	0	0	0	0
AK054845	uc001uoi.3	NA	0	0	0	1.32
AK054880	uc003svo.1	NA	0	0	0	0
AK054921	uc004fbf.1	NA	43.16	33.74	56.82	36.57
AK054970	uc001uyq.1	NA	0	2.05	0	6.61
AK054988	uc010tdg.1	NA	0	1.66	0	0
AK054990	uc002trf.1	NA	0	0	0	0
AK054990	uc010zan.1	NA	0	0	0	0
AK055017	uc001imr.1	NA	0	2.66	0	1.73
AK055055	uc003gzw.1	NA	0	0	0	0
AK055145	uc001vsc.1	NA	0	0	0	0
AK055250	uc001pfi.1	NA	0	0	0	0
AK055254	uc002igh.3	NA	0	0.74	1.3	2.42
AK055260	uc002obw.1	NA	0	0	0	0
AK055267	uc003uwa.1	NA	0	0	0	0
AK055272	uc002fmo.1	NA	0	0	0	0
AK055323	uc003fdu.3	NA	0	1.63	0	2.13
AK055332	uc003ybn.3	NA	0	0	0	0
AK055351	uc002bqr.2	NA	0	2.14	0	5.03
AK055364	uc002fch.1	NA	0	0	0	0
AK055370	uc002ade.1	NA	0	1.85	0	0.8
AK055386	uc002xuq.1	NA	0	0	0	0
AK055408	uc001unn.1	NA	0	0	3.45	0
AK055458	uc003wjz.1	NA	0	0	0	0
AK055459	uc001vmb.1	NA	0	0	1.28	0
AK055550	uc002wso.1	NA	0	0	0	0
AK055570	uc003qwu.1	NA	0	0	0	0
AK055601	uc002wbj.3	NA	1.64	2.25	1.23	3.89
AK055631	uc001dgp.1	NA	0	0	0	0
AK055656	uc001iqp.1	NA	0	0	0	0
AK055666	uc003jqs.3	NA	7.13	0.43	1.67	5.11
AK055694	uc004fai.1	NA	0	3.13	1.72	4.12
AK055712	uc001tma.3	NA	0	0	0	0
AK055746	uc001hdk.1	NA	1.96	4.02	0	3.48
AK055772	uc001mfz.1	NA	0	0	0	0
AK055803	uc001ihc.1	NA	0	0	0	0
AK055811	uc003mak.1	NA	0	0	0	0
AK055853	uc001awc.1	NA	0	0	0	0.98
AK055854	uc002xia.1	NA	0	0	0	0
AK055856	uc001hqe.1	NA	0	0	0	0
AK055876	uc001xoi.1	NA	1.72	3.71	0	2.28
AK055890	uc002wag.1	NA	0	0	0	0
AK055918	uc002rlz.1	NA	0	1.36	0	1.15
AK055932	uc003uhs.1	NA	0	0	0	0
AK055957	uc001ulg.1	NA	0	4.85	0	3.13
AK055967	uc002suu.2	NA	0	0	0	0
AK055974	uc001stq.1	NA	0	0	0	0
AK055980	uc003adg.3	NA	0	0	0	0
AK055981	uc002bow.3	NA	0	0	0	0
AK056073	uc002mej.1	NA	0	2.92	0	0
AK056077	uc002rwa.2	NA	0	0	0	0
AK056081	uc003gie.1	NA	0	0	0	0
AK056084	uc002tfi.3	NA	8.83	0	0	5.24
AK056098	uc002xyu.1	NA	0	0	0	0
AK056105	uc004dfw.1	NA	0	0	0	0
AK056182	uc001uxv.1	NA	0	0	0	1.58
AK056196	uc003iva.1	NA	0	1.63	1.79	3
AK056211	uc003nlp.1	NA	12.37	4.83	6.49	19.54
AK056228	uc001qlq.1	NA	0	1.48	0	0
AK056246	uc002vwf.1	NA	0	0	1.63	0
AK056252	uc003fiz.1	NA	0	0	0	0
AK056253	uc002cra.1	NA	1.6	0.55	0	1.9
AK056267	uc002yew.1	NA	0	0	0	0
AK056332	uc002vor.1	NA	0	0	0	0
AK056351	uc004bav.1	NA	3.06	11.64	9.19	6.26
AK056368	uc001wpo.1	NA	2.42	0	0	0
AK056431	uc001ezv.3	NA	0	0	0	0
AK056432	uc002xwp.1	NA	0	0	0	0
AK056485	uc003kkb.1	NA	0	1.17	0	0
AK056486	uc001abu.1	NA	0	0	0	0.99
AK056490	uc003bds.3	NA	0	0	0	0
AK056505	uc021qsk.1	NA	0	0	0	0
AK056524	uc004dfa.1	NA	1.89	2.13	0	0
AK056556	uc001hsm.1	NA	0	1.2	0	0
AK056558	uc003gum.1	NA	0	38.8	19.8	35.18
AK056584	uc003pce.3	NA	0	0	0	0
AK056618	uc004agf.2	NA	6.94	0	3.95	1.04
AK056623	uc003wpb.1	NA	0	1.98	0	1.71
AK056683	uc002eoo.1	NA	0	0	0	0
AK056686	uc001zvi.1	NA	0	2.77	0	1.26
AK056689	uc001vji.1	NA	0	0	0	0
AK056780	uc003lpx.1	NA	0	0	0	0
AK056817	uc003jnb.1	NA	0	0	0	0
AK056897	uc003xrj.1	NA	0	0	0	0
AK056973	uc002dyp.1	NA	4.52	0	0	2.68
AK056982	uc001mjn.1	NA	0	3.12	0	3.52
AK057177	uc003azp.1	NA	0	0	0	0
AK057187	uc002rqj.1	NA	0	0	0	1.59
AK057188	uc004agx.1	NA	0	0	0	0
AK057218	uc002fey.1	NA	0	0	0	0
AK057304	uc004dbv.1	NA	0	0	0	0
AK057317	uc002hhw.1	NA	0	0	0	0
AK057332	uc003yqy.1	NA	0	0	0	0
AK057351	uc001uoh.1	NA	0	0	0	0
AK057379	uc003sxp.1	NA	0	0	0	0
AK057396	uc001uor.1	NA	0	0	0	0
AK057438	uc001frl.1	NA	0	0	0	0
AK057448	uc003ypf.1	NA	0	0	0	0
AK057451	uc004bad.1	NA	0	0	0	0
AK057455	uc003ife.1	NA	0	0	0	0
AK057471	uc001vii.1	NA	0	0	0	0
AK057473	uc002gyg.1	NA	0	0	0	0
AK057515	uc003wzt.1	NA	0	0	0	0
AK057519	uc004eqv.3	NA	0	1.65	0	0
AK057554	uc001fso.1	NA	0	0	0	0
AK057657	uc002czn.3	NA	0	8.39	2.03	14.42
AK057681	uc001okf.1	NA	0	9.75	0	10.64
AK057719	uc004bsl.1	NA	0	0	0	0
AK057873	uc003svz.1	NA	0	0	0	0
AK057887	uc002fih.3	NA	0	3.72	0	4.03
AK057935	uc003xia.1	NA	0	0	0	0
AK058053	uc001vqf.1	NA	0	0	0	0
AK058136	uc003hzi.1	NA	0	0	0	0
AK058177	uc003qud.1	NA	0	0	0	0
AK074198	uc004aco.1	NA	0	0	0	0
AK074396	uc004bzl.3	NA	0	0	0	0
AK074469	uc002ymc.1	NA	0	0	0	0
AK074476	uc003akv.1	NA	4.57	3.61	2.29	2.71
AK075019	uc002dsh.1	NA	0	0	0	0
AK075337	uc002nrv.1	NA	0	0	0	0
AK090553	uc002oya.1	NA	0	0	0	0
AK090593	uc003skf.1	NA	0	0	0	0
AK090674	uc002ist.1	NA	1.61	3.3	0	6.68
AK090681	uc002wfu.1	NA	0	0	0	0
AK090688	uc003qup.1	NA	0	0	0	0
AK090700	uc001dre.1	NA	0	4.26	0	2.55
AK090788	uc003qul.1	NA	0	0	0	0
AK090854	uc001vkt.1	NA	0	0	0	0
AK090895	uc003dku.1	NA	0	0	0	0
AK090904	uc003ifn.3	NA	20.58	9.34	49.14	16.11
AK090973	uc004eln.1	NA	0	1.51	0	0
AK091265	uc003fto.1	NA	0	0	0	0
AK091275	uc001pxw.1	NA	0	0	0	0
AK091365	uc003ppd.1	NA	0	0	0	0
AK091688	uc001eqh.1	NA	0	0	0	0
AK091729	uc010lhv.1	NA	0	3.94	0	2.18
AK091866	uc003kjy.1	NA	0	0	0	0
AK091889	uc003gna.1	NA	0	0	0	0
AK091906	uc001zyw.1	NA	2.57	0	0	1.53
AK091996	uc001omv.1	NA	0	2.96	0	1.5
AK092048	uc003uhq.1	NA	0	1.08	0	0.94
AK092087	uc001zit.1	NA	0	0	0	1.1
AK092143	uc003dhk.1	NA	0	0	0	0
AK092451	uc003mwg.1	NA	0	0	0	0
AK092541	uc003ncv.1	NA	0	0	0	0
AK092589	uc001wxh.1	NA	0	0	0	0
AK092619	uc003ezs.1	NA	2.59	0	0	0
AK092965	uc010cyf.1	NA	0	5.39	0	5.05
AK093002	uc002fft.1	NA	0	0	0	0
AK093026	uc002vdu.1	NA	0	4.74	0	2.79
AK093107	uc003bik.1	NA	0	0	0	0
AK093114	uc003quk.1	NA	0	0	0	0
AK093124	uc001sqq.1	NA	0	0	0	1.51
AK093193	uc001sxh.1	NA	0	0	0	0
AK093203	uc003hdc.1	NA	0	0	0	0
AK093205	uc003gsm.1	NA	0	0	0	0
AK093214	uc001gkr.1	NA	0	0	0	0
AK093219	uc001kgx.1	NA	0	0	0	0
AK093264	uc003iua.1	NA	0	0	0	0
AK093279	uc001unz.1	NA	0	0	0	0
AK093299	uc001fvj.1	NA	0	0	0	1.91
AK093301	uc001ybb.1	NA	0	0	0	0
AK093356	uc003hws.1	NA	0	4.2	0	0
AK093362	uc003jge.1	NA	0	0	0	0
AK093363	uc004bcy.1	NA	0	0	0	0
AK093370	uc003xvb.1	NA	0	0	0	0
AK093403	uc003mti.1	NA	0	0	0	0
AK093412	uc003wpn.1	NA	0	0	0	0
AK093416	uc003igh.1	NA	0	0	0	0
AK093519	uc002wfp.1	NA	0	0	0	3.07
AK093525	uc002rcf.1	NA	0	0	0	0
AK093551	uc002idi.1	NA	2.22	6.11	3.34	2.63
AK093552	uc001wds.1	NA	0	0	0	0
AK093600	uc021sxp.1	NA	0	4.2	0	0
AK093746	uc001qkx.1	NA	0	0	0	0
AK093758	uc001zfp.1	NA	0	0	0	0
AK093871	uc003hxf.1	NA	0	0	0	0.91
AK093892	uc001xmh.1	NA	0	0	0	0
AK093898	uc001pdl.1	NA	0	4.5	0	2.6
AK093940	uc002lfu.1	NA	0	0	0	0
AK094156	uc001elb.4	NA	0.3	0.62	0	0
AK094156	uc009wka.2	NA	0.71	1.49	0	0
AK094188	uc002nrw.1	NA	0	1.4	0	1.21
AK094196	uc003znp.1	NA	0	0	0	0
AK094325	uc001mxr.1	NA	0	0	0	0
AK094342	uc003zku.1	NA	0	0	0	0
AK094343	uc002rvu.1	NA	0	0	0	0
AK094352	uc002bsu.1	NA	0	0	0	0
AK094413	uc004bbl.1	NA	0	0	2.26	1.78
AK094462	uc003jdi.1	NA	0	0	0	0
AK094525	uc003wtj.3	NA	0	0	0	0
AK094561	uc003hxh.1	NA	0	0	0	0
AK094562	uc001yjz.1	NA	0	0	0	0
AK094577	uc003zde.1	NA	0	0	1.46	0
AK094599	uc002ttk.1	NA	0	0	0	0
AK094607	uc001drx.1	NA	0	0	0	0
AK094621	uc003jka.1	NA	0	0.91	0	0.79
AK094644	uc004acj.1	NA	0	1.51	0	0
AK094644	uc004acr.1	NA	0	0.03	0	0
AK094674	uc001ooz.1	NA	0	0	0	0
AK094692	uc001agf.1	NA	0	0	0	0
AK094715	uc003pta.1	NA	0	1.76	0	0
AK094733	uc001rfu.1	NA	0	0	0	0
AK094859	uc001kyd.1	NA	0	0	0	3.29
AK094909	uc003ipy.1	NA	0	0	0	0
AK094915	uc003vts.1	NA	0	0	0	0
AK094916	uc001hnr.1	NA	0	0	0	0
AK094929	uc002bmd.3	NA	0	0	0	0
AK094934	uc003mwn.1	NA	0	0	0	0
AK094945	uc003iux.1	NA	0	0	0	0
AK094963	uc002jiu.1	NA	0	1.56	0	0
AK095045	uc002lch.1	NA	1.89	1.67	0	0
AK095081	uc021qso.1	NA	0	0	0	0
AK095117	uc003pat.1	NA	0	1.42	0	1.23
AK095132	uc004are.1	NA	0	0	0	0
AK095151	uc003ykp.1	NA	0	0	0	0
AK095187	uc001qeg.1	NA	0	0	0	0
AK095210	uc004aiu.1	NA	0	0	0	0
AK095221	uc021uqd.1	NA	0	0	0	0
AK095267	uc021qsm.1	NA	3.49	2.38	0	6.2
AK095285	uc003hoz.1	NA	0	0	0	1.68
AK095310	uc002qxh.1	NA	0	0	0	0
AK095365	uc001qlr.1	NA	0	0	0	0
AK095366	uc003edb.1	NA	0	2.34	0	0
AK095439	uc004ewr.1	NA	1.54	1.05	0	0.91
AK095498	uc002tcm.1	NA	0	0	0	0
AK095583	uc003ubp.3	NA	0.7	0.49	0.53	0.11
AK095618	uc002fci.1	NA	0	6.32	0	0
AK095633	uc001hco.1	NA	0	0	0	0
AK095699	uc001ihd.1	NA	0	0	0	0
AK095700	uc001ubf.2	NA	5.45	1.81	0	1.57
AK096023	uc003omt.1	NA	0	0	0	0
AK096066	uc002eyi.1	NA	0	0	0	0
AK096159	uc004afb.1	NA	0	0	0	0
AK096219	uc003mvi.1	NA	0	0	0	0
AK096230	uc001ukg.1	NA	4.14	1.89	3.12	2.46
AK096249	uc004cfq.1	NA	0	6.55	0	3.44
AK096279	uc003bzh.3	NA	8.45	25.04	16.95	31.75
AK096291	uc001dbl.3	NA	3.23	6.66	2.43	5.76
AK096314	uc001qya.1	NA	1.79	0	0	0
AK096319	uc003hay.3	NA	0	3.39	0	2.94
AK096329	uc001ggy.1	NA	0	0	0	0
AK096335	uc001nkt.1	NA	1.55	1.24	0	0
AK096379	uc004dqc.2	NA	0	0	0	0
AK096395	uc001qpq.1	NA	0	1.58	0	1.37
AK096424	uc001vpx.1	NA	0	0	0	0
AK096475	uc001mmy.1	NA	0	1.07	0	0
AK096499	uc002uux.1	NA	0	0	0	0
AK096549	uc003mvs.1	NA	0	0	0	0
AK096592	uc001xqo.1	NA	0	0	0	1.81
AK096622	uc002pdz.1	NA	0	0	0	0
AK096668	uc003jod.1	NA	0	2.73	6.81	14.41
AK096766	uc003tgm.1	NA	0	0	0	0
AK096792	uc003ipu.1	NA	0	0	0	0
AK096803	uc003uxn.1	NA	0	0	0	0
AK096834	uc004ahc.1	NA	0	1.36	1.5	2.36
AK096898	uc001xbd.1	NA	0	0	0	0
AK096932	uc001tvk.1	NA	0	0	0	0
AK096982	uc021tfy.1	NA	0	9.01	8.81	0.92
AK096987	uc001nji.1	NA	0	0	0	0
AK096995	uc003ilv.1	NA	0	0	0	0
AK097101	uc003pyn.2	NA	0	0	0	0
AK097142	uc021qsl.1	NA	0	0	0	0
AK097143	uc003qit.1	NA	20.7	33.5	16.29	36.99
AK097161	uc003fcw.1	NA	0	0	0	0
AK097190	uc003dpb.1	NA	0	0	0	1.32
AK097193	uc001czt.1	NA	0	0	0	0
AK097242	uc003lxy.1	NA	0	1.42	0	0
AK097283	uc002jxg.1	NA	1.66	3.96	2.49	2.45
AK097288	uc003jox.1	NA	0	0	0	0
AK097289	uc003uzi.1	NA	0	1.82	0	0
AK097351	uc002pnb.1	NA	0	0	0	0
AK097370	uc002opk.1	NA	0	1.55	0	1.35
AK097428	uc003vhr.4	NA	2.59	0	0	0
AK097446	uc001oqe.1	NA	0	3.95	0	0
AK097447	uc004ami.1	NA	2.3	0	1.73	1.36
AK097453	uc002dwo.2	NA	0	1.16	2.56	0
AK097470	uc003vtp.1	NA	0	0	0	0
AK097472	uc002duc.1	NA	0	0	0	1.23
AK097493	uc002ntb.1	NA	0	0	0	0
AK097500	uc002gml.1	NA	0	0	0	0
AK097508	uc003eir.3	NA	0	0	0	0
AK097527	uc002dvv.1	NA	0	1.62	0	1.72
AK097571	uc001cvn.1	NA	0	0	0	0
AK097585	uc003ncu.1	NA	0	0	0	0
AK097590	uc002pze.1	NA	0	0	0	0
AK097590	uc002pzf.1	NA	0	0	0	0
AK097607	uc003vrd.1	NA	0	0	0	0
AK097622	uc002ioy.1	NA	0	0	0	0
AK097624	uc001kdj.1	NA	0	0	0	0
AK097625	uc003nog.1	NA	0	0	0	0
AK097658	uc002iye.1	NA	0	0	0	0
AK097686	uc003kqq.1	NA	0	0	0	0
AK097686	uc003kqr.1	NA	0	0	0	0
AK097694	uc002fnh.1	NA	0	0	0	0
AK097701	uc003icx.1	NA	0	0	0	0
AK097702	uc003ttk.1	NA	0	0	0	0
AK097706	uc004bdc.1	NA	0	0	0	0
AK097722	uc001dja.1	NA	0	0	0	0
AK097759	uc002pyw.1	NA	0	1.82	0	0
AK097787	uc003arg.3	NA	0	0	0	0
AK097791	uc003atl.1	NA	0	0	0	0
AK097794	uc003fbw.1	NA	0	2.16	0	0
AK097803	uc011mhl.1	NA	3.02	3.88	6.82	16.84
AK097814	uc001ahx.1	NA	0	1.92	10.25	0
AK097816	uc001vic.1	NA	0	0	0	0
AK097829	uc002bta.1	NA	0	3	0	0
AK097836	uc002wmy.1	NA	0	0	0	0
AK097853	uc003owl.1	NA	0	0	0	0
AK097866	uc002ybq.1	NA	0	0	0	0
AK097878	uc021qgl.1	NA	0	0	1.68	1.33
AK097902	uc002asi.1	NA	2.39	0	0	4.42
AK097910	uc003vpv.1	NA	0	0	0	0
AK097921	uc001frs.1	NA	0	0	0	5.58
AK097934	uc002wcs.1	NA	2.34	0	0	0
AK097952	uc002sdf.1	NA	0	0	0	0
AK098012	uc003nrp.1	NA	0	0	0	1.47
AK098095	uc003vwb.1	NA	1.85	2.53	0	5.48
AK098198	uc001lca.1	NA	0	0	0	0
AK098200	uc010bmx.1	NA	0	0	0	3.66
AK098263	uc004aan.1	NA	0	0	1.82	3.38
AK098333	uc003huc.1	NA	0	1.57	0	0
AK098438	uc001bep.1	NA	0	0	0	0
AK098570	uc003jha.1	NA	0	0	0	0
AK098570	uc003jhb.1	NA	0	0	5.22	4.11
AK098656	uc002ffr.1	NA	0	0	0	0
AK098665	uc003nct.1	NA	0	0	0	1.72
AK098705	uc003mad.1	NA	0	0	0	0
AK098727	uc003aup.3	NA	0	5.08	0	4.19
AK098763	uc003ewf.1	NA	0	0	0	0
AK098783	uc004dgk.1	NA	0	0	0	0
AK1	uc004bsm.4	NA	13.45	3.08	13.74	6.47
AK123067	uc001jah.1	NA	0	0	0	0
AK123100	uc002goe.1	NA	2.61	3.57	3.93	4.65
AK123141	uc003tsz.3	NA	1.39	1.73	0	0.83
AK123177	uc001hgu.1	NA	0	0	0	0
AK123263	uc002goc.1	NA	1.81	2.48	1.36	0
AK123292	uc003hym.1	NA	0	0	0	0
AK123298	uc002unc.1	NA	0	0	0	0
AK123300	uc003sqr.1	NA	0	0	0	0
AK123416	uc003prp.3	NA	0	0	0	0
AK123440	uc001isl.1	NA	0	0	0	0
AK123474	uc003tqo.3	NA	0	0	0	0
AK123543	uc003lxm.1	NA	0	2.09	0	0
AK123582	uc002fhs.1	NA	0	1.36	0	3.14
AK123584	uc001voi.1	NA	1.82	14.52	0	10.1
AK123617	uc002tji.1	NA	0	0	1.1	1.57
AK123632	uc003apt.1	NA	0	0	0	0
AK123675	uc021ouz.1	NA	4.41	11.2	3.28	12.07
AK123758	uc004del.1	NA	0	0	0	0
AK123816	uc003lux.1	NA	0	0	0	0
AK123826	uc002faj.1	NA	0	0	0	1.08
AK123834	uc021opn.1	NA	0	1.73	0	1.5
AK123868	uc003kbl.1	NA	0	0	0	0
AK123872	uc002xhn.1	NA	0	1.41	0	0.38
AK123878	uc001yif.1	NA	0	0	0	0
AK123889	uc003obd.1	NA	0	53.63	0.2	61.85
AK123891	uc003amw.1	NA	5.29	1.24	0	6.96
AK123934	uc002rnf.1	NA	0	0	0	0
AK123934	uc002rng.3	NA	0	0	0	0
AK123947	uc001pyd.1	NA	0	0	0	0
AK123976	uc004esi.1	NA	0	0	0	0
AK124056	uc001hpe.1	NA	0	0	0	0
AK124066	uc001stv.1	NA	0	0	0	0
AK124130	uc010ixm.1	NA	1.63	12.54	0	4.79
AK124173	uc003qhq.1	NA	0	0	0	0
AK124179	uc001pkv.1	NA	0	0	2.02	1.59
AK124194	uc002yli.1	NA	0	5.26	0	2.39
AK124226	uc001lkg.1	NA	0	0	0	0
AK124262	uc003xuc.1	NA	0	0	0	0
AK124272	uc003hei.1	NA	0	0	0	0
AK124308	uc003ugw.1	NA	0	0	0	1.5
AK124326	uc010rul.1	NA	0	0	0	0
AK124327	uc001xta.1	NA	0	0	0	0
AK124399	uc003iir.1	NA	0	0	0	0
AK124439	uc002rll.1	NA	0	2.01	0	0
AK124484	uc003qqc.1	NA	0	0	2.53	0
AK124523	uc022bjc.1	NA	0	2.42	1.66	4.95
AK124578	uc021xkg.1	NA	0.03	1.07	0	0.63
AK124680	uc003lzd.1	NA	0	0	0	0
AK124682	uc003xco.1	NA	0	0	0	0
AK124820	uc003ade.1	NA	1.94	0	1.49	1.15
AK124832	uc002itt.1	NA	0	2.1	0	2.48
AK124857	uc003bqo.1	NA	0	0	0	0
AK124928	uc001vau.1	NA	0	0	0	0
AK124939	uc021ssa.1	NA	0	0	0	0
AK124950	uc003pho.1	NA	0	0	0	0
AK124970	uc001hog.1	NA	0	5.21	0	3.87
AK124973	uc003fwk.1	NA	0	9.34	1.96	1.68
AK125001	uc002uns.1	NA	0	0	0	0
AK125040	uc021qsp.1	NA	0	0	0	0
AK125051	uc002sjc.1	NA	0	0	0	0
AK125078	uc001alp.1	NA	0	0	0	0
AK125083	uc010jwl.1	NA	0	0	0	0
AK125083	uc010jwm.1	NA	0	0	0	0
AK125157	uc021vuo.1	NA	0	2.55	2.81	0
AK125237	uc001itt.1	NA	0	0	0	0
AK125257	uc003ito.1	NA	0	0	0	0
AK125288	uc004efp.1	NA	0	1.73	0	0
AK125301	uc004ebq.1	NA	2.01	4.29	0	3.73
AK125311	uc003tnu.1	NA	0	0	0	0
AK125333	uc001qmd.1	NA	0	0	0	0
AK125397	uc001wdt.1	NA	0	0	0	0
AK125412	uc001ohg.1	NA	3.27	15.66	1.64	8.84
AK125429	uc003ttc.1	NA	0	0	0	0
AK125437	uc001ass.1	NA	0	0	0	2.09
AK125463	uc001opt.1	NA	0	1.35	0	0
AK125489	uc002dqx.1	NA	2.82	14.09	3.96	7.21
AK125500	uc003cyi.1	NA	1.68	0	0	0
AK125516	uc002ale.1	NA	0	0	0	0
AK125532	uc003dmi.1	NA	0	0	0	0
AK125594	uc002wpc.3	NA	0	0	0	0
AK125599	uc003whs.1	NA	0	3.01	0	0
AK125684	uc001jzm.1	NA	0	0	0	0
AK125686	uc002nrp.1	NA	0	0	0	0
AK125726	uc003elh.1	NA	0	0	0	0
AK125727	uc001xsu.1	NA	2.85	4.18	2.3	1.8
AK125749	uc002fjt.1	NA	1.17	0	0	0
AK125769	uc002rhy.1	NA	6.97	6.87	0	3.71
AK125821	uc001oxi.1	NA	0	0	0	0
AK125849	uc001llv.1	NA	0	0	0	0
AK125858	uc002nwk.1	NA	0.95	0	0	0.47
AK125860	uc003xbu.1	NA	0	0	0	0
AK125871	uc002sft.1	NA	0	2.77	0	0.74
AK125955	uc001wuk.1	NA	0	0	0	0
AK125960	uc002sne.1	NA	0	0	0	0
AK125994	uc002tgs.1	NA	0	0	0	0
AK126075	uc002lbc.1	NA	0	0	0	0
AK126080	uc004adg.1	NA	0	0	0	0
AK126080	uc004adr.1	NA	0	0	0	0
AK126213	uc003jll.1	NA	0	0	0	0
AK126253	uc003iwe.1	NA	0	7.63	5.19	1.45
AK126266	uc003ipt.1	NA	0	0	0	0
AK126266	uc003ipv.1	NA	0	0	0	0
AK126293	uc002lmf.1	NA	0	0	1.84	0
AK126307	uc003boy.1	NA	0	0	0	0
AK126318	uc002ivh.1	NA	0	11.06	0.87	6.18
AK126334	uc003pby.1	NA	0	1.85	0	1.61
AK126351	uc002uab.1	NA	0	0	0	0
AK126380	uc001luy.1	NA	0	0	0	0
AK126491	uc001jzw.1	NA	0	0	0	0
AK126532	uc002mbg.1	NA	0	0	0	0
AK126539	uc002dax.1	NA	0	0	0	0.25
AK126616	uc003mie.3	NA	0	0	0	3.1
AK126635	uc001lsk.1	NA	0	1.56	0	3.43
AK126693	uc002lsi.1	NA	1.42	2.92	1.07	0.84
AK126717	uc002wgc.1	NA	0	3.6	0	0
AK126744	uc002ycj.1	NA	0	0	0	0
AK126852	uc002fkt.1	NA	0	0	0	0
AK127026	uc011keu.1	NA	0	1.63	1.73	0
AK127048	uc003slj.1	NA	0	0	0	0
AK127120	uc003qvx.1	NA	0	0	0	0
AK127124	uc002try.1	NA	0	0	5.23	0
AK127179	uc001yee.1	NA	6.42	2.39	0	7.81
AK127183	uc003ykw.2	NA	1.74	0.9	0	0
AK127190	uc003cuz.1	NA	7.35	8.7	3.3	13.55
AK127191	uc002dml.1	NA	0	0	0	0
AK127270	uc001cyi.1	NA	0	0	0	0
AK127292	uc001upb.1	NA	0	0	0	0
AK127378	uc002fqm.1	NA	0	0	3.85	3.06
AK127380	uc004eqc.1	NA	2.89	0	0	0
AK127400	uc002ugc.1	NA	0	0	1.75	0
AK127460	uc002jvt.1	NA	0	4.57	0	0.72
AK127472	uc003qaq.1	NA	0	0	0	0
AK127555	uc003nar.3	NA	0	0	0	1.96
AK127557	uc003fif.1	NA	0	0	0	0
AK127609	uc003fvw.1	NA	0	0	0	0
AK127697	uc004dgj.1	NA	0	0	1.31	2.13
AK127787	uc002lgd.1	NA	0	0	0	0
AK127846	uc002qao.3	NA	0	0	0	0
AK127888	uc002kwf.1	NA	0	0	0	0
AK127919	uc002jyv.1	NA	0	0	0	0
AK127963	uc003zln.1	NA	0	0	0	0
AK127966	uc003wll.1	NA	0	0	0	0
AK127969	uc010aeh.1	NA	0	1.46	0	0
AK127974	uc002gxc.1	NA	0	0	0	0
AK128037	uc001xep.1	NA	0	0	0	0
AK128059	uc001qgn.1	NA	0	0	0	0
AK128153	uc004cma.1	NA	1.75	1.19	0	1.04
AK128161	uc003yfj.1	NA	0	0	0	0
AK128202	uc003esv.1	NA	0	0	0	0
AK128216	uc003xzk.1	NA	0	0	0	0
AK128346	uc003fux.1	NA	0	2.71	2.98	3.53
AK128361	uc021uys.1	NA	0	0	0	0
AK128400	uc003wpf.1	NA	0	0	0.98	0.82
AK128414	uc004cof.1	NA	0	0	0	0
AK128486	uc003jvf.1	NA	52.44	45.55	57.85	30.93
AK128534	uc001iid.1	NA	2.75	0	2.07	0
AK128559	uc001wsv.1	NA	0	4.89	2.25	9.57
AK128593	uc021xpq.1	NA	4.41	7.79	6.35	12.09
AK128619	uc009zdo.1	NA	0	0.78	0	0
AK128673	uc004bzh.1	NA	0	0	0	0
AK128707	uc001ssz.1	NA	0	0	0	0
AK128708	uc002tzb.1	NA	0	0	0	1.18
AK128777	uc002chs.1	NA	0	0	0	0
AK128833	uc001acx.1	NA	0	0	0	0.85
AK128837	uc002zul.4	NA	0	0	0	0
AK128880	uc003wqb.1	NA	0	0	0	0
AK129567	uc002znz.1	NA	0	0	0	0
AK129926	uc001omm.1	NA	0	0	0	0
AK130076	uc001kfc.1	NA	0	0	0	3.44
AK130294	uc022bxz.1	NA	5.89	1.01	3.32	0
AK130329	uc002bjf.1	NA	1.23	2.52	0.92	1.72
AK130400	uc001idc.3	NA	0	0	0	0
AK130486	uc001txn.1	NA	2.43	3.32	3.66	1.47
AK130759	uc021sxw.1	NA	2.7	1.85	0	1.89
AK130765	uc003qse.1	NA	0	0	0	0
AK130852	uc021qsq.1	NA	0	0	0	0
AK130904	uc004ags.1	NA	0	0	0	0
AK130911	uc001tdb.1	NA	0	0	0	0
AK131020	uc004bge.1	NA	0	8.64	0	0
AK131021	uc003cdf.1	NA	0	0	0	0
AK131224	uc010fdb.1	NA	0	0	0	0
AK131325	uc002zvu.3	NA	0	0	0	0
AK131347	uc003vvq.1	NA	0	0	0	2.67
AK131516	uc004bod.1	NA	0	0	0	0
AK131520	uc002oxo.1	NA	0	3.97	0	1.55
AK131521	uc004aaz.2	NA	0	1.71	0	1.48
AK172755	uc003zqo.2	NA	0	0	0	0
AK2	uc001bwp.2	NA	43.62	34.1	59.76	59.13
AK225487	uc003tdu.3	NA	0	0	0	0
AK289390	uc009yzx.2	NA	2.09	0	0	4.89
AK293020	uc010jub.1	NA	0	0	0	0
AK293147	uc021ufe.1	NA	0	0	0	0
AK294004	uc010rqh.1	NA	0	0	0	0
AK294743	uc010vpc.1	NA	0	0	0	0
AK294973	uc010rkn.1	NA	0	0	0	0
AK295617	uc010ypf.1	NA	0	0	0	0
AK296065	uc011kvf.2	NA	0	2.82	0	2.45
AK296146	uc021pov.1	NA	0	0	1.62	2.55
AK296148	uc010vxz.2	NA	0	0	0	0
AK296276	uc011egg.1	NA	0	0	0	0
AK296947	uc021way.1	NA	0	12.58	7.58	13.64
AK296966	uc011bgq.1	NA	1.19	4.08	3.59	1.41
AK297683	uc010qcr.1	NA	0	0	0	0
AK297919	uc010xko.2	NA	4.8	6.57	3.61	14.34
AK298300	uc010ope.1	NA	0	7.25	0	8.24
AK298596	uc011llh.1	NA	0	0	0	0
AK299452	uc011ldp.1	NA	0	3.71	0	0
AK3	uc003ziq.2	NA	7.13	6.58	14.89	9.95
AK300121	uc010snr.1	NA	0	0	0	0
AK300387	uc010vfv.1	NA	0	0	0	0
AK300387	uc010vfx.1	NA	0	0	0	0
AK300656	uc004amx.3	NA	0	0	7.53	0
AK301549	uc010uuk.2	NA	0	0	0	4.14
AK301679	uc010vya.1	NA	0	0	0	0
AK301968	uc010upk.1	NA	0	0	0	6.1
AK302092	uc010unx.1	NA	0	0	2.33	0
AK302238	uc010uar.1	NA	0	0	0	0
AK302306	uc010uaf.1	NA	0	0	0	0
AK302451	uc010qls.1	NA	0	0	0	0
AK302511	uc002fqs.2	NA	0	0	0	0
AK302514	uc011dxv.2	NA	0	0	0	0
AK302545	uc011agn.1	NA	0	0	0	0
AK302545	uc011aho.1	NA	0	0	0	0
AK302694	uc010qdx.1	NA	0	0	0	0
AK302879	uc010umm.1	NA	0	0	0	0
AK304483	uc011bmr.2	NA	0	0	0	0
AK304826	uc010bvw.2	NA	0.2	4.84	36.27	22.11
AK307134	uc010bol.1	NA	0	0	0	0
AK307154	uc010izt.3	NA	0	0	0	0
AK307172	uc010iom.1	NA	0	0	0	0
AK307192	uc010zyr.2	NA	0	0	0	0
AK307207	uc010lru.3	NA	0	0	0	0
AK307233	uc010nuv.2	NA	2.63	0	0	5.47
AK307246	uc009wog.1	NA	0	0	0	0
AK308309	uc010imy.1	NA	0	0	0	0
AK308439	uc003wvp.1	NA	0	0	0	0
AK308561	uc010mng.1	NA	0	5.43	5.97	0
AK308561	uc004aew.1	NA	0	0	0	1.89
AK308605	uc010luc.2	NA	0	0	0	0
AK308867	uc010cfp.1	NA	0	4.28	0	6.65
AK308944	uc010myu.1	NA	0	0	0	1.8
AK309109	uc001jek.2	NA	0	0	0	0
AK309218	uc010gjw.2	NA	0	0	0	0
AK309255	uc010aza.1	NA	0	0	4.66	10.43
AK309286	uc010jqw.1	NA	12.09	0.14	9.09	1.79
AK309441	uc010hvg.1	NA	0	0	0	0
AK309476	uc010msl.1	NA	5.06	0	0	0
AK309717	uc010xck.2	NA	0	0	0	2.7
AK309744	uc009vwn.1	NA	0	0	0	0
AK309896	uc010mnh.1	NA	4.94	0	0	0
AK309922	uc009xny.1	NA	0	0	0	0
AK309988	uc021xre.1	NA	0	0	0	0
AK310030	uc010azu.1	NA	0	0	0	0
AK310041	uc010bao.1	NA	0	0	0	0
AK310228	uc002dey.2	NA	0	3.11	0	0
AK310228	uc010bvu.2	NA	2.45	0	0	0
AK310441	uc009wkv.1	NA	0	0	0	0
AK310493	uc010jeq.3	NA	0	0	0	0
AK310497	uc010eig.1	NA	0	0	0	0
AK310526	uc001zcu.2	NA	0	0	0	0
AK310665	uc010cqz.3	NA	0	0	1.45	2.44
AK310751	uc001abm.2	NA	0	8.75	5.48	17.24
AK310876	uc010mmw.3	NA	0	0	0	0
AK310876	uc010mnj.3	NA	0	0	0	0
AK310876	uc010moa.3	NA	0	0	0	0
AK310876	uc010mod.3	NA	0	0	0	0
AK311005	uc010hib.1	NA	0	0	0	0
AK311106	uc021yrp.1	NA	0	0	0	0
AK311108	uc010paa.1	NA	0	0	0	0
AK311113	uc010fca.1	NA	0	55.38	1.56	51.76
AK311167	uc010mnq.2	NA	0	0	0	0
AK311181	uc010eif.1	NA	0	0	0	0
AK311282	uc001ykr.1	NA	0	1.58	0	1.37
AK311291	uc010fmf.1	NA	4.68	0	0	0
AK311342	uc010nlv.1	NA	0	0	0	0
AK311356	uc009yvh.3	NA	0	0	0	3.53
AK311374	uc011kkv.1	NA	0	0	0	0
AK311374	uc010lii.1	NA	0	0	0	0
AK311380	uc010eat.1	NA	24.77	13.44	51.47	6.54
AK311398	uc010ivk.3	NA	0	0	0	3.04
AK311445	uc010mtj.1	NA	0	0	0	0
AK311458	uc009xjd.1	NA	0	0	0	0
AK311558	uc010lun.1	NA	0	0	0	0
AK311573	uc011abv.2	NA	0	0	0	0
AK311578	uc010iiy.3	NA	0	0	0	0
AK311660	uc010ayz.1	NA	0	0	0	2.94
AK4	uc001dby.3	NA	7	11.07	2.9	9.6
AK5	uc001dhn.3	NA	0	0	1.21	0
AK7	uc001yfn.2	NA	1.92	1.31	0	0
AK8	uc004cbu.1	NA	0	0	0	0
AKAP1	uc002iux.3	NA	13.81	14.69	21.93	10.01
AKAP10	uc002gwo.3	NA	2.61	16.06	5.89	7.74
AKAP11	uc001uys.2	NA	1.54	9.1	0	4.86
[truncated: 27,894 more rows]
