# Supplementary material for: A systematic dissection of determinants and consequences of snoRNA-guided pseudouridylation of human mRNA
Source: Nucleic Acids Res. 2022 May 10;50(9):4900–16. doi: 10.1093/nar/gkac347 (PMC9122591; doi:10.1093/nar/gkac347)
Supplement: gkac347_Supplemental_Files [file gkac347_supplemental_files.zip › Nir_etal_TableS5.xlsx]

## Sheet: Table S5
Supplementary Table S5. TMM normalized expression of snoRNAs following tranfection with ACA21 and ACA61 overexpressing plasmids or an empty vector control.
snoRNA	emptyVectorControl	ACA21ACA61overexpression
ACA1	84.5036	91.3274
ACA10	422.518	377.327
ACA13	95.2737	92.5291
ACA14A	0.828467	3.60503
ACA15	7.4562	9.61341
ACA16	1.65693	2.40335
ACA17	40.5949	32.4453
ACA19	203.803	175.445
ACA20	86.989	91.3274
ACA21	402.635	1480.47
ACA22	2.4854	3.60503
ACA23	70.4197	61.2855
ACA24	1.65693	0
ACA25	19.0547	24.0335
ACA27	123.442	120.168
ACA28	14.0839	22.8319
ACA2A	14.9124	14.4201
ACA3	196.347	207.89
ACA3-2	266.766	368.915
ACA30	37.281	34.8486
ACA31	113.5	112.958
ACA32	160.723	181.453
ACA33	220.372	264.369
ACA34	1.65693	3.60503
ACA36	44.7372	38.4537
ACA4	61.3065	60.0838
ACA40	38.1095	36.0503
ACA41	272.565	258.361
ACA42	69.5912	70.8989
ACA43	36.4525	30.0419
ACA44	158.237	158.621
ACA46	66.2773	44.462
ACA48	16.5693	21.6302
ACA5	53.0219	42.0587
ACA50	85.3321	75.7056
ACA52	122.613	117.764
ACA54	5.79927	1.20168
ACA55	116.814	144.201
ACA56	40.5949	36.0503
ACA58	88.6459	76.9073
ACA6	185.577	222.31
ACA60	17.3978	14.4201
ACA61	279.193	950.526
ACA62	33.1387	33.6469
ACA63	4.9708	4.80671
ACA64	0.828467	0
ACA65	9.11313	8.41174
ACA67	0	0
ACA7	64.6204	46.8654
ACA8	4.9708	7.21006
ACA9	33.9671	40.857
E2	71.2481	49.2687
E3	10.7701	8.41174
HBI-115	0	2.40335
HBI-6	60.4781	50.4704
HBI-61	147.467	165.831
HBII-115	53.0219	61.2855
U19	362.868	311.234
U23	262.624	239.134
U64	505.365	519.124
U65	255.168	288.402
U66	369.496	378.528
U67	48.0511	55.2771
U68	44.7372	28.8402
U69	529.39	468.654
U70	41.4233	22.8319
U71A	0.828467	1.20168
U72	180.606	150.21
U99	11.5985	3.60503
