# Supplementary material for: A systematic dissection of determinants and consequences of snoRNA-guided pseudouridylation of human mRNA
Source: Nucleic Acids Res. 2022 May 10;50(9):4900–16. doi: 10.1093/nar/gkac347 (PMC9122591; doi:10.1093/nar/gkac347)
Supplement: gkac347_Supplemental_Files [file gkac347_supplemental_files.zip › Nir_etal_TableS6.xlsx]

## Sheet: TableS6
Supplementary Table S6. Quantification of pseudouridine-score at known sites in endogenous human 18S and 28S RNA
gene	position in gene*		Experiment 1 - rep 1			Experiment 1 - rep 2			Experiment 2 - rep 1			downstream base
	MODOMICS	LBME	stops	coverage	psiScore	stops	coverage	psiScore	stops	coverage	psiScore
rRNALSUL28S	1515	1523	150234	674549	0.222718	21419	96578	0.221779	12189	69118	0.176351	A
rRNALSUL28S	1561	1569	61758	691253	0.0893421	5413	84373	0.0641556	5932	65496	0.0905704	A
rRNALSUL28S	1656	1664	20189	400832	0.0503677	1357	28659	0.0473499	2343	33568	0.0697986	C
rRNALSUL28S	1662	1670	59033	442107	0.133526	2848	29089	0.0979064	5045	37453	0.134702	A
rRNALSUL28S	1723	1731	15522	173519	0.0894542	869	10768	0.0807021	3069	19345	0.158646	G
rRNALSUL28S	1758	1766	5461	58735	0.0929769	308	3346	0.0920502	1104	11355	0.0972259	A
rRNALSUL28S	1761	1769	27015	97177	0.277998	2162	6462	0.334571	6980	21971	0.317692	C
rRNALSUL28S	1771	1779	117485	228784	0.513519	11590	19863	0.583497	14871	40384	0.36824	A
rRNALSUL28S	1838	1847	38919	498290	0.0781051	6594	46647	0.14136	3135	50563	0.0620019	T
rRNALSUL28S	1840	1849	390661	899593	0.434264	40701	88546	0.459659	32545	82616	0.393931	T
rRNALSUL28S	2485	2495	143255	1256969	0.113969	31316	174948	0.179002	18484	96424	0.191695	C
rRNALSUL28S	3606	3616	6371	31425	0.202737	360	3549	0.101437	2231	10435	0.2138	G
rRNALSUL28S	3608	3618	17848	52192	0.341968	1708	5280	0.323485	7542	18217	0.414009	T
rRNALSUL28S	3664	3674	1105	46067	0.0239868	42	3736	0.011242	740	16341	0.0452849	C
rRNALSUL28S	3684	3694	848	21683	0.039109	25	1685	0.0148368	441	8221	0.0536431	C
rRNALSUL28S	3699	3709	1335	10909	0.122376	33	662	0.0498489	559	4591	0.12176	C
rRNALSUL28S	3703	3713	1567	11315	0.138489	39	555	0.0702703	679	4737	0.14334	G
rRNALSUL28S	3727	3737	2102	9488	0.221543	37	274	0.135036	752	3793	0.19826	A
rRNALSUL28S	3731	3741	4209	13486	0.312101	94	342	0.274854	1091	4753	0.229539	A
rRNALSUL28S	3733	3743	6203	19852	0.312462	138	483	0.285714	1710	6472	0.264215	G
rRNALSUL28S	3737	3747	5059	25492	0.198454	188	684	0.274854	1623	8107	0.200197	C
rRNALSUL28S	3739	3749	13884	39794	0.348897	411	1117	0.36795	3278	11482	0.28549	C
rRNALSUL28S	3791	3801	17768	77924	0.228017	798	2538	0.314421	3164	15745	0.200953	G
rRNALSUL28S	3813	3823	10061	90219	0.111518	590	3409	0.173071	2348	17488	0.134263	A
rRNALSUL28S	3820	3830	19938	110848	0.179868	1646	5246	0.313763	5537	23283	0.237813	A
rRNALSUL28S	3822	3832	21180	132703	0.159605	2452	7774	0.31541	6101	29617	0.205997	C
rRNALSUL28S	3853	3863	5198	144682	0.0359271	621	10401	0.0597058	1550	33734	0.0459477	G
rRNALSUL28S	3889	3899	20649	154530	0.133625	5126	17959	0.285428	8544	40865	0.209079	T
rRNALSUL28S	3928	3938	20837	134339	0.155108	3259	21452	0.151921	22917	68148	0.336283	A
rRNALSUL28S	4253	4263	3826	45004	0.0850147	143	2852	0.0501403	1181	11119	0.106215	C
rRNALSUL28S	4256	4266	5240	45624	0.114852	250	2517	0.0993246	1883	12062	0.15611	G
rRNALSUL28S	4259	4269	11996	65739	0.182479	769	3324	0.231348	4021	17670	0.227561	T
rRNALSUL28S	4272	4282	9610	77410	0.124144	350	3510	0.0997151	2161	20178	0.107097	A
rRNALSUL28S	4313	4323	1338	56567	0.0236534	95	2522	0.0376685	725	13135	0.055196	T
rRNALSUL28S	4321	4331	8180	60927	0.134259	331	2747	0.120495	2219	13897	0.159675	A
rRNALSUL28S	4363	4373	1355	39522	0.0342847	44	1788	0.0246085	345	8459	0.040785	T
rRNALSUL28S	4380	4390	3385	29711	0.113931	74	1151	0.0642919	1011	6312	0.160171	C
rRNALSUL28S	4391	4401	3541	29302	0.120845	45	874	0.0514874	2136	7513	0.284307	C
rRNALSUL28S	4402	4412	2083	28318	0.0735575	78	820	0.095122	1457	8625	0.168928	C
rRNALSUL28S	4417	4427	575	23798	0.0241617	42	685	0.0613139	40	7151	0.00559362	C
rRNALSUL28S	4431	4441	2133	18833	0.113259	75	560	0.133929	87	3924	0.0221713	G
rRNALSUL28S	4460	4470	8812	23053	0.38225	227	723	0.31397	1876	3817	0.491485	T
rRNALSUL28S	4481	4491	4824	30466	0.15834	250	1013	0.246792	923	5482	0.168369	G
rRNALSUL28S	4491	4501	2511	38094	0.0659159	45	1212	0.0371287	296	6627	0.0446658	T
rRNALSUL28S	4512	4522	17492	84220	0.207694	558	2750	0.202909	2696	12841	0.209952	A
rRNALSUL28S	4529	4539	1517	104397	0.0145311	68	3564	0.0190797	212	14477	0.0146439	G
rRNALSUL28S	4536	4546	35380	145839	0.242596	2194	6006	0.365301	4589	19373	0.236876	T
rRNALSUL28S	4539	4549	61843	220907	0.27995	4476	11011	0.406503	8601	29069	0.295882	T
rRNALSUL28S	4588	4598	58663	351596	0.166848	6197	22142	0.279875	7774	45143	0.172208	T
rRNALSUL28S	4596	4606	17222	393581	0.0437572	2583	27652	0.093411	2189	49699	0.0440452	G
rRNALSUL28S	4633	4643	33590	432441	0.0776753	4700	38232	0.122934	4847	52811	0.0917801	C
rRNALSUL28S	4649	4659	67315	494369	0.136163	18472	60932	0.303158	4654	57758	0.0805776	G
rRNALSUL28S	4927	4937	85690	358211	0.239217	4511	31552	0.14297	6479	32250	0.200899	T
rRNALSUL28S	4928	4938	19015	374142	0.0508229	917	31966	0.0286867	1839	33592	0.0547452	C
rRNALSUL28S	4956	4966	13367	356598	0.0374848	1259	22798	0.0552241	3465	35365	0.0979782	T
rRNALSUL28S	4965	4975	56252	398384	0.1412	1987	23134	0.0858909	14538	49969	0.29094	A
rRNASSU18S	1005	1004	11474	80827	0.141958	744	6755	0.110141	1811	14887	0.12165	G
rRNASSU18S	105	105	14641	95366	0.153524	482	3351	0.143838	1374	9688	0.141825	C
rRNASSU18S	1057	1056	84717	339061	0.249858	6297	23655	0.266202	6402	26782	0.239041	C
rRNASSU18S	1082	1081	66579	471056	0.14134	5279	33568	0.157263	8349	39357	0.212135	A
rRNASSU18S	109	109	76117	221036	0.344365	5777	10800	0.534907	5697	17955	0.317293	T
rRNASSU18S	1175	1174	6971	133010	0.0524096	177	8183	0.0216302	1021	11995	0.0851188	G
rRNASSU18S	119	119	17418	414264	0.0420457	5408	30701	0.176151	1285	32093	0.0400399	T
rRNASSU18S	1239	1238	15702	84340	0.186175	305	2262	0.134836	914	7421	0.123164	T
rRNASSU18S	1245	1244	39174	125721	0.311595	989	3097	0.319341	1864	8032	0.232072	G
rRNASSU18S	1348	1347	69887	328929	0.212468	3813	17543	0.217352	3223	15530	0.207534	G
rRNASSU18S	1368	1367	368335	682206	0.539918	24577	41844	0.587348	15635	30812	0.507432	T
rRNASSU18S	1446	1445	293450	1370413	0.214133	20524	97565	0.210362	7475	45573	0.164023	A
rRNASSU18S	1626	1625	10080	365705	0.0275632	959	29144	0.0329056	893	16189	0.0551609	C
rRNASSU18S	1644	1643	106491	363996	0.292561	7100	25570	0.277669	5390	19380	0.278122	C
rRNASSU18S	1693	1692	407683	968073	0.421128	62052	107526	0.577088	13621	39046	0.348845	G
rRNASSU18S	210	210	48294	485971	0.0993763	9293	56979	0.163095	4052	33866	0.119648	G
rRNASSU18S	218	218	123392	719379	0.171526	35590	99631	0.357218	9828	51232	0.191833	T
rRNASSU18S	34	34	11294	57052	0.19796	409	2443	0.167417	2247	8443	0.266138	C
rRNASSU18S	36	36	9069	67057	0.135243	317	2796	0.113376	1670	10272	0.162578	C
rRNASSU18S	406	406	32446	1247578	0.0260072	9493	109703	0.0865336	3596	48158	0.0746709	G
rRNASSU18S	572	572	17785	126347	0.140763	971	12827	0.0756997	3630	17065	0.212716	T
rRNASSU18S	609	609	7755	95549	0.0811625	854	7889	0.108252	1543	15211	0.10144	G
rRNASSU18S	649	649	39355	105098	0.37446	4284	9128	0.469325	2491	11251	0.221403	A
rRNASSU18S	651	651	47560	176621	0.269277	9118	19910	0.457961	3295	15612	0.211056	T
rRNASSU18S	681	681	105442	367794	0.286688	14692	45790	0.320856	6862	25614	0.2679	T
rRNASSU18S	686	686	97601	492888	0.198019	13252	62184	0.213109	6099	32900	0.18538	C
rRNASSU18S	801	801	564	57638	0.00978521	13	5996	0.00216811	127	6731	0.0188679	A
rRNASSU18S	814	814	5188	24714	0.209922	285	1526	0.186763	1133	4807	0.235698	T
rRNASSU18S	815	815	8337	32527	0.25631	537	2027	0.264924	1406	6157	0.228358	A
rRNASSU18S	822	822	44509	78240	0.568878	3350	5396	0.62083	6851	13196	0.519172	T
rRNASSU18S	863	863	9334	103057	0.0905712	1504	8115	0.185336	1085	15267	0.0710683	A
rRNASSU18S	866	866	43128	149032	0.289388	4399	12727	0.345643	5201	20700	0.251256	G
rRNASSU18S	918	918	8824	196419	0.0449244	800	18720	0.042735	2967	24626	0.120482	A
rRNASSU18S	93	93	14922	84594	0.176395	452	3213	0.140678	1487	10094	0.147315	G
rRNASSU18S	966	966	398	106541	0.00373565	12	10362	0.00115808	86	14659	0.0058667	C
* position acording to annotation in MODOMICS (https://www.ncbi.nlm.nih.gov/pmc/articles/PMC5753262/) or the LBME snoRNA database https://pubmed.ncbi.nlm.nih.gov/16381836/)
