# Supplementary material for: A systematic dissection of determinants and consequences of snoRNA-guided pseudouridylation of human mRNA
Source: Nucleic Acids Res. 2022 May 10;50(9):4900–16. doi: 10.1093/nar/gkac347 (PMC9122591; doi:10.1093/nar/gkac347)
Supplement: gkac347_Supplemental_Files [file gkac347_supplemental_files.zip › Nir_etal_TableS7.xlsx]

## Sheet: Table S4
Supplementary Table S7. Table of expression of snoRNAs in various cell lines and the corresponding Ψ-scores of their target constructs in each cell line. Used in the analysis shown in Fig. 4, supplementary Fig. 1F and supplementary Fig. 2.
snoRNA	construct	HEK293T_psiScore	A549_psiScore	K562_psiScore	MCF7_psiScore	HEK293T_snoRNAexpression	A549_snoRNAexpression	K562_snoRNAexpression	MCF7_snoRNAexpression	diffExp_A549_293T	diffExp_K562_293T	diffExp_293T_MCF7	diffExp_K562_A549	diffExp_A549_MCF7	diffExp_K562_MCF7	diffPsiScore_A549_293T	diffPsiScore_K562_293T	diffPsiScore_293T_MCF7	diffPsiScore_K562_A549	diffPsiScore_A549_MCF7	diffPsiScore_K562_MCF7	bin_A549_293T	bin_K562_293T	bin_293T_MCF7	bin_K562_A549	bin_A549_MCF7	bin_K562_MCF7
ACA1	ACA1_SynSno_hyb10nt:207	0.0372093	0.0361011	0.0473538	0.0384615	81.3961	68.6909	79.0041	50.2763	-0.241605	-0.0425024	0.684284	0.199102	0.44268	0.641782	-0.00110822	0.0101445	-0.00125224	0.0112527	-0.00236046	0.00889222	[-0.258, 0.205)	[-0.0476, 0.5960)	[ 0.199, 1.305]	[-0.119, 0.465)	[ 0.158, 3.158]	[ 0.439, 2.603]
ACA1	AllrRNASites___rRNALSUL28S_4431_psi:186	0.0648259	0.0531915	0.111268	0.0431472	81.3961	68.6909	79.0041	50.2763	-0.241605	-0.0425024	0.684284	0.199102	0.44268	0.641782	-0.0116344	0.0464417	0.0216787	0.0580761	0.0100443	0.0681204	[-0.258, 0.205)	[-0.0476, 0.5960)	[ 0.199, 1.305]	[-0.119, 0.465)	[ 0.158, 3.158]	[ 0.439, 2.603]
ACA1	ACA1_SynSno_8nt:207	0.0252809	0.00995025	0.0268199	0.0151057	81.3961	68.6909	79.0041	50.2763	-0.241605	-0.0425024	0.684284	0.199102	0.44268	0.641782	-0.0153307	0.00153902	0.0101752	0.0168697	-0.00515549	0.0117142	[-0.258, 0.205)	[-0.0476, 0.5960)	[ 0.199, 1.305]	[-0.119, 0.465)	[ 0.158, 3.158]	[ 0.439, 2.603]
ACA10	AllrRNASites___rRNALSUL28S_4481_psi:186	0.00693069	0.00974659	0.0212766	0.00631313	244.188	145.232	284.125	434.116	-0.745628	0.217703	-0.827511	0.963331	-1.57314	-0.609808	0.0028159	0.0143459	0.000617562	0.01153	0.00343346	0.0149635	[-2.960,-0.258)	[-0.0476, 0.5960)	[-3.578,-0.409)	[ 0.465, 3.054]	[-1.964,-0.716)	[-3.790,-0.355)
ACA10	ACA10_s2_SynSno_8nt:207	0.0577428	0.0424528	0.0326087	0.0433673	244.188	145.232	284.125	434.116	-0.745628	0.217703	-0.827511	0.963331	-1.57314	-0.609808	-0.01529	-0.0251341	0.0143754	-0.00984413	-0.000914517	-0.0107587	[-2.960,-0.258)	[-0.0476, 0.5960)	[-3.578,-0.409)	[ 0.465, 3.054]	[-1.964,-0.716)	[-3.790,-0.355)
ACA10	AllrRNASites___rRNASSU18S_210_psi:186	0.0225188	0.0178344	0.0186335	0.0136986	244.188	145.232	284.125	434.116	-0.745628	0.217703	-0.827511	0.963331	-1.57314	-0.609808	-0.00468437	-0.00388523	0.00882014	0.000799145	0.00413576	0.00493491	[-2.960,-0.258)	[-0.0476, 0.5960)	[-3.578,-0.409)	[ 0.465, 3.054]	[-1.964,-0.716)	[-3.790,-0.355)
ACA10	ACA10_s1_SynSno_hyb10nt:207	0.00584112	0.0102215	0.00127226	0.00994318	244.188	145.232	284.125	434.116	-0.745628	0.217703	-0.827511	0.963331	-1.57314	-0.609808	0.00438034	-0.00456886	-0.00410206	-0.0089492	0.000278283	-0.00867092	[-2.960,-0.258)	[-0.0476, 0.5960)	[-3.578,-0.409)	[ 0.465, 3.054]	[-1.964,-0.716)	[-3.790,-0.355)
ACA10	ACA10_s2_SynSno_hyb10nt:207	0.0462085	0.0862069	0.10297	0.0592686	244.188	145.232	284.125	434.116	-0.745628	0.217703	-0.827511	0.963331	-1.57314	-0.609808	0.0399984	0.0567618	-0.0130601	0.0167634	0.0269383	0.0437017	[-2.960,-0.258)	[-0.0476, 0.5960)	[-3.578,-0.409)	[ 0.465, 3.054]	[-1.964,-0.716)	[-3.790,-0.355)
ACA10	ACA10_s1_SynSno_8nt:207	0.0103245	0.0188679	0.00621118	0.0170279	244.188	145.232	284.125	434.116	-0.745628	0.217703	-0.827511	0.963331	-1.57314	-0.609808	0.00854344	-0.0041133	-0.00670338	-0.0126567	0.00184006	-0.0108167	[-2.960,-0.258)	[-0.0476, 0.5960)	[-3.578,-0.409)	[ 0.465, 3.054]	[-1.964,-0.716)	[-3.790,-0.355)
ACA13	ACA13_SynSno_8nt:207	0.0271493	0.0489796	0.0733696	0.0298165	105.621	107.943	90.601	147.928	0.0310791	-0.219058	-0.482125	-0.250137	-0.451045	-0.701183	0.0218303	0.0462202	-0.00266719	0.02439	0.0191631	0.0435531	[-0.258, 0.205)	[-4.2479,-0.0476)	[-3.578,-0.409)	[-3.074,-0.119)	[-0.716, 0.158)	[-3.790,-0.355)
ACA13	ACA13_SynSno_hyb10nt:207	0.0120773	0.0159363	0.0140449	0.0273224	105.621	107.943	90.601	147.928	0.0310791	-0.219058	-0.482125	-0.250137	-0.451045	-0.701183	0.00385896	0.00196765	-0.0152451	-0.00189131	-0.0113861	-0.0132775	[-0.258, 0.205)	[-4.2479,-0.0476)	[-3.578,-0.409)	[-3.074,-0.119)	[-0.716, 0.158)	[-3.790,-0.355)
ACA14A	ACA14a_SynSno_8nt:207	0.0330739	0.0166667	0.0644258	0.0265018	1.938	1.9626	5.07366	6.76796	0.0120276	1.04773	-1.4027	1.0357	-1.39067	-0.354971	-0.0164073	0.0313518	0.00657216	0.0477591	-0.0098351	0.037924	[-0.258, 0.205)	[ 0.5960, 2.9625]	[-3.578,-0.409)	[ 0.465, 3.054]	[-1.964,-0.716)	[-0.355, 0.439)
ACA14A	ACA14a_SynSno_hyb10nt:207	0.00496689	0.00696864	0.0265487	0.0170778	1.938	1.9626	5.07366	6.76796	0.0120276	1.04773	-1.4027	1.0357	-1.39067	-0.354971	0.00200175	0.0215818	-0.0121109	0.01958	-0.0101092	0.00947087	[-0.258, 0.205)	[ 0.5960, 2.9625]	[-3.578,-0.409)	[ 0.465, 3.054]	[-1.964,-0.716)	[-0.355, 0.439)
ACA15	ACA15_SynSno_hyb10nt:207	0.0156815	0.00447427	0.00972447	0.0133983	6.78301	0	3.62404	2.90055	-2.96033	-0.751174	0.996648	2.20915	-1.96368	0.245475	-0.0112073	-0.00595707	0.00228325	0.0052502	-0.00892402	-0.00367382	[-2.960,-0.258)	[-4.2479,-0.0476)	[ 0.199, 1.305]	[ 0.465, 3.054]	[-1.964,-0.716)	[-0.355, 0.439)
ACA15	ACA15_SynSno_8nt:207	0.0142566	0.0288462	0.0178042	0.0157658	6.78301	0	3.62404	2.90055	-2.96033	-0.751174	0.996648	2.20915	-1.96368	0.245475	0.0145895	0.00354754	-0.00150915	-0.011042	0.0130804	0.00203839	[-2.960,-0.258)	[-4.2479,-0.0476)	[ 0.199, 1.305]	[ 0.465, 3.054]	[-1.964,-0.716)	[-0.355, 0.439)
ACA15	AllrRNASites___rRNASSU18S_1368_psi:186	0.0165414	0.0119048	0.0520607	0.00837989	6.78301	0	3.62404	2.90055	-2.96033	-0.751174	0.996648	2.20915	-1.96368	0.245475	-0.00463659	0.0355194	0.00816147	0.040156	0.00352487	0.0436808	[-2.960,-0.258)	[-4.2479,-0.0476)	[ 0.199, 1.305]	[ 0.465, 3.054]	[-1.964,-0.716)	[-0.355, 0.439)
ACA16	AllrRNASites___rRNALSUL28S_4402_psi:186	0.0582386	0.055102	0.0770751	0.0602582	1.938	0	3.62404	2.90055	-1.55484	0.654318	-0.408844	2.20915	-1.96368	0.245475	-0.0031366	0.0188365	-0.00201961	0.0219731	-0.00515621	0.0168168	[-2.960,-0.258)	[ 0.5960, 2.9625]	[-0.409, 0.199)	[ 0.465, 3.054]	[-1.964,-0.716)	[-0.355, 0.439)
ACA16	ACA16_SynSno_8nt:207	0.0733198	0.0716612	0.122563	0.0653465	1.938	0	3.62404	2.90055	-1.55484	0.654318	-0.408844	2.20915	-1.96368	0.245475	-0.00165852	0.0492429	0.00797322	0.0509014	0.0063147	0.0572161	[-2.960,-0.258)	[ 0.5960, 2.9625]	[-0.409, 0.199)	[ 0.465, 3.054]	[-1.964,-0.716)	[-0.355, 0.439)
ACA16	ACA16_SynSno_hyb10nt:207	0.0594679	0.0598958	0.118987	0.0714286	1.938	0	3.62404	2.90055	-1.55484	0.654318	-0.408844	2.20915	-1.96368	0.245475	0.000427915	0.0595194	-0.0119607	0.0590915	-0.0115327	0.0475588	[-2.960,-0.258)	[ 0.5960, 2.9625]	[-0.409, 0.199)	[ 0.465, 3.054]	[-1.964,-0.716)	[-0.355, 0.439)
ACA17	ACA17_s1_SynSno_hyb10nt:207	0.0342936	0.0287474	0.0599647	0.0383663	31.977	31.4016	57.9846	57.0442	-0.0253978	0.838878	-0.815691	0.864275	-0.841089	0.0231864	-0.00554612	0.0256712	-0.00407278	0.0312173	-0.0096189	0.0215984	[-0.258, 0.205)	[ 0.5960, 2.9625]	[-3.578,-0.409)	[ 0.465, 3.054]	[-1.964,-0.716)	[-0.355, 0.439)
ACA17	AllrRNASites___rRNALSUL28S_4588_psi:186	0.0372475	0.0413043	0.0583255	0.0324797	31.977	31.4016	57.9846	57.0442	-0.0253978	0.838878	-0.815691	0.864275	-0.841089	0.0231864	0.00405687	0.021078	0.00476777	0.0170211	0.00882465	0.0258458	[-0.258, 0.205)	[ 0.5960, 2.9625]	[-3.578,-0.409)	[ 0.465, 3.054]	[-1.964,-0.716)	[-0.355, 0.439)
ACA17	ACA17_s2_SynSno_hyb10nt:207	0.00295858	0.0135135	0.0227273	0.0180505	31.977	31.4016	57.9846	57.0442	-0.0253978	0.838878	-0.815691	0.864275	-0.841089	0.0231864	0.0105549	0.0197687	-0.015092	0.00921376	-0.00453703	0.00467673	[-0.258, 0.205)	[ 0.5960, 2.9625]	[-3.578,-0.409)	[ 0.465, 3.054]	[-1.964,-0.716)	[-0.355, 0.439)
ACA17	ACA17_s1_SynSno_8nt:207	0.0627063	0.00283286	0.0483871	0.0307942	31.977	31.4016	57.9846	57.0442	-0.0253978	0.838878	-0.815691	0.864275	-0.841089	0.0231864	-0.0598734	-0.0143192	0.0319121	0.0455542	-0.0279613	0.0175929	[-0.258, 0.205)	[ 0.5960, 2.9625]	[-3.578,-0.409)	[ 0.465, 3.054]	[-1.964,-0.716)	[-0.355, 0.439)
ACA17	AllrRNASites___rRNALSUL28S_4927_psi:186	0.0353376	0.0350727	0.0581583	0.0405479	31.977	31.4016	57.9846	57.0442	-0.0253978	0.838878	-0.815691	0.864275	-0.841089	0.0231864	-0.000264841	0.0228208	-0.00521039	0.0230856	-0.00547523	0.0176104	[-0.258, 0.205)	[ 0.5960, 2.9625]	[-3.578,-0.409)	[ 0.465, 3.054]	[-1.964,-0.716)	[-0.355, 0.439)
ACA17	ACA17_s2_SynSno_8nt:207	0.00541272	0.00245098	0.0041841	0.0172684	31.977	31.4016	57.9846	57.0442	-0.0253978	0.838878	-0.815691	0.864275	-0.841089	0.0231864	-0.00296174	-0.00122862	-0.0118557	0.00173312	-0.0148175	-0.0130843	[-0.258, 0.205)	[ 0.5960, 2.9625]	[-3.578,-0.409)	[ 0.465, 3.054]	[-1.964,-0.716)	[-0.355, 0.439)
ACA17	AllrRNASites___rRNALSUL28S_4649_psi:186	0.0378289	0.0451467	0.0751634	0.0360231	31.977	31.4016	57.9846	57.0442	-0.0253978	0.838878	-0.815691	0.864275	-0.841089	0.0231864	0.00731778	0.0373345	0.00180589	0.0300167	0.00912367	0.0391403	[-0.258, 0.205)	[ 0.5960, 2.9625]	[-3.578,-0.409)	[ 0.465, 3.054]	[-1.964,-0.716)	[-0.355, 0.439)
ACA19	ACA19_s3_SynSno_8nt:207	0.0164835	0	0.00909091	0.0142857	155.04	174.671	88.4266	173.066	0.170961	-0.803142	-0.15772	-0.974103	0.0132402	-0.960862	-0.0164835	-0.00739261	0.0021978	0.00909091	-0.0142857	-0.00519481	[-0.258, 0.205)	[-4.2479,-0.0476)	[-0.409, 0.199)	[-3.074,-0.119)	[-0.716, 0.158)	[-3.790,-0.355)
ACA19	ACA19_s3_SynSno_hyb10nt:207	0.0212389	0.0380623	0.0257069	0.0276339	155.04	174.671	88.4266	173.066	0.170961	-0.803142	-0.15772	-0.974103	0.0132402	-0.960862	0.0168233	0.004468	-0.00639491	-0.0123553	0.0104284	-0.00192691	[-0.258, 0.205)	[-4.2479,-0.0476)	[-0.409, 0.199)	[-3.074,-0.119)	[-0.716, 0.158)	[-3.790,-0.355)
ACA19	ACA19_s1_SynSno_8nt:207	0.0497592	0.0973085	0.0497738	0.0568182	155.04	174.671	88.4266	173.066	0.170961	-0.803142	-0.15772	-0.974103	0.0132402	-0.960862	0.0475493	1.45261e-05	-0.00705895	-0.0475347	0.0404903	-0.00704443	[-0.258, 0.205)	[-4.2479,-0.0476)	[-0.409, 0.199)	[-3.074,-0.119)	[-0.716, 0.158)	[-3.790,-0.355)
ACA19	AllrRNASites___rRNALSUL28S_3608_psi:186	0.0352941	0.0130293	0.00611621	0.043771	155.04	174.671	88.4266	173.066	0.170961	-0.803142	-0.15772	-0.974103	0.0132402	-0.960862	-0.0222648	-0.0291779	-0.00847693	-0.00691311	-0.0307417	-0.0376548	[-0.258, 0.205)	[-4.2479,-0.0476)	[-0.409, 0.199)	[-3.074,-0.119)	[-0.716, 0.158)	[-3.790,-0.355)
ACA19	AllrRNASites___rRNALSUL28S_3699_psi:186	0.0261122	0.0314136	0.044733	0.010989	155.04	174.671	88.4266	173.066	0.170961	-0.803142	-0.15772	-0.974103	0.0132402	-0.960862	0.00530143	0.0186209	0.0151232	0.0133194	0.0204246	0.033744	[-0.258, 0.205)	[-4.2479,-0.0476)	[-0.409, 0.199)	[-3.074,-0.119)	[-0.716, 0.158)	[-3.790,-0.355)
ACA19	ACA19_s1_SynSno_hyb10nt:207	0.0409207	0.0330579	0.0953947	0.0243243	155.04	174.671	88.4266	173.066	0.170961	-0.803142	-0.15772	-0.974103	0.0132402	-0.960862	-0.00786286	0.054474	0.0165964	0.0623369	0.00873353	0.0710704	[-0.258, 0.205)	[-4.2479,-0.0476)	[-0.409, 0.199)	[-3.074,-0.119)	[-0.716, 0.158)	[-3.790,-0.355)
ACA19	ACA19_s2_SynSno_hyb10nt:207	0.0558376	0.0228137	0.0295203	0.0238663	155.04	174.671	88.4266	173.066	0.170961	-0.803142	-0.15772	-0.974103	0.0132402	-0.960862	-0.0330239	-0.0263173	0.0319712	0.00670661	-0.00105266	0.00565395	[-0.258, 0.205)	[-4.2479,-0.0476)	[-0.409, 0.199)	[-3.074,-0.119)	[-0.716, 0.158)	[-3.790,-0.355)
ACA19	ACA19_s2_SynSno_8nt:207	0.0359195	0.062212	0.0438799	0.0287278	155.04	174.671	88.4266	173.066	0.170961	-0.803142	-0.15772	-0.974103	0.0132402	-0.960862	0.0262924	0.00796037	0.00719177	-0.0183321	0.0334842	0.0151521	[-0.258, 0.205)	[-4.2479,-0.0476)	[-0.409, 0.199)	[-3.074,-0.119)	[-0.716, 0.158)	[-3.790,-0.355)
ACA20	AllrRNASites___rRNASSU18S_651_psi:186	0.0285375	0.0268293	0.0698052	0.0198265	86.2411	86.3543	119.593	61.8785	0.00187131	0.46707	0.472441	0.465199	0.474312	0.939511	-0.00170819	0.0412677	0.00871094	0.0429759	0.00700275	0.0499787	[-0.258, 0.205)	[-0.0476, 0.5960)	[ 0.199, 1.305]	[ 0.465, 3.054]	[ 0.158, 3.158]	[ 0.439, 2.603]
ACA20	ACA20_SynSno_hyb10nt:207	0.0254237	0.0243902	0.0434783	0.0301075	86.2411	86.3543	119.593	61.8785	0.00187131	0.46707	0.472441	0.465199	0.474312	0.939511	-0.00103348	0.0180545	-0.0046838	0.019088	-0.00571728	0.0133707	[-0.258, 0.205)	[-0.0476, 0.5960)	[ 0.199, 1.305]	[ 0.465, 3.054]	[ 0.158, 3.158]	[ 0.439, 2.603]
ACA20	ACA20_SynSno_8nt:207	0.00819672	0.00645161	0	0	86.2411	86.3543	119.593	61.8785	0.00187131	0.46707	0.472441	0.465199	0.474312	0.939511	-0.00174511	-0.00819672	0.00819672	-0.00645161	0.00645161	0	[-0.258, 0.205)	[-0.0476, 0.5960)	[ 0.199, 1.305]	[ 0.465, 3.054]	[ 0.158, 3.158]	[ 0.439, 2.603]
ACA21	AllrRNASites___rRNALSUL28S_4460_psi:186	0.00636943	0.0115274	0.0153374	0.00794913	384.693	584.854	340.66	241.713	0.603087	-0.174894	0.668204	-0.777982	1.27129	0.49331	0.00515795	0.008968	-0.0015797	0.00381005	0.00357825	0.0073883	[ 0.205, 3.569]	[-4.2479,-0.0476)	[ 0.199, 1.305]	[-3.074,-0.119)	[ 0.158, 3.158]	[ 0.439, 2.603]
ACA21	ACA21_s1_SynSno_8nt:207	0.0208575	0.0176991	0.0300188	0.02	384.693	584.854	340.66	241.713	0.603087	-0.174894	0.668204	-0.777982	1.27129	0.49331	-0.00315836	0.00916129	0.000857474	0.0123196	-0.00230088	0.0100188	[ 0.205, 3.569]	[-4.2479,-0.0476)	[ 0.199, 1.305]	[-3.074,-0.119)	[ 0.158, 3.158]	[ 0.439, 2.603]
ACA21	AllrRNASites___rRNALSUL28S_4391_psi:186	0.0130529	0.0127551	0.0230947	0.00728863	384.693	584.854	340.66	241.713	0.603087	-0.174894	0.668204	-0.777982	1.27129	0.49331	-0.000297835	0.0100418	0.00576431	0.0103396	0.00546647	0.0158061	[ 0.205, 3.569]	[-4.2479,-0.0476)	[ 0.199, 1.305]	[-3.074,-0.119)	[ 0.158, 3.158]	[ 0.439, 2.603]
ACA21	ACA21_s1_SynSno_hyb10nt:207	0.00526316	0.0181818	0.0181818	0.00308642	384.693	584.854	340.66	241.713	0.603087	-0.174894	0.668204	-0.777982	1.27129	0.49331	0.0129187	0.0129187	0.00217674	0	0.0150954	0.0150954	[ 0.205, 3.569]	[-4.2479,-0.0476)	[ 0.199, 1.305]	[-3.074,-0.119)	[ 0.158, 3.158]	[ 0.439, 2.603]
ACA21	ACA21_s2_SynSno_8nt:207	0.031746	0.0603774	0.0925267	0.014553	384.693	584.854	340.66	241.713	0.603087	-0.174894	0.668204	-0.777982	1.27129	0.49331	0.0286313	0.0607807	0.017193	0.0321493	0.0458243	0.0779737	[ 0.205, 3.569]	[-4.2479,-0.0476)	[ 0.199, 1.305]	[-3.074,-0.119)	[ 0.158, 3.158]	[ 0.439, 2.603]
ACA21	ACA21_s2_SynSno_hyb10nt:207	0.0125448	0.0284238	0.0325	0.0220588	384.693	584.854	340.66	241.713	0.603087	-0.174894	0.668204	-0.777982	1.27129	0.49331	0.015879	0.0199552	-0.00951402	0.00407623	0.00636495	0.0104412	[ 0.205, 3.569]	[-4.2479,-0.0476)	[ 0.199, 1.305]	[-3.074,-0.119)	[ 0.158, 3.158]	[ 0.439, 2.603]
ACA22	ACA22_s1_SynSno_hyb10nt:207	0.0369515	0.013245	0.0541237	0.0399061	2.907	3.9252	4.34885	2.90055	0.334119	0.453166	0.00238317	0.119047	0.336502	0.455549	-0.0237065	0.0171722	-0.0029546	0.0408787	-0.0266611	0.0142176	[ 0.205, 3.569]	[-0.0476, 0.5960)	[-0.409, 0.199)	[-0.119, 0.465)	[ 0.158, 3.158]	[ 0.439, 2.603]
ACA22	ACA22_s1_SynSno_8nt:207	0.0173077	0.0538117	0.0363636	0.0385396	2.907	3.9252	4.34885	2.90055	0.334119	0.453166	0.00238317	0.119047	0.336502	0.455549	0.036504	0.0190559	-0.0212319	-0.017448	0.0152721	-0.00217592	[ 0.205, 3.569]	[-0.0476, 0.5960)	[-0.409, 0.199)	[-0.119, 0.465)	[ 0.158, 3.158]	[ 0.439, 2.603]
ACA22	ACA22_s2_SynSno_hyb10nt:207	0.0232019	0.0504202	0.0360825	0.0233766	2.907	3.9252	4.34885	2.90055	0.334119	0.453166	0.00238317	0.119047	0.336502	0.455549	0.0272183	0.0128806	-0.000174767	-0.0143377	0.0270435	0.0127059	[ 0.205, 3.569]	[-0.0476, 0.5960)	[-0.409, 0.199)	[-0.119, 0.465)	[ 0.158, 3.158]	[ 0.439, 2.603]
ACA22	ACA22_s2_SynSno_8nt:207	0.020339	0.0254237	0.0438144	0.0307971	2.907	3.9252	4.34885	2.90055	0.334119	0.453166	0.00238317	0.119047	0.336502	0.455549	0.00508475	0.0234754	-0.0104581	0.0183907	-0.00537337	0.0130173	[ 0.205, 3.569]	[-0.0476, 0.5960)	[-0.409, 0.199)	[-0.119, 0.465)	[ 0.158, 3.158]	[ 0.439, 2.603]
ACA23	ACA23_s1_SynSno_hyb10nt:207	0.0282258	0.039548	0.0416667	0.0306513	45.543	54.9528	50.0118	39.6409	0.265643	0.132264	0.195633	-0.13338	0.461276	0.327897	0.0113222	0.0134409	-0.00242553	0.00211864	0.00889668	0.0110153	[ 0.205, 3.569]	[-0.0476, 0.5960)	[-0.409, 0.199)	[-3.074,-0.119)	[ 0.158, 3.158]	[-0.355, 0.439)
ACA23	ACA23_s1_SynSno_8nt:207	0.0113314	0.0116279	0.0164609	0.00598802	45.543	54.9528	50.0118	39.6409	0.265643	0.132264	0.195633	-0.13338	0.461276	0.327897	0.000296462	0.00512946	0.00534342	0.004833	0.00563988	0.0104729	[ 0.205, 3.569]	[-0.0476, 0.5960)	[-0.409, 0.199)	[-3.074,-0.119)	[ 0.158, 3.158]	[-0.355, 0.439)
ACA23	ACA23_s2_SynSno_hyb10nt:207	0.0383275	0.060423	0.06	0.0225694	45.543	54.9528	50.0118	39.6409	0.265643	0.132264	0.195633	-0.13338	0.461276	0.327897	0.0220954	0.0216725	0.0157581	-0.000422961	0.0378535	0.0374306	[ 0.205, 3.569]	[-0.0476, 0.5960)	[-0.409, 0.199)	[-3.074,-0.119)	[ 0.158, 3.158]	[-0.355, 0.439)
ACA23	AllrRNASites___rRNALSUL28S_3727_psi:186	0.0238693	0.0516899	0.0205128	0.0163743	45.543	54.9528	50.0118	39.6409	0.265643	0.132264	0.195633	-0.13338	0.461276	0.327897	0.0278205	-0.00335653	0.00749508	-0.031177	0.0353156	0.00413855	[ 0.205, 3.569]	[-0.0476, 0.5960)	[-0.409, 0.199)	[-3.074,-0.119)	[ 0.158, 3.158]	[-0.355, 0.439)
ACA23	ACA23_s2_SynSno_8nt:207	0.0203252	0.0261194	0.0477941	0.0219298	45.543	54.9528	50.0118	39.6409	0.265643	0.132264	0.195633	-0.13338	0.461276	0.327897	0.0057942	0.0274689	-0.00160462	0.0216747	0.00418958	0.0258643	[ 0.205, 3.569]	[-0.0476, 0.5960)	[-0.409, 0.199)	[-3.074,-0.119)	[ 0.158, 3.158]	[-0.355, 0.439)
ACA24	ACA24_s2_SynSno_hyb10nt:207	0.0291595	0.0418994	0.070922	0.0227273	0.969001	1.9626	6.52327	0.966852	0.589399	1.9339	0.00157583	1.3445	0.590975	1.93547	0.0127399	0.0417625	0.00643225	0.0290225	0.0191722	0.0481947	[ 0.205, 3.569]	[ 0.5960, 2.9625]	[-0.409, 0.199)	[ 0.465, 3.054]	[ 0.158, 3.158]	[ 0.439, 2.603]
ACA24	ACA24_s1_SynSno_hyb10nt:207	0.0412574	0.0371622	0.019544	0.0311804	0.969001	1.9626	6.52327	0.966852	0.589399	1.9339	0.00157583	1.3445	0.590975	1.93547	-0.00409521	-0.0217134	0.010077	-0.0176182	0.00598176	-0.0116364	[ 0.205, 3.569]	[ 0.5960, 2.9625]	[-0.409, 0.199)	[ 0.465, 3.054]	[ 0.158, 3.158]	[ 0.439, 2.603]
ACA24	AllrRNASites___rRNASSU18S_609_psi:186	0.0319767	0.0439024	0.0665163	0.0238971	0.969001	1.9626	6.52327	0.966852	0.589399	1.9339	0.00157583	1.3445	0.590975	1.93547	0.0119257	0.0345396	0.00807969	0.0226139	0.0200054	0.0426193	[ 0.205, 3.569]	[ 0.5960, 2.9625]	[-0.409, 0.199)	[ 0.465, 3.054]	[ 0.158, 3.158]	[ 0.439, 2.603]
ACA24	ACA24_s2_SynSno_8nt:207	0.0394973	0.0140351	0.0413534	0.0390456	0.969001	1.9626	6.52327	0.966852	0.589399	1.9339	0.00157583	1.3445	0.590975	1.93547	-0.0254622	0.00185608	0.000451754	0.0273183	-0.0250105	0.00230783	[ 0.205, 3.569]	[ 0.5960, 2.9625]	[-0.409, 0.199)	[ 0.465, 3.054]	[ 0.158, 3.158]	[ 0.439, 2.603]
ACA24	ACA24_s1_SynSno_8nt:207	0.0562181	0.0608273	0.0729367	0.0513245	0.969001	1.9626	6.52327	0.966852	0.589399	1.9339	0.00157583	1.3445	0.590975	1.93547	0.00460919	0.0167186	0.00489355	0.0121094	0.00950275	0.0216122	[ 0.205, 3.569]	[ 0.5960, 2.9625]	[-0.409, 0.199)	[ 0.465, 3.054]	[ 0.158, 3.158]	[ 0.439, 2.603]
ACA25	ACA25_s1_SynSno_hyb10nt:207	0.0408998	0.0340909	0.0452675	0.0462963	10.659	137.382	89.8762	14.5028	3.56914	2.96246	-0.411081	-0.606681	3.15806	2.55138	-0.00680889	0.00436769	-0.0053965	0.0111766	-0.0122054	-0.00102881	[ 0.205, 3.569]	[ 0.5960, 2.9625]	[-3.578,-0.409)	[-3.074,-0.119)	[ 0.158, 3.158]	[ 0.439, 2.603]
ACA25	ACA25_s1_SynSno_8nt:207	0.02693	0.0192837	0.0628931	0.0221402	10.659	137.382	89.8762	14.5028	3.56914	2.96246	-0.411081	-0.606681	3.15806	2.55138	-0.00764624	0.0359631	0.00478976	0.0436093	-0.00285647	0.0407529	[ 0.205, 3.569]	[ 0.5960, 2.9625]	[-3.578,-0.409)	[-3.074,-0.119)	[ 0.158, 3.158]	[ 0.439, 2.603]
ACA25	ACA25_s2_SynSno_8nt:207	0.0606695	0.0520231	0.108401	0.0389016	10.659	137.382	89.8762	14.5028	3.56914	2.96246	-0.411081	-0.606681	3.15806	2.55138	-0.00864633	0.0477316	0.0217679	0.056378	0.0131215	0.0694995	[ 0.205, 3.569]	[ 0.5960, 2.9625]	[-3.578,-0.409)	[-3.074,-0.119)	[ 0.158, 3.158]	[ 0.439, 2.603]
ACA25	ACA25_s2_SynSno_hyb10nt:207	0.0364026	0.0610687	0.0969697	0.022869	10.659	137.382	89.8762	14.5028	3.56914	2.96246	-0.411081	-0.606681	3.15806	2.55138	0.0246661	0.0605671	0.0135335	0.035901	0.0381997	0.0741007	[ 0.205, 3.569]	[ 0.5960, 2.9625]	[-3.578,-0.409)	[-3.074,-0.119)	[ 0.158, 3.158]	[ 0.439, 2.603]
ACA25	AllrRNASites___rRNASSU18S_801_psi:186	0.00347826	0	0	0.00152207	10.659	137.382	89.8762	14.5028	3.56914	2.96246	-0.411081	-0.606681	3.15806	2.55138	-0.00347826	-0.00347826	0.00195619	0	-0.00152207	-0.00152207	[ 0.205, 3.569]	[ 0.5960, 2.9625]	[-3.578,-0.409)	[-3.074,-0.119)	[ 0.158, 3.158]	[ 0.439, 2.603]
ACA27	ACA27_s1_SynSno_8nt:207	0.0350515	0.0343643	0.079096	0.0268293	83.3341	60.8405	83.3529	174.033	-0.447563	0.000322054	-1.05344	0.447885	-1.501	-1.05312	-0.000687285	0.0440445	0.00822228	0.0447318	0.00753499	0.0522668	[-2.960,-0.258)	[-0.0476, 0.5960)	[-3.578,-0.409)	[-0.119, 0.465)	[-1.964,-0.716)	[-3.790,-0.355)
ACA27	AllrRNASites___rRNALSUL28S_3684_psi:186	0.0202703	0.0220588	0.0276923	0.0159817	83.3341	60.8405	83.3529	174.033	-0.447563	0.000322054	-1.05344	0.447885	-1.501	-1.05312	0.00178855	0.00742204	0.00428854	0.00563348	0.00607709	0.0117106	[-2.960,-0.258)	[-0.0476, 0.5960)	[-3.578,-0.409)	[-0.119, 0.465)	[-1.964,-0.716)	[-3.790,-0.355)
ACA27	ACA27_s1_SynSno_hyb10nt:207	0.0341686	0.0349345	0.0378788	0.0143541	83.3341	60.8405	83.3529	174.033	-0.447563	0.000322054	-1.05344	0.447885	-1.501	-1.05312	0.000765933	0.00371022	0.0198145	0.00294429	0.0205804	0.0235247	[-2.960,-0.258)	[-0.0476, 0.5960)	[-3.578,-0.409)	[-0.119, 0.465)	[-1.964,-0.716)	[-3.790,-0.355)
ACA27	ACA27_s2_SynSno_hyb10nt:207	0.0256822	0.0169082	0.0123457	0.0311355	83.3341	60.8405	83.3529	174.033	-0.447563	0.000322054	-1.05344	0.447885	-1.501	-1.05312	-0.00877397	-0.0133365	-0.00545335	-0.00456253	-0.0142273	-0.0187899	[-2.960,-0.258)	[-0.0476, 0.5960)	[-3.578,-0.409)	[-0.119, 0.465)	[-1.964,-0.716)	[-3.790,-0.355)
ACA27	ACA27_s2_SynSno_8nt:207	0.0271132	0.0403023	0.0315315	0.034188	83.3341	60.8405	83.3529	174.033	-0.447563	0.000322054	-1.05344	0.447885	-1.501	-1.05312	0.013189	0.00441829	-0.0070748	-0.00877074	0.00611423	-0.0026565	[-2.960,-0.258)	[-0.0476, 0.5960)	[-3.578,-0.409)	[-0.119, 0.465)	[-1.964,-0.716)	[-3.790,-0.355)
ACA28	ACA28_s2_SynSno_hyb10nt:207	0.0505464	0.049217	0.0735552	0.0387097	9.69001	17.6634	16.6706	51.2431	0.803947	0.725086	-2.28898	-0.078861	-1.48503	-1.56389	-0.00132945	0.0230087	0.0118368	0.0243382	0.0105073	0.0348455	[ 0.205, 3.569]	[ 0.5960, 2.9625]	[-3.578,-0.409)	[-0.119, 0.465)	[-1.964,-0.716)	[-3.790,-0.355)
ACA28	AllrRNASites___rRNASSU18S_815_psi:186	0.0435835	0.091047	0.0680272	0.0559524	9.69001	17.6634	16.6706	51.2431	0.803947	0.725086	-2.28898	-0.078861	-1.48503	-1.56389	0.0474635	0.0244437	-0.0123688	-0.0230198	0.0350947	0.0120748	[ 0.205, 3.569]	[ 0.5960, 2.9625]	[-3.578,-0.409)	[-0.119, 0.465)	[-1.964,-0.716)	[-3.790,-0.355)
ACA28	ACA28_s2_SynSno_8nt:207	0.0391061	0.0717593	0.0584416	0.0605634	9.69001	17.6634	16.6706	51.2431	0.803947	0.725086	-2.28898	-0.078861	-1.48503	-1.56389	0.0326531	0.0193354	-0.0214572	-0.0133177	0.0111959	-0.00212182	[ 0.205, 3.569]	[ 0.5960, 2.9625]	[-3.578,-0.409)	[-0.119, 0.465)	[-1.964,-0.716)	[-3.790,-0.355)
ACA28	ACA28_s1_SynSno_8nt:207	0.0363322	0.0283019	0.0544041	0.0631579	9.69001	17.6634	16.6706	51.2431	0.803947	0.725086	-2.28898	-0.078861	-1.48503	-1.56389	-0.00803029	0.018072	-0.0268257	0.0261023	-0.034856	-0.00875375	[ 0.205, 3.569]	[ 0.5960, 2.9625]	[-3.578,-0.409)	[-0.119, 0.465)	[-1.964,-0.716)	[-3.790,-0.355)
ACA28	AllrRNASites___rRNASSU18S_866_psi:186	0.0220674	0.0519878	0.0538827	0.0210526	9.69001	17.6634	16.6706	51.2431	0.803947	0.725086	-2.28898	-0.078861	-1.48503	-1.56389	0.0299204	0.0318154	0.00101473	0.00189496	0.0309351	0.0328301	[ 0.205, 3.569]	[ 0.5960, 2.9625]	[-3.578,-0.409)	[-0.119, 0.465)	[-1.964,-0.716)	[-3.790,-0.355)
ACA28	ACA28_s1_SynSno_hyb10nt:207	0.0429688	0.037594	0.061157	0.0388199	9.69001	17.6634	16.6706	51.2431	0.803947	0.725086	-2.28898	-0.078861	-1.48503	-1.56389	-0.00537477	0.0181883	0.00414887	0.023563	-0.00122589	0.0223371	[ 0.205, 3.569]	[ 0.5960, 2.9625]	[-3.578,-0.409)	[-0.119, 0.465)	[-1.964,-0.716)	[-3.790,-0.355)
ACA2A	ACA2a_s2_SynSno_8nt:207	0.0311174	0.00886918	0.0272572	0.0284858	1.938	9.81299	10.1473	12.5691	1.87986	1.92379	-2.20741	0.0439301	-0.327556	-0.283626	-0.0222482	-0.00386016	0.00263164	0.0183881	-0.0196166	-0.00122852	[ 0.205, 3.569]	[ 0.5960, 2.9625]	[-3.578,-0.409)	[-0.119, 0.465)	[-0.716, 0.158)	[-0.355, 0.439)
ACA2A	ACA2a_s1_SynSno_8nt:207	0.0364683	0.032967	0.0314136	0.035503	1.938	9.81299	10.1473	12.5691	1.87986	1.92379	-2.20741	0.0439301	-0.327556	-0.283626	-0.0035013	-0.00505472	0.000965372	-0.00155342	-0.00253593	-0.00408935	[ 0.205, 3.569]	[ 0.5960, 2.9625]	[-3.578,-0.409)	[-0.119, 0.465)	[-0.716, 0.158)	[-0.355, 0.439)
ACA2A	ACA2a_s2_SynSno_hyb10nt:207	0.0110619	0.0325203	0.0263852	0.0150376	1.938	9.81299	10.1473	12.5691	1.87986	1.92379	-2.20741	0.0439301	-0.327556	-0.283626	0.0214584	0.0153233	-0.00397565	-0.0061351	0.0174827	0.0113476	[ 0.205, 3.569]	[ 0.5960, 2.9625]	[-3.578,-0.409)	[-0.119, 0.465)	[-0.716, 0.158)	[-0.355, 0.439)
ACA2A	ACA2a_s1_SynSno_hyb10nt:207	0.0343075	0.0663812	0.0498008	0.0305556	1.938	9.81299	10.1473	12.5691	1.87986	1.92379	-2.20741	0.0439301	-0.327556	-0.283626	0.0320737	0.0154933	0.00375194	-0.0165804	0.0358256	0.0192452	[ 0.205, 3.569]	[ 0.5960, 2.9625]	[-3.578,-0.409)	[-0.119, 0.465)	[-0.716, 0.158)	[-0.355, 0.439)
ACA3	ACA3_s1_SynSno_hyb10nt:207	0.0369748	0.0431034	0.0110132	0.0250447	206.397	215.886	177.578	156.63	0.0645391	-0.215843	0.395855	-0.280382	0.460394	0.180012	0.00612866	-0.0259616	0.0119301	-0.0320902	0.0180587	-0.0140315	[-0.258, 0.205)	[-4.2479,-0.0476)	[ 0.199, 1.305]	[-3.074,-0.119)	[ 0.158, 3.158]	[-0.355, 0.439)
ACA3	ACA3_s2_SynSno_hyb10nt:207	0.040636	0.0729927	0.0810056	0.0337711	206.397	215.886	177.578	156.63	0.0645391	-0.215843	0.395855	-0.280382	0.460394	0.180012	0.0323567	0.0403695	0.00686494	0.00801289	0.0392216	0.0472345	[-0.258, 0.205)	[-4.2479,-0.0476)	[ 0.199, 1.305]	[-3.074,-0.119)	[ 0.158, 3.158]	[-0.355, 0.439)
ACA3	AllrRNASites___rRNALSUL28S_3928_psi:186	0.0293501	0.0586319	0.0561224	0.0238095	206.397	215.886	177.578	156.63	0.0645391	-0.215843	0.395855	-0.280382	0.460394	0.180012	0.0292818	0.0267723	0.00554058	-0.00250947	0.0348224	0.0323129	[-0.258, 0.205)	[-4.2479,-0.0476)	[ 0.199, 1.305]	[-3.074,-0.119)	[ 0.158, 3.158]	[-0.355, 0.439)
ACA3	ACA3_s2_SynSno_8nt:207	0.0204082	0.0143266	0.0714286	0.0176125	206.397	215.886	177.578	156.63	0.0645391	-0.215843	0.395855	-0.280382	0.460394	0.180012	-0.00608152	0.0510204	0.00279564	0.0571019	-0.00328588	0.053816	[-0.258, 0.205)	[-4.2479,-0.0476)	[ 0.199, 1.305]	[-3.074,-0.119)	[ 0.158, 3.158]	[-0.355, 0.439)
ACA3	ACA3_s1_SynSno_8nt:207	0.00343249	0.00473934	0	0.00518135	206.397	215.886	177.578	156.63	0.0645391	-0.215843	0.395855	-0.280382	0.460394	0.180012	0.00130684	-0.00343249	-0.00174885	-0.00473934	-0.000442011	-0.00518135	[-0.258, 0.205)	[-4.2479,-0.0476)	[ 0.199, 1.305]	[-3.074,-0.119)	[ 0.158, 3.158]	[-0.355, 0.439)
ACA3	AllrRNASites___rRNALSUL28S_3889_psi:186	0.0282714	0.03875	0.0718492	0.021843	206.397	215.886	177.578	156.63	0.0645391	-0.215843	0.395855	-0.280382	0.460394	0.180012	0.0104786	0.0435778	0.0064284	0.0330992	0.016907	0.0500062	[-0.258, 0.205)	[-4.2479,-0.0476)	[ 0.199, 1.305]	[-3.074,-0.119)	[ 0.158, 3.158]	[-0.355, 0.439)
ACA3-2	ACA3-2_SynSno_8nt:207	0.037037	0.0481928	0.0338983	0.0264228	339.15	298.315	274.702	205.939	-0.184508	-0.303062	0.716964	-0.118553	0.532456	0.413903	0.0111557	-0.00313873	0.0106143	-0.0142945	0.02177	0.00747554	[-0.258, 0.205)	[-4.2479,-0.0476)	[ 0.199, 1.305]	[-0.119, 0.465)	[ 0.158, 3.158]	[-0.355, 0.439)
ACA3-2	ACA3-2_SynSno_hyb10nt:207	0.0341207	0.0268817	0.00826446	0.0173697	339.15	298.315	274.702	205.939	-0.184508	-0.303062	0.716964	-0.118553	0.532456	0.413903	-0.00723901	-0.0258563	0.016751	-0.0186173	0.00951199	-0.00910526	[-0.258, 0.205)	[-4.2479,-0.0476)	[ 0.199, 1.305]	[-0.119, 0.465)	[ 0.158, 3.158]	[-0.355, 0.439)
ACA30	ACA30_SynSno_hyb10nt:207	0.0394089	0.0496324	0.0534759	0.0433018	33.915	11.7756	15.9458	16.4365	-1.45046	-1.04292	1.00174	0.407536	-0.448719	-0.0411828	0.0102235	0.0140671	-0.00389289	0.00384358	0.00633059	0.0101742	[-2.960,-0.258)	[-4.2479,-0.0476)	[ 0.199, 1.305]	[-0.119, 0.465)	[-0.716, 0.158)	[-0.355, 0.439)
ACA30	ACA30_SynSno_8nt:207	0.0316901	0.0163488	0.0372093	0.0311284	33.915	11.7756	15.9458	16.4365	-1.45046	-1.04292	1.00174	0.407536	-0.448719	-0.0411828	-0.0153414	0.00551916	0.000561736	0.0208605	-0.0147796	0.0060809	[-2.960,-0.258)	[-4.2479,-0.0476)	[ 0.199, 1.305]	[-0.119, 0.465)	[-0.716, 0.158)	[-0.355, 0.439)
ACA31	ACA31_s2_SynSno_8nt:207	0.076087	0.0527859	0.0574163	0.060241	113.373	105.98	76.8296	231.078	-0.0964028	-0.555356	-1.02086	-0.458954	-1.11726	-1.57622	-0.023301	-0.0186707	0.015846	0.00463034	-0.00745504	-0.0028247	[-0.258, 0.205)	[-4.2479,-0.0476)	[-3.578,-0.409)	[-3.074,-0.119)	[-1.964,-0.716)	[-3.790,-0.355)
ACA31	ACA31_s1_SynSno_hyb10nt:207	0.05939	0.0745856	0.0876712	0.0416667	113.373	105.98	76.8296	231.078	-0.0964028	-0.555356	-1.02086	-0.458954	-1.11726	-1.57622	0.0151956	0.0282812	0.0177234	0.0130856	0.032919	0.0460046	[-0.258, 0.205)	[-4.2479,-0.0476)	[-3.578,-0.409)	[-3.074,-0.119)	[-1.964,-0.716)	[-3.790,-0.355)
ACA31	AllrRNASites___rRNALSUL28S_3703_psi:186	0.0382003	0.0333333	0.0505051	0.0307929	113.373	105.98	76.8296	231.078	-0.0964028	-0.555356	-1.02086	-0.458954	-1.11726	-1.57622	-0.00486701	0.0123047	0.00740742	0.0171717	0.00254042	0.0197121	[-0.258, 0.205)	[-4.2479,-0.0476)	[-3.578,-0.409)	[-3.074,-0.119)	[-1.964,-0.716)	[-3.790,-0.355)
ACA31	AllrRNASites___rRNASSU18S_218_psi:186	0.04531	0.0380623	0.0688217	0.0559758	113.373	105.98	76.8296	231.078	-0.0964028	-0.555356	-1.02086	-0.458954	-1.11726	-1.57622	-0.00724773	0.0235117	-0.0106658	0.0307594	-0.0179135	0.0128459	[-0.258, 0.205)	[-4.2479,-0.0476)	[-3.578,-0.409)	[-3.074,-0.119)	[-1.964,-0.716)	[-3.790,-0.355)
ACA31	ACA31_s2_SynSno_hyb10nt:207	0.0541455	0.077381	0.037123	0.0493197	113.373	105.98	76.8296	231.078	-0.0964028	-0.555356	-1.02086	-0.458954	-1.11726	-1.57622	0.0232354	-0.0170225	0.00482579	-0.040258	0.0280612	-0.0121968	[-0.258, 0.205)	[-4.2479,-0.0476)	[-3.578,-0.409)	[-3.074,-0.119)	[-1.964,-0.716)	[-3.790,-0.355)
ACA32	AllrRNASites___rRNALSUL28S_1838_psi:186	0.0194175	0.00831947	0.0673953	0.0271967	187.017	176.634	139.888	107.321	-0.0819581	-0.416317	0.795558	-0.334358	0.7136	0.379242	-0.011098	0.0479778	-0.00777918	0.0590758	-0.0188772	0.0401986	[-0.258, 0.205)	[-4.2479,-0.0476)	[ 0.199, 1.305]	[-3.074,-0.119)	[ 0.158, 3.158]	[-0.355, 0.439)
ACA32	ACA32_SynSno_hyb10nt:207	0.0368852	0.0902256	0.0418118	0.0277136	187.017	176.634	139.888	107.321	-0.0819581	-0.416317	0.795558	-0.334358	0.7136	0.379242	0.0533403	0.0049266	0.00917162	-0.0484137	0.0625119	0.0140982	[-0.258, 0.205)	[-4.2479,-0.0476)	[ 0.199, 1.305]	[-3.074,-0.119)	[ 0.158, 3.158]	[-0.355, 0.439)
ACA32	ACA32_SynSno_8nt:207	0.0342612	0.00344828	0.0313316	0.0129032	187.017	176.634	139.888	107.321	-0.0819581	-0.416317	0.795558	-0.334358	0.7136	0.379242	-0.030813	-0.00292965	0.021358	0.0278833	-0.00945495	0.0184284	[-0.258, 0.205)	[-4.2479,-0.0476)	[ 0.199, 1.305]	[-3.074,-0.119)	[ 0.158, 3.158]	[-0.355, 0.439)
ACA33	ACA33_SynSno_hyb10nt:207	0.019883	0.0113422	0.0514706	0.00962696	226.746	227.661	431.986	259.116	0.00578562	0.926892	-0.191729	0.921106	-0.185943	0.735163	-0.00854089	0.0315875	0.0102561	0.0401284	0.0017152	0.0418436	[-0.258, 0.205)	[ 0.5960, 2.9625]	[-0.409, 0.199)	[ 0.465, 3.054]	[-0.716, 0.158)	[ 0.439, 2.603]
ACA33	ACA33_SynSno_8nt:207	0.0289855	0.0109589	0.0378549	0.0235294	226.746	227.661	431.986	259.116	0.00578562	0.926892	-0.191729	0.921106	-0.185943	0.735163	-0.0180266	0.00886938	0.0054561	0.026896	-0.0125705	0.0143255	[-0.258, 0.205)	[ 0.5960, 2.9625]	[-0.409, 0.199)	[ 0.465, 3.054]	[-0.716, 0.158)	[ 0.439, 2.603]
ACA34	ACA34_s2_SynSno_hyb10nt:207	0.0413386	0.0346021	0.062645	0.0199557	3.876	3.9252	4.34885	7.73481	0.014482	0.133529	-0.841077	0.119047	-0.826595	-0.707548	-0.00673651	0.0213064	0.0213829	0.0280429	0.0146464	0.0426894	[-0.258, 0.205)	[-0.0476, 0.5960)	[-3.578,-0.409)	[-0.119, 0.465)	[-1.964,-0.716)	[-3.790,-0.355)
ACA34	ACA34_s1_SynSno_hyb10nt:207	0.0486358	0.0252101	0.0608519	0.0226415	3.876	3.9252	4.34885	7.73481	0.014482	0.133529	-0.841077	0.119047	-0.826595	-0.707548	-0.0234257	0.0122161	0.0259943	0.0356418	0.00256857	0.0382104	[-0.258, 0.205)	[-0.0476, 0.5960)	[-3.578,-0.409)	[-0.119, 0.465)	[-1.964,-0.716)	[-3.790,-0.355)
ACA34	ACA34_s1_SynSno_8nt:207	0.0369822	0.0172414	0.03125	0.0153139	3.876	3.9252	4.34885	7.73481	0.014482	0.133529	-0.841077	0.119047	-0.826595	-0.707548	-0.0197409	-0.00573225	0.0216683	0.0140086	0.00192744	0.0159361	[-0.258, 0.205)	[-0.0476, 0.5960)	[-3.578,-0.409)	[-0.119, 0.465)	[-1.964,-0.716)	[-3.790,-0.355)
ACA34	ACA34_s2_SynSno_8nt:207	0.0127505	0.0431034	0.00779221	0.0111317	3.876	3.9252	4.34885	7.73481	0.014482	0.133529	-0.841077	0.119047	-0.826595	-0.707548	0.030353	-0.00495825	0.00161873	-0.0353112	0.0319717	-0.00333952	[-0.258, 0.205)	[-0.0476, 0.5960)	[-3.578,-0.409)	[-0.119, 0.465)	[-1.964,-0.716)	[-3.790,-0.355)
ACA34	AllrRNASites___rRNALSUL28S_4259_psi:186	0.049639	0.145485	0.106646	0.0604733	3.876	3.9252	4.34885	7.73481	0.014482	0.133529	-0.841077	0.119047	-0.826595	-0.707548	0.095846	0.0570071	-0.0108343	-0.0388389	0.0850117	0.0461728	[-0.258, 0.205)	[-0.0476, 0.5960)	[-3.578,-0.409)	[-0.119, 0.465)	[-1.964,-0.716)	[-3.790,-0.355)
ACA36	ACA36_s1_SynSno_8nt:207	0.0484848	0.0267857	0.0608365	0.0128205	56.2021	39.252	53.6358	51.2431	-0.507008	-0.0662208	0.130826	0.440787	-0.376182	0.064605	-0.0216991	0.0123517	0.0356643	0.0340508	0.0139652	0.048016	[-2.960,-0.258)	[-4.2479,-0.0476)	[-0.409, 0.199)	[-0.119, 0.465)	[-0.716, 0.158)	[-0.355, 0.439)
ACA36	ACA36_s1_SynSno_hyb10nt:207	0.0195531	0.0253623	0.0468085	0.0134771	56.2021	39.252	53.6358	51.2431	-0.507008	-0.0662208	0.130826	0.440787	-0.376182	0.064605	0.00580925	0.0272554	0.00607598	0.0214462	0.0118852	0.0333314	[-2.960,-0.258)	[-4.2479,-0.0476)	[-0.409, 0.199)	[-0.119, 0.465)	[-0.716, 0.158)	[-0.355, 0.439)
ACA36	ACA36_s2_SynSno_hyb10nt:207	0.0178218	0.0301003	0.026087	0.0206186	56.2021	39.252	53.6358	51.2431	-0.507008	-0.0662208	0.130826	0.440787	-0.376182	0.064605	0.0122786	0.00826517	-0.00279677	-0.00401338	0.00948178	0.0054684	[-2.960,-0.258)	[-4.2479,-0.0476)	[-0.409, 0.199)	[-0.119, 0.465)	[-0.716, 0.158)	[-0.355, 0.439)
ACA36	ACA36_s2_SynSno_8nt:207	0.0452899	0.0744681	0.0503597	0.0290598	56.2021	39.252	53.6358	51.2431	-0.507008	-0.0662208	0.130826	0.440787	-0.376182	0.064605	0.0291782	0.00506986	0.01623	-0.0241084	0.0454083	0.0212999	[-2.960,-0.258)	[-4.2479,-0.0476)	[-0.409, 0.199)	[-0.119, 0.465)	[-0.716, 0.158)	[-0.355, 0.439)
ACA4	ACA4_SynSno_8nt:207	0.05	0.0219178	0.0522388	0.0440252	64.9231	80.4665	124.667	126.658	0.305424	0.93075	-0.953424	0.625326	-0.647999	-0.0226733	-0.0280822	0.00223881	0.00597484	0.030321	-0.0221073	0.00821365	[ 0.205, 3.569]	[ 0.5960, 2.9625]	[-3.578,-0.409)	[ 0.465, 3.054]	[-0.716, 0.158)	[-0.355, 0.439)
ACA4	AllrRNASites___rRNASSU18S_1348_psi:186	0.024077	0.0378619	0.025788	0.0354839	64.9231	80.4665	124.667	126.658	0.305424	0.93075	-0.953424	0.625326	-0.647999	-0.0226733	0.0137849	0.00171092	-0.0114068	-0.0120739	0.00237804	-0.00969591	[ 0.205, 3.569]	[ 0.5960, 2.9625]	[-3.578,-0.409)	[ 0.465, 3.054]	[-0.716, 0.158)	[-0.355, 0.439)
ACA4	ACA4_SynSno_hyb10nt:207	0.0386179	0.0307692	0.0712695	0.0384615	64.9231	80.4665	124.667	126.658	0.305424	0.93075	-0.953424	0.625326	-0.647999	-0.0226733	-0.00784866	0.0326516	0.000156348	0.0405003	-0.00769231	0.0328079	[ 0.205, 3.569]	[ 0.5960, 2.9625]	[-3.578,-0.409)	[ 0.465, 3.054]	[-0.716, 0.158)	[-0.355, 0.439)
ACA40	AllrRNASites___rRNALSUL28S_4536_psi:186	0.00921659	0.0070922	0.0385965	0.0307692	43.605	31.4016	40.5892	28.0387	-0.461143	-0.100996	0.61923	0.360147	0.158087	0.518234	-0.00212439	0.0293799	-0.0215526	0.0315043	-0.023677	0.00782726	[-2.960,-0.258)	[-4.2479,-0.0476)	[ 0.199, 1.305]	[-0.119, 0.465)	[ 0.158, 3.158]	[ 0.439, 2.603]
ACA40	AllrRNASites___rRNASSU18S_1175_psi:186	0.0188088	0.0363036	0.0567823	0.0303951	43.605	31.4016	40.5892	28.0387	-0.461143	-0.100996	0.61923	0.360147	0.158087	0.518234	0.0174949	0.0379736	-0.0115864	0.0204787	0.00590849	0.0263872	[-2.960,-0.258)	[-4.2479,-0.0476)	[ 0.199, 1.305]	[-0.119, 0.465)	[ 0.158, 3.158]	[ 0.439, 2.603]
ACA40	ACA40_SynSno_hyb10nt:207	0.0576208	0.0869565	0.0874036	0.0670732	43.605	31.4016	40.5892	28.0387	-0.461143	-0.100996	0.61923	0.360147	0.158087	0.518234	0.0293357	0.0297828	-0.00945235	0.000447077	0.0198834	0.0203304	[-2.960,-0.258)	[-4.2479,-0.0476)	[ 0.199, 1.305]	[-0.119, 0.465)	[ 0.158, 3.158]	[ 0.439, 2.603]
ACA40	ACA40_SynSno_8nt:207	0.0657084	0.0560748	0.0977654	0.0816777	43.605	31.4016	40.5892	28.0387	-0.461143	-0.100996	0.61923	0.360147	0.158087	0.518234	-0.00963365	0.0320569	-0.0159693	0.0416906	-0.0256029	0.0160877	[-2.960,-0.258)	[-4.2479,-0.0476)	[ 0.199, 1.305]	[-0.119, 0.465)	[ 0.158, 3.158]	[ 0.439, 2.603]
ACA41	AllrRNASites___rRNASSU18S_1644_psi:186	0.00938478	0.00378072	0.00512821	0.0011274	352.716	349.343	168.88	250.415	-0.013827	-1.05807	0.492525	-1.04425	0.478698	-0.56555	-0.00560406	-0.00425657	0.00825738	0.00134749	0.00265332	0.00400081	[-0.258, 0.205)	[-4.2479,-0.0476)	[ 0.199, 1.305]	[-3.074,-0.119)	[ 0.158, 3.158]	[-3.790,-0.355)
ACA41	ACA41_SynSno_8nt:207	0.0573394	0.0595745	0.0884477	0.0355731	352.716	349.343	168.88	250.415	-0.013827	-1.05807	0.492525	-1.04425	0.478698	-0.56555	0.00223502	0.0311082	0.0217663	0.0288732	0.0240013	0.0528745	[-0.258, 0.205)	[-4.2479,-0.0476)	[ 0.199, 1.305]	[-3.074,-0.119)	[ 0.158, 3.158]	[-3.790,-0.355)
ACA41	ACA41_SynSno_hyb10nt:207	0.0873016	0.092	0.091716	0.0493151	352.716	349.343	168.88	250.415	-0.013827	-1.05807	0.492525	-1.04425	0.478698	-0.56555	0.00469841	0.00441439	0.0379865	-0.000284024	0.0426849	0.0424009	[-0.258, 0.205)	[-4.2479,-0.0476)	[ 0.199, 1.305]	[-3.074,-0.119)	[ 0.158, 3.158]	[-3.790,-0.355)
ACA42	ACA42_s1_SynSno_8nt:207	0.0368852	0.0569395	0.0901163	0.0371901	113.373	72.6161	48.5621	71.547	-0.635654	-1.20644	0.65676	-0.570784	0.0211059	-0.549678	0.0200543	0.053231	-0.000304837	0.0331768	0.0197494	0.0529262	[-2.960,-0.258)	[-4.2479,-0.0476)	[ 0.199, 1.305]	[-3.074,-0.119)	[-0.716, 0.158)	[-3.790,-0.355)
ACA42	ACA42_s1_SynSno_hyb10nt:207	0.0562613	0.0122324	0.038961	0.037037	113.373	72.6161	48.5621	71.547	-0.635654	-1.20644	0.65676	-0.570784	0.0211059	-0.549678	-0.0440289	-0.0173003	0.0192243	0.0267286	-0.0248046	0.001924	[-2.960,-0.258)	[-4.2479,-0.0476)	[ 0.199, 1.305]	[-3.074,-0.119)	[-0.716, 0.158)	[-3.790,-0.355)
ACA42	ACA42_s2_SynSno_8nt:207	0.018648	0.00393701	0.0251572	0.00266667	113.373	72.6161	48.5621	71.547	-0.635654	-1.20644	0.65676	-0.570784	0.0211059	-0.549678	-0.014711	0.00650921	0.0159814	0.0212202	0.00127034	0.0224906	[-2.960,-0.258)	[-4.2479,-0.0476)	[ 0.199, 1.305]	[-3.074,-0.119)	[-0.716, 0.158)	[-3.790,-0.355)
ACA42	ACA42_s2_SynSno_hyb10nt:207	0.0212264	0.0143369	0.0443686	0.00722892	113.373	72.6161	48.5621	71.547	-0.635654	-1.20644	0.65676	-0.570784	0.0211059	-0.549678	-0.0068895	0.0231422	0.0139975	0.0300317	0.007108	0.0371397	[-2.960,-0.258)	[-4.2479,-0.0476)	[ 0.199, 1.305]	[-3.074,-0.119)	[-0.716, 0.158)	[-3.790,-0.355)
ACA43	AllrRNASites___rRNALSUL28S_4928_psi:186	0.0348485	0.0536723	0.0487062	0.0232558	31.977	17.6634	28.9923	69.6133	-0.821251	-0.136869	-1.09848	0.684382	-1.91973	-1.23535	0.0188238	0.0138578	0.0115927	-0.00496608	0.0304165	0.0254504	[-2.960,-0.258)	[-4.2479,-0.0476)	[-3.578,-0.409)	[ 0.465, 3.054]	[-1.964,-0.716)	[-3.790,-0.355)
ACA43	ACA43_SynSno_8nt:207	0.0490956	0.0625	0.104478	0.0426009	31.977	17.6634	28.9923	69.6133	-0.821251	-0.136869	-1.09848	0.684382	-1.91973	-1.23535	0.0134044	0.055382	0.00649471	0.0419776	0.0198991	0.0618767	[-2.960,-0.258)	[-4.2479,-0.0476)	[-3.578,-0.409)	[ 0.465, 3.054]	[-1.964,-0.716)	[-3.790,-0.355)
ACA43	ACA43_SynSno_hyb10nt:207	0.0533597	0.070922	0.0967742	0.0479303	31.977	17.6634	28.9923	69.6133	-0.821251	-0.136869	-1.09848	0.684382	-1.91973	-1.23535	0.0175623	0.0434145	0.0054294	0.0258522	0.0229917	0.0488439	[-2.960,-0.258)	[-4.2479,-0.0476)	[-3.578,-0.409)	[ 0.465, 3.054]	[-1.964,-0.716)	[-3.790,-0.355)
ACA44	AllrRNASites___rRNASSU18S_822_psi:186	0.0987159	0.0870098	0.143842	0.0660147	154.071	115.793	233.388	160.497	-0.408973	0.595969	-0.05858	1.00494	-0.467553	0.537389	-0.0117061	0.0451265	0.0327012	0.0568326	0.0209951	0.0778277	[-2.960,-0.258)	[ 0.5960, 2.9625]	[-0.409, 0.199)	[ 0.465, 3.054]	[-0.716, 0.158)	[ 0.439, 2.603]
ACA44	ACA44_s1_SynSno_8nt:207	0.0510328	0.0295139	0.0894428	0.0588235	154.071	115.793	233.388	160.497	-0.408973	0.595969	-0.05858	1.00494	-0.467553	0.537389	-0.0215189	0.03841	-0.00779072	0.0599289	-0.0293096	0.0306193	[-2.960,-0.258)	[ 0.5960, 2.9625]	[-0.409, 0.199)	[ 0.465, 3.054]	[-0.716, 0.158)	[ 0.439, 2.603]
ACA44	ACA44_s1_SynSno_hyb10nt:207	0.0413223	0.0208955	0.054321	0.056196	154.071	115.793	233.388	160.497	-0.408973	0.595969	-0.05858	1.00494	-0.467553	0.537389	-0.0204268	0.0129987	-0.0148737	0.0334255	-0.0353004	-0.00187498	[-2.960,-0.258)	[ 0.5960, 2.9625]	[-0.409, 0.199)	[ 0.465, 3.054]	[-0.716, 0.158)	[ 0.439, 2.603]
ACA44	ACA44_s2_SynSno_8nt:207	0.0517039	0.026465	0.102564	0.0646976	154.071	115.793	233.388	160.497	-0.408973	0.595969	-0.05858	1.00494	-0.467553	0.537389	-0.0252388	0.0508602	-0.0129937	0.0760991	-0.0382326	0.0378665	[-2.960,-0.258)	[ 0.5960, 2.9625]	[-0.409, 0.199)	[ 0.465, 3.054]	[-0.716, 0.158)	[ 0.439, 2.603]
ACA44	AllrRNASites___rRNASSU18S_686_psi:186	0.0282443	0.030303	0.0342205	0.0172802	154.071	115.793	233.388	160.497	-0.408973	0.595969	-0.05858	1.00494	-0.467553	0.537389	0.00205876	0.00597626	0.010964	0.0039175	0.0130228	0.0169403	[-2.960,-0.258)	[ 0.5960, 2.9625]	[-0.409, 0.199)	[ 0.465, 3.054]	[-0.716, 0.158)	[ 0.439, 2.603]
ACA44	ACA44_s2_SynSno_hyb10nt:207	0.0461538	0.0524862	0.104925	0.0513761	154.071	115.793	233.388	160.497	-0.408973	0.595969	-0.05858	1.00494	-0.467553	0.537389	0.00633234	0.0587712	-0.0052223	0.0524389	0.00111004	0.0535489	[-2.960,-0.258)	[ 0.5960, 2.9625]	[-0.409, 0.199)	[ 0.465, 3.054]	[-0.716, 0.158)	[ 0.439, 2.603]
ACA46	ACA46_SynSno_8nt:207	0.0527046	0.0293333	0.023622	0.044702	60.0781	80.4665	46.3877	53.1768	0.415553	-0.366141	0.172978	-0.781695	0.588531	-0.193163	-0.0233712	-0.0290825	0.00800259	-0.00571129	-0.0153687	-0.0210799	[ 0.205, 3.569]	[-4.2479,-0.0476)	[-0.409, 0.199)	[-3.074,-0.119)	[ 0.158, 3.158]	[-0.355, 0.439)
ACA46	AllrRNASites___rRNASSU18S_649_psi:186	0.0332295	0.0444811	0.0458015	0.0380148	60.0781	80.4665	46.3877	53.1768	0.415553	-0.366141	0.172978	-0.781695	0.588531	-0.193163	0.0112516	0.012572	-0.00478529	0.00132047	0.00646627	0.00778674	[ 0.205, 3.569]	[-4.2479,-0.0476)	[-0.409, 0.199)	[-3.074,-0.119)	[ 0.158, 3.158]	[-0.355, 0.439)
ACA46	ACA46_SynSno_hyb10nt:207	0.0453972	0.0543735	0.0328767	0.0696023	60.0781	80.4665	46.3877	53.1768	0.415553	-0.366141	0.172978	-0.781695	0.588531	-0.193163	0.0089763	-0.0125205	-0.024205	-0.0214968	-0.0152288	-0.0367256	[ 0.205, 3.569]	[-4.2479,-0.0476)	[-0.409, 0.199)	[-3.074,-0.119)	[ 0.158, 3.158]	[-0.355, 0.439)
ACA48	ACA48_SynSno_8nt:207	0.0451128	0.0627063	0.055	0.0350515	11.628	23.5512	17.3954	12.5691	0.959165	0.542717	-0.103694	-0.416448	0.855471	0.439023	0.0175935	0.00988722	0.0100612	-0.00770627	0.0276547	0.0199485	[ 0.205, 3.569]	[-0.0476, 0.5960)	[-0.409, 0.199)	[-3.074,-0.119)	[ 0.158, 3.158]	[ 0.439, 2.603]
ACA48	ACA48_SynSno_hyb10nt:207	0.0501982	0.0534188	0.0456026	0.0418535	11.628	23.5512	17.3954	12.5691	0.959165	0.542717	-0.103694	-0.416448	0.855471	0.439023	0.00322065	-0.00459554	0.00834464	-0.0078162	0.0115653	0.00374909	[ 0.205, 3.569]	[-0.0476, 0.5960)	[-0.409, 0.199)	[-3.074,-0.119)	[ 0.158, 3.158]	[ 0.439, 2.603]
ACA5	ACA5_s1_SynSno_hyb10nt:207	0.0200617	0.0340909	0.0217391	0.0348101	43.605	70.6535	58.7094	47.3757	0.683831	0.420752	-0.117076	-0.263079	0.566755	0.303676	0.0140292	0.0016774	-0.0147484	-0.0123518	-0.000719217	-0.013071	[ 0.205, 3.569]	[-0.0476, 0.5960)	[-0.409, 0.199)	[-3.074,-0.119)	[ 0.158, 3.158]	[-0.355, 0.439)
ACA5	ACA5_s2_SynSno_8nt:207	0.0539419	0.0498753	0.0532544	0.0241327	43.605	70.6535	58.7094	47.3757	0.683831	0.420752	-0.117076	-0.263079	0.566755	0.303676	-0.0040666	-0.000687471	0.0298092	0.00337913	0.0257426	0.0291217	[ 0.205, 3.569]	[-0.0476, 0.5960)	[-0.409, 0.199)	[-3.074,-0.119)	[ 0.158, 3.158]	[-0.355, 0.439)
ACA5	ACA5_s2_SynSno_hyb10nt:207	0.0419682	0.0546697	0.0942982	0.0345912	43.605	70.6535	58.7094	47.3757	0.683831	0.420752	-0.117076	-0.263079	0.566755	0.303676	0.0127015	0.0523301	0.00737697	0.0396285	0.0200785	0.0597071	[ 0.205, 3.569]	[-0.0476, 0.5960)	[-0.409, 0.199)	[-3.074,-0.119)	[ 0.158, 3.158]	[-0.355, 0.439)
ACA5	ACA5_s1_SynSno_8nt:207	0.0492958	0.056	0.102941	0.0498339	43.605	70.6535	58.7094	47.3757	0.683831	0.420752	-0.117076	-0.263079	0.566755	0.303676	0.00670423	0.0536454	-0.000538112	0.0469412	0.00616611	0.0531073	[ 0.205, 3.569]	[-0.0476, 0.5960)	[-0.409, 0.199)	[-3.074,-0.119)	[ 0.158, 3.158]	[-0.355, 0.439)
ACA50	ACA50_s2_SynSno_8nt:207	0.0985507	0.11976	0.0861244	0.101156	72.6751	74.5787	73.9304	50.2763	0.0368037	0.0243747	0.522885	-0.012429	0.559689	0.54726	0.0212098	-0.0124263	-0.00260534	-0.0336361	0.0186044	-0.0150317	[-0.258, 0.205)	[-0.0476, 0.5960)	[ 0.199, 1.305]	[-0.119, 0.465)	[ 0.158, 3.158]	[ 0.439, 2.603]
ACA50	ACA50_s1_SynSno_8nt:207	0.0239808	0.0337079	0.0477327	0.0214797	72.6751	74.5787	73.9304	50.2763	0.0368037	0.0243747	0.522885	-0.012429	0.559689	0.54726	0.00972705	0.0237519	0.0025011	0.0140248	0.0122282	0.026253	[-0.258, 0.205)	[-0.0476, 0.5960)	[ 0.199, 1.305]	[-0.119, 0.465)	[ 0.158, 3.158]	[ 0.439, 2.603]
ACA50	ACA50_s1_SynSno_hyb10nt:207	0.0243531	0.0313253	0.0494845	0.0260163	72.6751	74.5787	73.9304	50.2763	0.0368037	0.0243747	0.522885	-0.012429	0.559689	0.54726	0.00697218	0.0251314	-0.00166314	0.0181592	0.00530904	0.0234683	[-0.258, 0.205)	[-0.0476, 0.5960)	[ 0.199, 1.305]	[-0.119, 0.465)	[ 0.158, 3.158]	[ 0.439, 2.603]
ACA50	ACA50_s2_SynSno_hyb10nt:207	0.0505415	0.132203	0.141447	0.100917	72.6751	74.5787	73.9304	50.2763	0.0368037	0.0243747	0.522885	-0.012429	0.559689	0.54726	0.0816619	0.0909059	-0.0503759	0.00924398	0.031286	0.0405299	[-0.258, 0.205)	[-0.0476, 0.5960)	[ 0.199, 1.305]	[-0.119, 0.465)	[ 0.158, 3.158]	[ 0.439, 2.603]
ACA52	AllrRNASites___rRNALSUL28S_1723_psi:186	0.0462662	0.0601266	0.0761478	0.0413223	133.722	123.644	144.237	88.9503	-0.112177	0.10842	0.582786	0.220597	0.470609	0.691206	0.0138603	0.0298816	0.00494392	0.0160212	0.0188043	0.0348255	[-0.258, 0.205)	[-0.0476, 0.5960)	[ 0.199, 1.305]	[-0.119, 0.465)	[ 0.158, 3.158]	[ 0.439, 2.603]
ACA52	ACA52_SynSno_hyb10nt:207	0.0542005	0.0515021	0.103286	0.0395137	133.722	123.644	144.237	88.9503	-0.112177	0.10842	0.582786	0.220597	0.470609	0.691206	-0.0026984	0.0490858	0.0146869	0.0517842	0.0119885	0.0637727	[-0.258, 0.205)	[-0.0476, 0.5960)	[ 0.199, 1.305]	[-0.119, 0.465)	[ 0.158, 3.158]	[ 0.439, 2.603]
ACA52	ACA52_SynSno_8nt:207	0.0436817	0.052356	0.0858726	0.0367133	133.722	123.644	144.237	88.9503	-0.112177	0.10842	0.582786	0.220597	0.470609	0.691206	0.00867427	0.0421908	0.00696846	0.0335166	0.0156427	0.0491593	[-0.258, 0.205)	[-0.0476, 0.5960)	[ 0.199, 1.305]	[-0.119, 0.465)	[ 0.158, 3.158]	[ 0.439, 2.603]
ACA54	ACA54_s1_SynSno_8nt:207	0.0386207	0.0165631	0.0621359	0.0227273	4.84501	1.9626	8.6977	3.86741	-0.980341	0.730438	0.264051	1.71078	-0.71629	0.994489	-0.0220575	0.0235152	0.0158934	0.0455728	-0.00616413	0.0394086	[-2.960,-0.258)	[ 0.5960, 2.9625]	[ 0.199, 1.305]	[ 0.465, 3.054]	[-1.964,-0.716)	[ 0.439, 2.603]
ACA54	AllrRNASites___rRNALSUL28S_4529_psi:186	0.00940439	0	0.0211082	0	4.84501	1.9626	8.6977	3.86741	-0.980341	0.730438	0.264051	1.71078	-0.71629	0.994489	-0.00940439	0.0117038	0.00940439	0.0211082	0	0.0211082	[-2.960,-0.258)	[ 0.5960, 2.9625]	[ 0.199, 1.305]	[ 0.465, 3.054]	[-1.964,-0.716)	[ 0.439, 2.603]
ACA54	AllrRNASites___rRNALSUL28S_3791_psi:186	0.0182055	0.0292259	0.0341997	0.011236	4.84501	1.9626	8.6977	3.86741	-0.980341	0.730438	0.264051	1.71078	-0.71629	0.994489	0.0110204	0.0159943	0.00696951	0.00497382	0.01799	0.0229638	[-2.960,-0.258)	[ 0.5960, 2.9625]	[ 0.199, 1.305]	[ 0.465, 3.054]	[-1.964,-0.716)	[ 0.439, 2.603]
ACA54	ACA54_s1_SynSno_hyb10nt:207	0.0353698	0.0331325	0.0320856	0.011236	4.84501	1.9626	8.6977	3.86741	-0.980341	0.730438	0.264051	1.71078	-0.71629	0.994489	-0.00223724	-0.00328421	0.0241338	-0.00104697	0.0218966	0.0208496	[-2.960,-0.258)	[ 0.5960, 2.9625]	[ 0.199, 1.305]	[ 0.465, 3.054]	[-1.964,-0.716)	[ 0.439, 2.603]
ACA54	ACA54_s2_SynSno_hyb10nt:207	0.00902527	0.0350404	0.0445682	0.0226087	4.84501	1.9626	8.6977	3.86741	-0.980341	0.730438	0.264051	1.71078	-0.71629	0.994489	0.0260152	0.035543	-0.0135834	0.00952781	0.0124317	0.0219595	[-2.960,-0.258)	[ 0.5960, 2.9625]	[ 0.199, 1.305]	[ 0.465, 3.054]	[-1.964,-0.716)	[ 0.439, 2.603]
ACA55	ACA55_SynSno_hyb10nt:207	0.0296167	0.0407524	0.0409836	0.0346821	165.699	96.1673	152.21	145.028	-0.778704	-0.12174	0.191005	0.656964	-0.587699	0.0692651	0.0111356	0.0113669	-0.00506536	0.000231255	0.00607027	0.00630153	[-2.960,-0.258)	[-4.2479,-0.0476)	[-0.409, 0.199)	[ 0.465, 3.054]	[-0.716, 0.158)	[-0.355, 0.439)
ACA55	ACA55_SynSno_8nt:207	0.0412698	0.0386473	0.0840708	0.0384615	165.699	96.1673	152.21	145.028	-0.778704	-0.12174	0.191005	0.656964	-0.587699	0.0692651	-0.0026225	0.042801	0.0028083	0.0454235	0.000185805	0.0456093	[-2.960,-0.258)	[-4.2479,-0.0476)	[-0.409, 0.199)	[ 0.465, 3.054]	[-0.716, 0.158)	[-0.355, 0.439)
ACA56	ACA56_SynSno_hyb10nt:207	0.0298507	0.0209059	0.030445	0.0229008	31.008	21.5886	41.3141	37.7072	-0.50284	0.402703	-0.274168	0.905543	-0.777009	0.128535	-0.00894482	0.000594219	0.00694998	0.00953904	-0.00199484	0.0075442	[-2.960,-0.258)	[-0.0476, 0.5960)	[-0.409, 0.199)	[ 0.465, 3.054]	[-1.964,-0.716)	[-0.355, 0.439)
ACA56	ACA56_SynSno_8nt:207	0.0195783	0.0353698	0.0346821	0.00963082	31.008	21.5886	41.3141	37.7072	-0.50284	0.402703	-0.274168	0.905543	-0.777009	0.128535	0.0157915	0.0151038	0.00994749	-0.000687694	0.025739	0.0250513	[-2.960,-0.258)	[-0.0476, 0.5960)	[-0.409, 0.199)	[ 0.465, 3.054]	[-1.964,-0.716)	[-0.355, 0.439)
ACA56	AllrRNASites___rRNALSUL28S_1656_psi:186	0.0166305	0.0172084	0.0166528	0.0167273	31.008	21.5886	41.3141	37.7072	-0.50284	0.402703	-0.274168	0.905543	-0.777009	0.128535	0.0005779	2.2276e-05	-9.67594e-05	-0.000555624	0.00048114	-7.44834e-05	[-2.960,-0.258)	[-0.0476, 0.5960)	[-0.409, 0.199)	[ 0.465, 3.054]	[-1.964,-0.716)	[-0.355, 0.439)
ACA58	AllrRNASites___rRNALSUL28S_3813_psi:186	0.0172308	0.0238291	0.0251256	0.0145503	93.0241	62.8031	34.7908	65.7459	-0.559403	-1.39344	0.494351	-0.834039	-0.0650517	-0.899091	0.00659832	0.00789486	0.0026805	0.00129654	0.00927882	0.0105754	[-2.960,-0.258)	[-4.2479,-0.0476)	[ 0.199, 1.305]	[-3.074,-0.119)	[-0.716, 0.158)	[-3.790,-0.355)
ACA58	ACA58_SynSno_hyb10nt:207	0.0681818	0.0766129	0.100372	0.0527638	93.0241	62.8031	34.7908	65.7459	-0.559403	-1.39344	0.494351	-0.834039	-0.0650517	-0.899091	0.00843109	0.0321899	0.015418	0.0237588	0.0238491	0.0476079	[-2.960,-0.258)	[-4.2479,-0.0476)	[ 0.199, 1.305]	[-3.074,-0.119)	[-0.716, 0.158)	[-3.790,-0.355)
ACA58	ACA58_SynSno_8nt:207	0.0862676	0.0508982	0.091716	0.0718336	93.0241	62.8031	34.7908	65.7459	-0.559403	-1.39344	0.494351	-0.834039	-0.0650517	-0.899091	-0.0353694	0.00544837	0.014434	0.0408178	-0.0209354	0.0198823	[-2.960,-0.258)	[-4.2479,-0.0476)	[ 0.199, 1.305]	[-3.074,-0.119)	[-0.716, 0.158)	[-3.790,-0.355)
ACA6	AllrRNASites___rRNALSUL28S_3606_psi:186	0.0152174	0.00458716	0.0083682	0.017199	173.451	157.008	140.613	69.6133	-0.142827	-0.300872	1.30481	-0.158045	1.16198	1.00394	-0.0106302	-0.00684919	-0.00198163	0.00378104	-0.0126119	-0.00883082	[-0.258, 0.205)	[-4.2479,-0.0476)	[ 0.199, 1.305]	[-3.074,-0.119)	[ 0.158, 3.158]	[ 0.439, 2.603]
ACA6	ACA6_SynSno_8nt:207	0.0657194	0.0537975	0.0362903	0.0528541	173.451	157.008	140.613	69.6133	-0.142827	-0.300872	1.30481	-0.158045	1.16198	1.00394	-0.0119219	-0.029429	0.0128652	-0.0175071	0.000943346	-0.0165638	[-0.258, 0.205)	[-4.2479,-0.0476)	[ 0.199, 1.305]	[-3.074,-0.119)	[ 0.158, 3.158]	[ 0.439, 2.603]
ACA6	ACA6_SynSno_hyb10nt:207	0.0488889	0.0438247	0.0409091	0.0305011	173.451	157.008	140.613	69.6133	-0.142827	-0.300872	1.30481	-0.158045	1.16198	1.00394	-0.00506419	-0.0079798	0.0183878	-0.00291561	0.0133236	0.010408	[-0.258, 0.205)	[-4.2479,-0.0476)	[ 0.199, 1.305]	[-3.074,-0.119)	[ 0.158, 3.158]	[ 0.439, 2.603]
ACA60	ACA60_SynSno_hyb10nt:207	0.0171429	0.017094	0.0440835	0.0221169	5.81401	9.81299	6.52327	9.66852	0.666191	0.142857	-0.646784	-0.523334	0.0194063	-0.503927	-4.884e-05	0.0269407	-0.00497405	0.0269895	-0.00502289	0.0219666	[ 0.205, 3.569]	[-0.0476, 0.5960)	[-3.578,-0.409)	[-3.074,-0.119)	[-0.716, 0.158)	[-3.790,-0.355)
ACA60	ACA60_SynSno_8nt:207	0.0116788	0.00555556	0.0181818	0.0174603	5.81401	9.81299	6.52327	9.66852	0.666191	0.142857	-0.646784	-0.523334	0.0194063	-0.503927	-0.00612328	0.00650299	-0.00578149	0.0126263	-0.0119048	0.000721501	[ 0.205, 3.569]	[-0.0476, 0.5960)	[-3.578,-0.409)	[-3.074,-0.119)	[-0.716, 0.158)	[-3.790,-0.355)
ACA61	ACA61_SynSno_hyb10nt:207	0.0356295	0.029661	0.0485612	0.021164	326.553	217.848	413.141	348.067	-0.581798	0.338391	-0.0917722	0.920189	-0.67357	0.246618	-0.00596844	0.0129317	0.0144654	0.0189001	0.008497	0.0273971	[-2.960,-0.258)	[-0.0476, 0.5960)	[-0.409, 0.199)	[ 0.465, 3.054]	[-0.716, 0.158)	[-0.355, 0.439)
ACA61	AllrRNASites___rRNALSUL28S_2485_psi:186	0.0144144	0.0119695	0.0167732	0.0075594	326.553	217.848	413.141	348.067	-0.581798	0.338391	-0.0917722	0.920189	-0.67357	0.246618	-0.00244488	0.00235875	0.00685502	0.00480363	0.00441014	0.00921377	[-2.960,-0.258)	[-0.0476, 0.5960)	[-0.409, 0.199)	[ 0.465, 3.054]	[-0.716, 0.158)	[-0.355, 0.439)
ACA61	ACA61_SynSno_8nt:207	0.0183486	0.0139373	0.0102389	0.00923788	326.553	217.848	413.141	348.067	-0.581798	0.338391	-0.0917722	0.920189	-0.67357	0.246618	-0.00441134	-0.00810972	0.00911075	-0.00369837	0.00469941	0.00100103	[-2.960,-0.258)	[-0.0476, 0.5960)	[-0.409, 0.199)	[ 0.465, 3.054]	[-0.716, 0.158)	[-0.355, 0.439)
ACA62	ACA62_s1_SynSno_hyb10nt:207	0.0698529	0.102138	0.115914	0.0793238	9.69001	47.1024	51.4614	126.658	2.16984	2.29499	-3.57794	0.125148	-1.4081	-1.28295	0.0322848	0.0460606	-0.00947086	0.0137758	0.022814	0.0365898	[ 0.205, 3.569]	[ 0.5960, 2.9625]	[-3.578,-0.409)	[-0.119, 0.465)	[-1.964,-0.716)	[-3.790,-0.355)
ACA62	ACA62_s2_SynSno_hyb10nt:207	0.0525794	0.0563107	0.0718336	0.0667421	9.69001	47.1024	51.4614	126.658	2.16984	2.29499	-3.57794	0.125148	-1.4081	-1.28295	0.00373131	0.0192543	-0.0141627	0.015523	-0.0104314	0.00509157	[ 0.205, 3.569]	[ 0.5960, 2.9625]	[-3.578,-0.409)	[-0.119, 0.465)	[-1.964,-0.716)	[-3.790,-0.355)
ACA62	ACA62_s2_SynSno_8nt:207	0.0877863	0.0594406	0.0966921	0.0878049	9.69001	47.1024	51.4614	126.658	2.16984	2.29499	-3.57794	0.125148	-1.4081	-1.28295	-0.0283457	0.00890585	-1.86185e-05	0.0372516	-0.0283643	0.00888723	[ 0.205, 3.569]	[ 0.5960, 2.9625]	[-3.578,-0.409)	[-0.119, 0.465)	[-1.964,-0.716)	[-3.790,-0.355)
ACA62	ACA62_s1_SynSno_8nt:207	0.0909091	0.0860656	0.123919	0.114178	9.69001	47.1024	51.4614	126.658	2.16984	2.29499	-3.57794	0.125148	-1.4081	-1.28295	-0.00484352	0.0330102	-0.0232691	0.0378537	-0.0281126	0.00974114	[ 0.205, 3.569]	[ 0.5960, 2.9625]	[-3.578,-0.409)	[-0.119, 0.465)	[-1.964,-0.716)	[-3.790,-0.355)
ACA63	ACA63_SynSno_hyb10nt:207	0.036855	0.0661765	0.0350318	0.0120773	5.81401	7.85039	5.79846	3.86741	0.377238	-0.00329448	0.48535	-0.380533	0.862588	0.482056	0.0293214	-0.00182319	0.0247777	-0.0311446	0.0540992	0.0229546	[ 0.205, 3.569]	[-0.0476, 0.5960)	[ 0.199, 1.305]	[-3.074,-0.119)	[ 0.158, 3.158]	[ 0.439, 2.603]
ACA63	ACA63_SynSno_8nt:207	0.0191972	0.0511182	0.0243243	0.0243408	5.81401	7.85039	5.79846	3.86741	0.377238	-0.00329448	0.48535	-0.380533	0.862588	0.482056	0.031921	0.00512712	-0.00514356	-0.0267939	0.0267774	-1.64465e-05	[ 0.205, 3.569]	[-0.0476, 0.5960)	[ 0.199, 1.305]	[-3.074,-0.119)	[ 0.158, 3.158]	[ 0.439, 2.603]
ACA64	ACA64_SynSno_hyb10nt:207	0.0201863	0.0357143	0.0514851	0.0252708	0.969001	0	0	0	-0.977464	-0.977464	0.977464	0	0	0	0.015528	0.0312988	-0.00508442	0.0157709	0.0104435	0.0262144	[-2.960,-0.258)	[-4.2479,-0.0476)	[ 0.199, 1.305]	[-0.119, 0.465)	[-0.716, 0.158)	[-0.355, 0.439)
ACA64	ACA64_SynSno_8nt:207	0.0218878	0.0305677	0.0309811	0.0239774	0.969001	0	0	0	-0.977464	-0.977464	0.977464	0	0	0	0.00867986	0.00909324	-0.00208961	0.000413382	0.00659025	0.00700363	[-2.960,-0.258)	[-4.2479,-0.0476)	[ 0.199, 1.305]	[-0.119, 0.465)	[-0.716, 0.158)	[-0.355, 0.439)
ACA65	ACA65_s2_SynSno_hyb10nt:207	0.024	0.0183486	0.00334448	0.00882353	9.69001	9.81299	10.8721	27.0718	0.0165025	0.151314	-1.39286	0.134812	-1.37636	-1.24155	-0.00565138	-0.0206555	0.0151765	-0.0150041	0.00952509	-0.00547905	[-0.258, 0.205)	[-0.0476, 0.5960)	[-3.578,-0.409)	[-0.119, 0.465)	[-1.964,-0.716)	[-3.790,-0.355)
ACA65	ACA65_s1_SynSno_hyb10nt:207	0.0317164	0.0244499	0.0214797	0.028169	9.69001	9.81299	10.8721	27.0718	0.0165025	0.151314	-1.39286	0.134812	-1.37636	-1.24155	-0.00726654	-0.0102367	0.0035474	-0.00297016	-0.00371914	-0.0066893	[-0.258, 0.205)	[-0.0476, 0.5960)	[-3.578,-0.409)	[-0.119, 0.465)	[-1.964,-0.716)	[-3.790,-0.355)
ACA65	ACA65_s2_SynSno_8nt:207	0.0254453	0.0364146	0.0324074	0.0281065	9.69001	9.81299	10.8721	27.0718	0.0165025	0.151314	-1.39286	0.134812	-1.37636	-1.24155	0.0109693	0.00696211	-0.00266122	-0.00400716	0.00830806	0.0043009	[-0.258, 0.205)	[-0.0476, 0.5960)	[-3.578,-0.409)	[-0.119, 0.465)	[-1.964,-0.716)	[-3.790,-0.355)
ACA65	ACA65_s1_SynSno_8nt:207	0.048	0.0932945	0.0759494	0.0441767	9.69001	9.81299	10.8721	27.0718	0.0165025	0.151314	-1.39286	0.134812	-1.37636	-1.24155	0.0452945	0.0279494	0.00382329	-0.0173451	0.0491178	0.0317727	[-0.258, 0.205)	[-0.0476, 0.5960)	[-3.578,-0.409)	[-0.119, 0.465)	[-1.964,-0.716)	[-3.790,-0.355)
ACA67	ACA67_s2_SynSno_8nt:207	0.038961	0.0518519	0.0588235	0.0352941	0	0	0	0	0	0	0	0	0	0	0.0128908	0.0198625	0.00366692	0.00697168	0.0165577	0.0235294	[-0.258, 0.205)	[-0.0476, 0.5960)	[-0.409, 0.199)	[-0.119, 0.465)	[-0.716, 0.158)	[-0.355, 0.439)
ACA67	ACA67_s2_SynSno_hyb10nt:207	0.0406977	0.00930233	0.10274	0.0306748	0	0	0	0	0	0	0	0	0	0	-0.0313953	0.0620421	0.0100228	0.0934374	-0.0213725	0.0720649	[-0.258, 0.205)	[-0.0476, 0.5960)	[-0.409, 0.199)	[-0.119, 0.465)	[-0.716, 0.158)	[-0.355, 0.439)
ACA67	ACA67_s1_SynSno_8nt:207	0.0639731	0.0335196	0.0510638	0.0231023	0	0	0	0	0	0	0	0	0	0	-0.0304535	-0.0129092	0.0408708	0.0175443	0.0104172	0.0279615	[-0.258, 0.205)	[-0.0476, 0.5960)	[-0.409, 0.199)	[-0.119, 0.465)	[-0.716, 0.158)	[-0.355, 0.439)
ACA67	ACA67_s1_SynSno_hyb10nt:207	0.0334672	0.0298851	0.0580986	0.0223368	0	0	0	0	0	0	0	0	0	0	-0.00358214	0.0246314	0.0111304	0.0282135	0.00754829	0.0357618	[-0.258, 0.205)	[-0.0476, 0.5960)	[-0.409, 0.199)	[-0.119, 0.465)	[-0.716, 0.158)	[-0.355, 0.439)
ACA7	ACA7_s1_SynSno_8nt:207	0.0289855	0.0176678	0.0121212	0.02	45.543	19.626	1.44962	32.873	-1.1741	-4.24794	0.458432	-3.07384	-0.715671	-3.78951	-0.0113177	-0.0168643	0.00898551	-0.00554663	-0.00233216	-0.00787879	[-2.960,-0.258)	[-4.2479,-0.0476)	[ 0.199, 1.305]	[-3.074,-0.119)	[-0.716, 0.158)	[-3.790,-0.355)
ACA7	ACA7_s1_SynSno_hyb10nt:207	0.0416667	0.0186916	0.0347826	0.0228216	45.543	19.626	1.44962	32.873	-1.1741	-4.24794	0.458432	-3.07384	-0.715671	-3.78951	-0.0229751	-0.00688406	0.0188451	0.016091	-0.00412999	0.011961	[-2.960,-0.258)	[-4.2479,-0.0476)	[ 0.199, 1.305]	[-3.074,-0.119)	[-0.716, 0.158)	[-3.790,-0.355)
ACA7	ACA7_s2_SynSno_hyb10nt:207	0.0395738	0.0235988	0.0296443	0.029703	45.543	19.626	1.44962	32.873	-1.1741	-4.24794	0.458432	-3.07384	-0.715671	-3.78951	-0.015975	-0.00992955	0.00987085	0.00604545	-0.00610415	-5.87015e-05	[-2.960,-0.258)	[-4.2479,-0.0476)	[ 0.199, 1.305]	[-3.074,-0.119)	[-0.716, 0.158)	[-3.790,-0.355)
ACA8	ACA8_s2_SynSno_hyb10nt:207	0.0650888	0.0588235	0.0671378	0.064257	2.907	1.9626	10.8721	3.86741	-0.399199	1.60344	-0.317091	2.00264	-0.71629	1.28635	-0.00626523	0.00204905	0.000831729	0.00831428	-0.0054335	0.00288078	[-2.960,-0.258)	[ 0.5960, 2.9625]	[-0.409, 0.199)	[ 0.465, 3.054]	[-1.964,-0.716)	[ 0.439, 2.603]
ACA8	ACA8_s2_SynSno_8nt:207	0.00664452	0	0.0278638	0.00612245	2.907	1.9626	10.8721	3.86741	-0.399199	1.60344	-0.317091	2.00264	-0.71629	1.28635	-0.00664452	0.0212193	0.000522069	0.0278638	-0.00612245	0.0217413	[-2.960,-0.258)	[ 0.5960, 2.9625]	[-0.409, 0.199)	[ 0.465, 3.054]	[-1.964,-0.716)	[ 0.439, 2.603]
ACA8	AllrRNASites___rRNASSU18S_1082_psi:186	0.0568421	0.0707763	0.0551724	0.0271116	2.907	1.9626	10.8721	3.86741	-0.399199	1.60344	-0.317091	2.00264	-0.71629	1.28635	0.0139342	-0.00166969	0.0297305	-0.0156038	0.0436647	0.0280608	[-2.960,-0.258)	[ 0.5960, 2.9625]	[-0.409, 0.199)	[ 0.465, 3.054]	[-1.964,-0.716)	[ 0.439, 2.603]
ACA8	ACA8_s1_SynSno_hyb10nt:207	0.115809	0.0690608	0.0968586	0.0936819	2.907	1.9626	10.8721	3.86741	-0.399199	1.60344	-0.317091	2.00264	-0.71629	1.28635	-0.0467481	-0.0189502	0.0221269	0.0277979	-0.0246211	0.00317672	[-2.960,-0.258)	[ 0.5960, 2.9625]	[-0.409, 0.199)	[ 0.465, 3.054]	[-1.964,-0.716)	[ 0.439, 2.603]
ACA8	ACA8_s1_SynSno_8nt:207	0.0553746	0.0845771	0.124	0.0637681	2.907	1.9626	10.8721	3.86741	-0.399199	1.60344	-0.317091	2.00264	-0.71629	1.28635	0.0292025	0.0686254	-0.00839352	0.0394229	0.020809	0.0602319	[-2.960,-0.258)	[ 0.5960, 2.9625]	[-0.409, 0.199)	[ 0.465, 3.054]	[-1.964,-0.716)	[ 0.439, 2.603]
ACA9	ACA9_s2_SynSno_hyb10nt:207	0.0657534	0.0344828	0.105263	0.0477707	21.318	17.6634	37.69	18.3702	-0.257999	0.793752	0.204372	1.05175	-0.0536266	0.998124	-0.0312707	0.0395097	0.0179827	0.0707804	-0.0132879	0.0574925	[-0.258, 0.205)	[ 0.5960, 2.9625]	[ 0.199, 1.305]	[ 0.465, 3.054]	[-0.716, 0.158)	[ 0.439, 2.603]
ACA9	AllrRNASites___rRNALSUL28S_1761_psi:186	0.0286533	0.109375	0.0477816	0.0285714	21.318	17.6634	37.69	18.3702	-0.257999	0.793752	0.204372	1.05175	-0.0536266	0.998124	0.0807217	0.0191283	8.18666e-05	-0.0615934	0.0808036	0.0192101	[-0.258, 0.205)	[ 0.5960, 2.9625]	[ 0.199, 1.305]	[ 0.465, 3.054]	[-0.716, 0.158)	[ 0.439, 2.603]
ACA9	AllrRNASites___rRNALSUL28S_1662_psi:186	0.0227427	0.0188333	0.0294807	0.0180659	21.318	17.6634	37.69	18.3702	-0.257999	0.793752	0.204372	1.05175	-0.0536266	0.998124	-0.00390945	0.00673804	0.00467681	0.0106475	0.000767369	0.0114148	[-0.258, 0.205)	[ 0.5960, 2.9625]	[ 0.199, 1.305]	[ 0.465, 3.054]	[-0.716, 0.158)	[ 0.439, 2.603]
ACA9	ACA9_s2_SynSno_8nt:207	0.0681818	0.0906344	0.110818	0.0732177	21.318	17.6634	37.69	18.3702	-0.257999	0.793752	0.204372	1.05175	-0.0536266	0.998124	0.0224526	0.0426361	-0.00503591	0.0201835	0.0174167	0.0376002	[-0.258, 0.205)	[ 0.5960, 2.9625]	[ 0.199, 1.305]	[ 0.465, 3.054]	[-0.716, 0.158)	[ 0.439, 2.603]
ACA9	ACA9_s1_SynSno_hyb10nt:207	0.0361613	0.0395137	0.0472813	0.0413105	21.318	17.6634	37.69	18.3702	-0.257999	0.793752	0.204372	1.05175	-0.0536266	0.998124	0.00335234	0.01112	-0.00514921	0.00776765	-0.00179686	0.00597078	[-0.258, 0.205)	[ 0.5960, 2.9625]	[ 0.199, 1.305]	[ 0.465, 3.054]	[-0.716, 0.158)	[ 0.439, 2.603]
ACA9	ACA9_s1_SynSno_8nt:207	0.0111248	0.00196464	0.00612557	0.00854701	21.318	17.6634	37.69	18.3702	-0.257999	0.793752	0.204372	1.05175	-0.0536266	0.998124	-0.00916021	-0.00499927	0.00257784	0.00416094	-0.00658237	-0.00242143	[-0.258, 0.205)	[ 0.5960, 2.9625]	[ 0.199, 1.305]	[ 0.465, 3.054]	[-0.716, 0.158)	[ 0.439, 2.603]
E2	E2_s1_SynSno_hyb10nt:207	0.0465793	0.0855746	0.122402	0.0641026	21.318	7.85039	72.4808	21.2707	-1.3344	1.71916	0.00306018	3.05355	-1.33134	1.72222	0.0389952	0.0758225	-0.0175232	0.0368273	0.021472	0.0582993	[-2.960,-0.258)	[ 0.5960, 2.9625]	[-0.409, 0.199)	[ 0.465, 3.054]	[-1.964,-0.716)	[ 0.439, 2.603]
E2	E2_s1_SynSno_8nt:207	0.0692168	0.0809969	0.0932203	0.10397	21.318	7.85039	72.4808	21.2707	-1.3344	1.71916	0.00306018	3.05355	-1.33134	1.72222	0.0117801	0.0240036	-0.034753	0.0122235	-0.0229729	-0.0107494	[-2.960,-0.258)	[ 0.5960, 2.9625]	[-0.409, 0.199)	[ 0.465, 3.054]	[-1.964,-0.716)	[ 0.439, 2.603]
E2	E2_s2_SynSno_hyb10nt:207	0.0431034	0.0443213	0.0632911	0.0370968	21.318	7.85039	72.4808	21.2707	-1.3344	1.71916	0.00306018	3.05355	-1.33134	1.72222	0.00121788	0.0201877	0.00600667	0.0189698	0.00722456	0.0261944	[-2.960,-0.258)	[ 0.5960, 2.9625]	[-0.409, 0.199)	[ 0.465, 3.054]	[-1.964,-0.716)	[ 0.439, 2.603]
E2	AllrRNASites___rRNALSUL28S_3820_psi:186	0.037594	0.0470035	0.0662313	0.0440487	21.318	7.85039	72.4808	21.2707	-1.3344	1.71916	0.00306018	3.05355	-1.33134	1.72222	0.00940954	0.0286374	-0.00645475	0.0192278	0.00295479	0.0221826	[-2.960,-0.258)	[ 0.5960, 2.9625]	[-0.409, 0.199)	[ 0.465, 3.054]	[-1.964,-0.716)	[ 0.439, 2.603]
E2	E2_s2_SynSno_8nt:207	0.0608696	0.0701299	0.101266	0.0415973	21.318	7.85039	72.4808	21.2707	-1.3344	1.71916	0.00306018	3.05355	-1.33134	1.72222	0.0092603	0.0403963	0.0192722	0.031136	0.0285325	0.0596685	[-2.960,-0.258)	[ 0.5960, 2.9625]	[-0.409, 0.199)	[ 0.465, 3.054]	[-1.964,-0.716)	[ 0.439, 2.603]
E3	AllrRNASites___rRNALSUL28S_4380_psi:186	0.0199005	0.0342466	0.0443038	0.0321812	9.69001	9.81299	12.3217	23.2044	0.0165025	0.317519	-1.17901	0.301016	-1.16251	-0.861489	0.0143461	0.0244033	-0.0122807	0.0100572	0.00206541	0.0121226	[-0.258, 0.205)	[-0.0476, 0.5960)	[-3.578,-0.409)	[-0.119, 0.465)	[-1.964,-0.716)	[-3.790,-0.355)
E3	E3_SynSno_8nt:207	0.0307971	0.0187266	0.12963	0.047081	9.69001	9.81299	12.3217	23.2044	0.0165025	0.317519	-1.17901	0.301016	-1.16251	-0.861489	-0.0120705	0.0988325	-0.0162839	0.110903	-0.0283544	0.0825487	[-0.258, 0.205)	[-0.0476, 0.5960)	[-3.578,-0.409)	[-0.119, 0.465)	[-1.964,-0.716)	[-3.790,-0.355)
E3	E3_SynSno_hyb10nt:207	0.0478326	0.0751634	0.0758017	0.0379242	9.69001	9.81299	12.3217	23.2044	0.0165025	0.317519	-1.17901	0.301016	-1.16251	-0.861489	0.0273308	0.0279692	0.00990843	0.000638351	0.0372392	0.0378776	[-0.258, 0.205)	[-0.0476, 0.5960)	[-3.578,-0.409)	[-0.119, 0.465)	[-1.964,-0.716)	[-3.790,-0.355)
HBI-115	HBI-115_SynSno_hyb10nt:207	0.00793651	0.00967742	0.00817439	0.0165289	0	0	0	0	0	0	0	0	0	0	0.00174091	0.000237879	-0.00859242	-0.00150303	-0.00685151	-0.00835454	[-0.258, 0.205)	[-0.0476, 0.5960)	[-0.409, 0.199)	[-0.119, 0.465)	[-0.716, 0.158)	[-0.355, 0.439)
HBI-115	HBI-115_SynSno_8nt:207	0.0170279	0.014862	0.0230126	0.0102916	0	0	0	0	0	0	0	0	0	0	-0.00216587	0.00598469	0.00673627	0.00815056	0.0045704	0.012721	[-0.258, 0.205)	[-0.0476, 0.5960)	[-0.409, 0.199)	[-0.119, 0.465)	[-0.716, 0.158)	[-0.355, 0.439)
HBI-6	HBI-6_SynSno_8nt:207	0.0598425	0.0795756	0.0756757	0.0717949	57.1711	31.4016	136.264	100.553	-0.844238	1.23858	-0.803853	2.08282	-1.64809	0.434726	0.0197331	0.0158332	-0.0119524	-0.00389992	0.00778073	0.0038808	[-2.960,-0.258)	[ 0.5960, 2.9625]	[-3.578,-0.409)	[ 0.465, 3.054]	[-1.964,-0.716)	[-0.355, 0.439)
HBI-6	HBI-6_SynSno_hyb10nt:207	0.0526316	0.0881459	0.0767327	0.0570652	57.1711	31.4016	136.264	100.553	-0.844238	1.23858	-0.803853	2.08282	-1.64809	0.434726	0.0355143	0.0241011	-0.00443364	-0.0114132	0.0310807	0.0196675	[-2.960,-0.258)	[ 0.5960, 2.9625]	[-3.578,-0.409)	[ 0.465, 3.054]	[-1.964,-0.716)	[-0.355, 0.439)
HBI-61	AllrRNASites___rRNALSUL28S_4596_psi:186	0.00819672	0.0183983	0.00643087	0.00814664	178.296	243.362	316.741	417.68	0.446676	0.825507	-1.2235	0.378831	-0.776826	-0.397996	0.0102015	-0.00176585	5.00818e-05	-0.0119674	0.0102516	-0.00171577	[ 0.205, 3.569]	[ 0.5960, 2.9625]	[-3.578,-0.409)	[-0.119, 0.465)	[-1.964,-0.716)	[-3.790,-0.355)
HBI-61	HBI-61_SynSno_hyb10nt:207	0.0500963	0.0253165	0.0569948	0.0706402	178.296	243.362	316.741	417.68	0.446676	0.825507	-1.2235	0.378831	-0.776826	-0.397996	-0.0247799	0.00689848	-0.0205438	0.0316784	-0.0453237	-0.0136454	[ 0.205, 3.569]	[ 0.5960, 2.9625]	[-3.578,-0.409)	[-0.119, 0.465)	[-1.964,-0.716)	[-3.790,-0.355)
HBI-61	HBI-61_SynSno_8nt:207	0.0269784	0.0189394	0.0443787	0.0297398	178.296	243.362	316.741	417.68	0.446676	0.825507	-1.2235	0.378831	-0.776826	-0.397996	-0.00803902	0.0174003	-0.00276136	0.0254393	-0.0108004	0.0146389	[ 0.205, 3.569]	[ 0.5960, 2.9625]	[-3.578,-0.409)	[-0.119, 0.465)	[-1.964,-0.716)	[-3.790,-0.355)
HBII-115	AllrRNASites___rRNALSUL28S_1758_psi:186	0.00856327	0.0089153	0.0141935	0.0101266	38.76	76.5413	40.5892	66.7128	0.963646	0.0648913	-0.768108	-0.898755	0.195538	-0.703217	0.000352032	0.00563028	-0.00156331	0.00527824	-0.00121128	0.00406697	[ 0.205, 3.569]	[-0.0476, 0.5960)	[-3.578,-0.409)	[-3.074,-0.119)	[ 0.158, 3.158]	[-3.790,-0.355)
U19	U19_up_SynSno_8nt:207	0.0510367	0.0433526	0.0562061	0.0311475	349.809	388.594	486.346	304.558	0.151286	0.47426	0.19924	0.322974	0.350526	0.6735	-0.00768408	0.00516941	0.0198891	0.0128535	0.0122051	0.0250585	[-0.258, 0.205)	[-0.0476, 0.5960)	[ 0.199, 1.305]	[-0.119, 0.465)	[ 0.158, 3.158]	[ 0.439, 2.603]
U19	U19_dn_SynSno_hyb10nt:207	0.0093633	0.022409	0.0362694	0.00587084	349.809	388.594	486.346	304.558	0.151286	0.47426	0.19924	0.322974	0.350526	0.6735	0.0130457	0.0269061	0.00349245	0.0138605	0.0165381	0.0303986	[-0.258, 0.205)	[-0.0476, 0.5960)	[ 0.199, 1.305]	[-0.119, 0.465)	[ 0.158, 3.158]	[ 0.439, 2.603]
U19	U19_dn_SynSno_8nt:207	0.0158103	0.0298913	0.0293333	0.00877193	349.809	388.594	486.346	304.558	0.151286	0.47426	0.19924	0.322974	0.350526	0.6735	0.014081	0.0135231	0.00703835	-0.000557971	0.0211194	0.0205614	[-0.258, 0.205)	[-0.0476, 0.5960)	[ 0.199, 1.305]	[-0.119, 0.465)	[ 0.158, 3.158]	[ 0.439, 2.603]
U19	U19_up_SynSno_hyb10nt:207	0.0680934	0.0408922	0.0592105	0.0726916	349.809	388.594	486.346	304.558	0.151286	0.47426	0.19924	0.322974	0.350526	0.6735	-0.0272012	-0.00888286	-0.00459817	0.0183183	-0.0317994	-0.013481	[-0.258, 0.205)	[-0.0476, 0.5960)	[ 0.199, 1.305]	[-0.119, 0.465)	[ 0.158, 3.158]	[ 0.439, 2.603]
U23	AllrRNASites___rRNASSU18S_93_psi:186	0.0145278	0.0299401	0.0186916	0.0104302	241.281	251.213	148.586	163.398	0.0579574	-0.695711	0.559491	-0.753669	0.617448	-0.13622	0.0154123	0.00416374	0.0040976	-0.0112485	0.0195099	0.00826134	[-0.258, 0.205)	[-4.2479,-0.0476)	[ 0.199, 1.305]	[-3.074,-0.119)	[ 0.158, 3.158]	[-0.355, 0.439)
U23	U23_up_SynSno_8nt:207	0.0047619	0.00662252	0.00662252	0.0121528	241.281	251.213	148.586	163.398	0.0579574	-0.695711	0.559491	-0.753669	0.617448	-0.13622	0.00186061	0.00186061	-0.00739087	0	-0.00553026	-0.00553026	[-0.258, 0.205)	[-4.2479,-0.0476)	[ 0.199, 1.305]	[-3.074,-0.119)	[ 0.158, 3.158]	[-0.355, 0.439)
U23	U23_up_SynSno_hyb10nt:207	0.0516373	0.0289157	0.0618337	0.0364109	241.281	251.213	148.586	163.398	0.0579574	-0.695711	0.559491	-0.753669	0.617448	-0.13622	-0.0227216	0.0101964	0.0152264	0.032918	-0.00749526	0.0254228	[-0.258, 0.205)	[-4.2479,-0.0476)	[ 0.199, 1.305]	[-3.074,-0.119)	[ 0.158, 3.158]	[-0.355, 0.439)
U64	U64_up_SynSno_8nt:207	0.0585652	0.0515759	0.101877	0.0635452	484.501	376.819	421.838	623.619	-0.361778	-0.199367	-0.363504	0.162411	-0.725282	-0.562871	-0.00698922	0.0433115	-0.00498	0.0503007	-0.0119692	0.0383315	[-2.960,-0.258)	[-4.2479,-0.0476)	[-0.409, 0.199)	[-0.119, 0.465)	[-1.964,-0.716)	[-3.790,-0.355)
U64	U64_up_SynSno_hyb10nt:207	0.0486891	0.0515021	0.0894495	0.036075	484.501	376.819	421.838	623.619	-0.361778	-0.199367	-0.363504	0.162411	-0.725282	-0.562871	0.00281301	0.0407604	0.0126141	0.0379474	0.0154271	0.0533745	[-2.960,-0.258)	[-4.2479,-0.0476)	[-0.409, 0.199)	[-0.119, 0.465)	[-1.964,-0.716)	[-3.790,-0.355)
U65	U65_up_SynSno_hyb10nt:207	0.0154905	0.0326975	0.0354331	0.0161031	316.863	408.22	262.38	445.719	0.364472	-0.271258	-0.49096	-0.63573	-0.126488	-0.762218	0.017207	0.0199425	-0.000612526	0.00273552	0.0165945	0.01933	[ 0.205, 3.569]	[-4.2479,-0.0476)	[-3.578,-0.409)	[-3.074,-0.119)	[-0.716, 0.158)	[-3.790,-0.355)
U65	U65_up_SynSno_8nt:207	0.0118044	0.00302115	0.0251046	0.0248227	316.863	408.22	262.38	445.719	0.364472	-0.271258	-0.49096	-0.63573	-0.126488	-0.762218	-0.00878324	0.0133002	-0.0130183	0.0220835	-0.0218015	0.000281907	[ 0.205, 3.569]	[-4.2479,-0.0476)	[-3.578,-0.409)	[-3.074,-0.119)	[-0.716, 0.158)	[-3.790,-0.355)
U65	U65_dn_SynSno_hyb10nt:207	0.00847458	0.0288462	0.0382653	0.00731261	316.863	408.22	262.38	445.719	0.364472	-0.271258	-0.49096	-0.63573	-0.126488	-0.762218	0.0203716	0.0297907	0.00116196	0.00941915	0.0215335	0.0309527	[ 0.205, 3.569]	[-4.2479,-0.0476)	[-3.578,-0.409)	[-3.074,-0.119)	[-0.716, 0.158)	[-3.790,-0.355)
U65	AllrRNASites___rRNALSUL28S_4417_psi:186	0.0163599	0.027439	0.0228311	0.0130112	316.863	408.22	262.38	445.719	0.364472	-0.271258	-0.49096	-0.63573	-0.126488	-0.762218	0.0110791	0.00647113	0.00334877	-0.00460797	0.0144279	0.0098199	[ 0.205, 3.569]	[-4.2479,-0.0476)	[-3.578,-0.409)	[-3.074,-0.119)	[-0.716, 0.158)	[-3.790,-0.355)
U65	AllrRNASites___rRNALSUL28S_4363_psi:186	0.00631912	0.00884956	0.0177515	0.0121528	316.863	408.22	262.38	445.719	0.364472	-0.271258	-0.49096	-0.63573	-0.126488	-0.762218	0.00253044	0.0114324	-0.00583366	0.00890192	-0.00330322	0.0055987	[ 0.205, 3.569]	[-4.2479,-0.0476)	[-3.578,-0.409)	[-3.074,-0.119)	[-0.716, 0.158)	[-3.790,-0.355)
U65	U65_dn_SynSno_8nt:207	0.00695652	0.012945	0.0121065	0.00562852	316.863	408.22	262.38	445.719	0.364472	-0.271258	-0.49096	-0.63573	-0.126488	-0.762218	0.00598846	0.00515002	0.001328	-0.000838446	0.00731647	0.00647802	[ 0.205, 3.569]	[-4.2479,-0.0476)	[-3.578,-0.409)	[-3.074,-0.119)	[-0.716, 0.158)	[-3.790,-0.355)
U66	AllrRNASites___rRNASSU18S_119_psi:186	0.0268199	0.0400552	0.0476788	0.025544	421.515	166.821	206.57	183.702	-1.33208	-1.0254	1.19381	0.306678	-0.138276	0.168402	0.0132353	0.0208589	0.00127593	0.00762355	0.0145113	0.0221348	[-2.960,-0.258)	[-4.2479,-0.0476)	[ 0.199, 1.305]	[-0.119, 0.465)	[-0.716, 0.158)	[-0.355, 0.439)
U66	U66_up_SynSno_8nt:207	0.0401235	0.0212766	0.0729927	0.0447761	421.515	166.821	206.57	183.702	-1.33208	-1.0254	1.19381	0.306678	-0.138276	0.168402	-0.0188469	0.0328692	-0.00465266	0.0517161	-0.0234995	0.0282166	[-2.960,-0.258)	[-4.2479,-0.0476)	[ 0.199, 1.305]	[-0.119, 0.465)	[-0.716, 0.158)	[-0.355, 0.439)
U66	U66_up_SynSno_hyb10nt:207	0.0335097	0.044586	0.0483461	0.0326296	421.515	166.821	206.57	183.702	-1.33208	-1.0254	1.19381	0.306678	-0.138276	0.168402	0.0110763	0.0148364	0.000880142	0.00376007	0.0119564	0.0157165	[-2.960,-0.258)	[-4.2479,-0.0476)	[ 0.199, 1.305]	[-0.119, 0.465)	[-0.716, 0.158)	[-0.355, 0.439)
U67	U67_up_SynSno_8nt:207	0.0764791	0.111111	0.114155	0.0681818	31.977	27.4764	45.6629	41.5746	-0.211696	0.500814	-0.368532	0.71251	-0.580228	0.132283	0.034632	0.0376762	0.00829726	0.00304414	0.0429293	0.0459734	[-0.258, 0.205)	[-0.0476, 0.5960)	[-0.409, 0.199)	[ 0.465, 3.054]	[-0.716, 0.158)	[-0.355, 0.439)
U67	AllrRNASites___rRNASSU18S_1446_psi:186	0.0166813	0.0181159	0.0206084	0.00687548	31.977	27.4764	45.6629	41.5746	-0.211696	0.500814	-0.368532	0.71251	-0.580228	0.132283	0.00143464	0.00392714	0.00980582	0.0024925	0.0112405	0.013733	[-0.258, 0.205)	[-0.0476, 0.5960)	[-0.409, 0.199)	[ 0.465, 3.054]	[-0.716, 0.158)	[-0.355, 0.439)
U67	U67_up_SynSno_hyb10nt:207	0.0626959	0.0664653	0.0750988	0.063197	31.977	27.4764	45.6629	41.5746	-0.211696	0.500814	-0.368532	0.71251	-0.580228	0.132283	0.00376933	0.0124029	-0.000501101	0.00863356	0.00326823	0.0119018	[-0.258, 0.205)	[-0.0476, 0.5960)	[-0.409, 0.199)	[ 0.465, 3.054]	[-0.716, 0.158)	[-0.355, 0.439)
U68	U68_up_SynSno_8nt:207	0.0184255	0.0216802	0.0463215	0.0164204	34.884	21.5886	50.7366	46.4089	-0.667749	0.527842	-0.401815	1.19559	-1.06956	0.126027	0.00325476	0.0278961	0.0020051	0.0246413	0.00525986	0.0299012	[-2.960,-0.258)	[-0.0476, 0.5960)	[-0.409, 0.199)	[ 0.465, 3.054]	[-1.964,-0.716)	[-0.355, 0.439)
U68	U68_up_SynSno_hyb10nt:207	0.0257235	0.0165289	0.0362319	0.0245098	34.884	21.5886	50.7366	46.4089	-0.667749	0.527842	-0.401815	1.19559	-1.06956	0.126027	-0.00919455	0.0105084	0.00121367	0.019703	-0.00798088	0.0117221	[-2.960,-0.258)	[-0.0476, 0.5960)	[-0.409, 0.199)	[ 0.465, 3.054]	[-1.964,-0.716)	[-0.355, 0.439)
U69	U69_dn_SynSno_8nt:207	0.0232897	0.060241	0.0340314	0.0347222	586.246	278.689	173.954	360.636	-1.07014	-1.74699	0.699427	-0.676848	-0.370713	-1.04756	0.0369513	0.0107417	-0.0114326	-0.0262096	0.0255187	-0.000690809	[-2.960,-0.258)	[-4.2479,-0.0476)	[ 0.199, 1.305]	[-3.074,-0.119)	[-0.716, 0.158)	[-3.790,-0.355)
U69	U69_up_SynSno_hyb10nt:207	0.0536193	0.0730594	0.0873362	0.0307263	586.246	278.689	173.954	360.636	-1.07014	-1.74699	0.699427	-0.676848	-0.370713	-1.04756	0.0194401	0.0337169	0.022893	0.0142769	0.0423331	0.05661	[-2.960,-0.258)	[-4.2479,-0.0476)	[ 0.199, 1.305]	[-3.074,-0.119)	[-0.716, 0.158)	[-3.790,-0.355)
U69	U69_up_SynSno_8nt:207	0.0797267	0.0719697	0.0702341	0.0576037	586.246	278.689	173.954	360.636	-1.07014	-1.74699	0.699427	-0.676848	-0.370713	-1.04756	-0.00775695	-0.00949254	0.022123	-0.00173558	0.014366	0.0126304	[-2.960,-0.258)	[-4.2479,-0.0476)	[ 0.199, 1.305]	[-3.074,-0.119)	[-0.716, 0.158)	[-3.790,-0.355)
U69	U69_dn_SynSno_hyb10nt:207	0.0232558	0.0396825	0.0126582	0.0329986	586.246	278.689	173.954	360.636	-1.07014	-1.74699	0.699427	-0.676848	-0.370713	-1.04756	0.0164267	-0.0105976	-0.00974275	-0.0270243	0.00668397	-0.0203403	[-2.960,-0.258)	[-4.2479,-0.0476)	[ 0.199, 1.305]	[-3.074,-0.119)	[-0.716, 0.158)	[-3.790,-0.355)
U70	AllrRNASites___rRNASSU18S_1693_psi:186	0.0418848	0.0517504	0.0382775	0.0286832	44.574	15.7008	29.7171	37.7072	-1.4483	-0.569169	0.23561	0.879127	-1.21269	-0.333559	0.00986556	-0.0036073	0.0132016	-0.0134729	0.0230672	0.00959433	[-2.960,-0.258)	[-4.2479,-0.0476)	[ 0.199, 1.305]	[ 0.465, 3.054]	[-1.964,-0.716)	[-0.355, 0.439)
U70	U70_up_SynSno_hyb10nt:207	0.0682493	0.0543478	0.0657143	0.0522523	44.574	15.7008	29.7171	37.7072	-1.4483	-0.569169	0.23561	0.879127	-1.21269	-0.333559	-0.0139014	-0.00253497	0.015997	0.0113665	0.00209557	0.013462	[-2.960,-0.258)	[-4.2479,-0.0476)	[ 0.199, 1.305]	[ 0.465, 3.054]	[-1.964,-0.716)	[-0.355, 0.439)
U70	U70_up_SynSno_8nt:207	0.067701	0.0299539	0.0496894	0.0417957	44.574	15.7008	29.7171	37.7072	-1.4483	-0.569169	0.23561	0.879127	-1.21269	-0.333559	-0.0377471	-0.0180115	0.0259053	0.0197355	-0.0118417	0.00789378	[-2.960,-0.258)	[-4.2479,-0.0476)	[ 0.199, 1.305]	[ 0.465, 3.054]	[-1.964,-0.716)	[-0.355, 0.439)
U71A	U71a_up_SynSno_8nt:207	0.0151324	0.00775194	0.0165289	0.00686813	0.969001	0	3.62404	0	-0.977464	1.23169	0.977464	2.20915	0	2.20915	-0.00738047	0.00139652	0.00826428	0.00877699	0.000883806	0.00966079	[-2.960,-0.258)	[ 0.5960, 2.9625]	[ 0.199, 1.305]	[ 0.465, 3.054]	[-0.716, 0.158)	[ 0.439, 2.603]
U71A	U71a_up_SynSno_hyb10nt:207	0.0114943	0.0026178	0.027833	0.00597907	0.969001	0	3.62404	0	-0.977464	1.23169	0.977464	2.20915	0	2.20915	-0.00887645	0.0163387	0.00551518	0.0252152	-0.00336127	0.0218539	[-2.960,-0.258)	[ 0.5960, 2.9625]	[ 0.199, 1.305]	[ 0.465, 3.054]	[-0.716, 0.158)	[ 0.439, 2.603]
U72	U72_up_SynSno_8nt:207	0.0321101	0.0589888	0.0513447	0.0500808	179.265	227.661	160.907	487.293	0.343092	-0.154952	-1.43763	-0.498044	-1.09453	-1.59258	0.0268787	0.0192347	-0.0179707	-0.00764402	0.00890799	0.00126397	[ 0.205, 3.569]	[-4.2479,-0.0476)	[-3.578,-0.409)	[-3.074,-0.119)	[-1.964,-0.716)	[-3.790,-0.355)
U72	U72_up_SynSno_hyb10nt:207	0.0305445	0.077748	0.0632319	0.0364188	179.265	227.661	160.907	487.293	0.343092	-0.154952	-1.43763	-0.498044	-1.09453	-1.59258	0.0472035	0.0326874	-0.00587433	-0.0145161	0.0413292	0.026813	[ 0.205, 3.569]	[-4.2479,-0.0476)	[-3.578,-0.409)	[-3.074,-0.119)	[-1.964,-0.716)	[-3.790,-0.355)
U99	U99_up_SynSno_hyb10nt:207	0.0272953	0.0694444	0.0526316	0.0345912	7.75201	7.85039	29.7171	29.0055	0.0161275	1.81136	-1.77754	1.79523	-1.76142	0.0338141	0.0421492	0.0253363	-0.00729591	-0.0168129	0.0348532	0.0180404	[-0.258, 0.205)	[ 0.5960, 2.9625]	[-3.578,-0.409)	[ 0.465, 3.054]	[-1.964,-0.716)	[-0.355, 0.439)
U99	U99_up_SynSno_8nt:207	0.0121528	0.0198864	0.0276243	0.00551471	7.75201	7.85039	29.7171	29.0055	0.0161275	1.81136	-1.77754	1.79523	-1.76142	0.0338141	0.00773359	0.0154715	0.00663807	0.00773795	0.0143717	0.0221096	[-0.258, 0.205)	[ 0.5960, 2.9625]	[-3.578,-0.409)	[ 0.465, 3.054]	[-1.964,-0.716)	[-0.355, 0.439)
UNKNOWN	AllrRNASites___rRNALSUL28S_1515_psi:186	0.0212014	0.0228571	0.0305981	0.0198728	NA	NA	NA	NA	NA	NA	NA	NA	NA	NA	0.00165573	0.00939664	0.0013286	0.00774091	0.00298433	0.0107252	NA	NA	NA	NA	NA	NA
UNKNOWN	AllrRNASites___rRNALSUL28S_4313_psi:186	0.0265487	0	0.0637119	0.00925926	NA	NA	NA	NA	NA	NA	NA	NA	NA	NA	-0.0265487	0.0371632	0.0172894	0.0637119	-0.00925926	0.0544527	NA	NA	NA	NA	NA	NA
UNKNOWN	AllrRNASites___rRNALSUL28S_3664_psi:186	0.0331858	0.0338346	0.0773994	0.0271399	NA	NA	NA	NA	NA	NA	NA	NA	NA	NA	0.000648746	0.0442135	0.00604597	0.0435648	0.00669471	0.0502595	NA	NA	NA	NA	NA	NA
UNKNOWN	AllrRNASites___rRNALSUL28S_1840_psi:186	0.0654828	0.116904	0.0909091	0.0770252	NA	NA	NA	NA	NA	NA	NA	NA	NA	NA	0.0514208	0.0254263	-0.0115424	-0.0259945	0.0398784	0.0138839	NA	NA	NA	NA	NA	NA
UNKNOWN	AllrRNASites___rRNALSUL28S_3739_psi:186	0.0208439	0.027668	0.0291758	0.0211031	NA	NA	NA	NA	NA	NA	NA	NA	NA	NA	0.00682406	0.00833186	-0.000259193	0.0015078	0.00656487	0.00807267	NA	NA	NA	NA	NA	NA
UNKNOWN	AllrRNASites___rRNALSUL28S_3737_psi:186	0.0198915	0.03125	0.0474198	0.00901917	NA	NA	NA	NA	NA	NA	NA	NA	NA	NA	0.0113585	0.0275283	0.0108723	0.0161698	0.0222308	0.0384006	NA	NA	NA	NA	NA	NA
UNKNOWN	AllrRNASites___rRNASSU18S_681_psi:186	0.0216509	0.0318907	0.0357895	0.0167428	NA	NA	NA	NA	NA	NA	NA	NA	NA	NA	0.0102398	0.0141386	0.00490811	0.00389881	0.0151479	0.0190467	NA	NA	NA	NA	NA	NA
UNKNOWN	AllrRNASites___rRNASSU18S_918_psi:186	0.042236	0.0579439	0.0522766	0.025463	NA	NA	NA	NA	NA	NA	NA	NA	NA	NA	0.0157079	0.0100405	0.0167731	-0.00566737	0.032481	0.0268136	NA	NA	NA	NA	NA	NA
UNKNOWN	AllrRNASites___rRNALSUL28S_3853_psi:186	0.00720165	0.0207337	0.00559441	0.00881489	NA	NA	NA	NA	NA	NA	NA	NA	NA	NA	0.013532	-0.00160724	-0.00161324	-0.0151392	0.0119188	-0.00322048	NA	NA	NA	NA	NA	NA
UNKNOWN	AllrRNASites___rRNALSUL28S_4256_psi:186	0.0224719	0.0410678	0.040568	0.017341	NA	NA	NA	NA	NA	NA	NA	NA	NA	NA	0.0185959	0.018096	0.00513087	-0.00049981	0.0237267	0.0232269	NA	NA	NA	NA	NA	NA
UNKNOWN	AllrRNASites___rRNALSUL28S_4491_psi:186	0.0384615	0.0328947	0.0619308	0.0423729	NA	NA	NA	NA	NA	NA	NA	NA	NA	NA	-0.0055668	0.0234692	-0.00391134	0.029036	-0.00947814	0.0195579	NA	NA	NA	NA	NA	NA
UNKNOWN	AllrRNASites___rRNALSUL28S_4539_psi:186	0.00647249	0.00945626	0.0170316	0.00389864	NA	NA	NA	NA	NA	NA	NA	NA	NA	NA	0.00298377	0.0105591	0.00257386	0.00757537	0.00555763	0.013133	NA	NA	NA	NA	NA	NA
NA	AllrRNASites___rRNALSUS58S_57_psi:186	0.00548246	0.00722892	0.0123457	0.00371747	NA	NA	NA	NA	NA	NA	NA	NA	NA	NA	0.00174646	0.00686322	0.00176498	0.00511676	0.00351144	0.00862821	NA	NA	NA	NA	NA	NA
NA	AllrRNASites___snRNAU1_5_psi:186	0.00456621	0.021978	0.0116054	0.00588235	NA	NA	NA	NA	NA	NA	NA	NA	NA	NA	0.0174118	0.00703921	-0.00131614	-0.0103726	0.0160957	0.00572306	NA	NA	NA	NA	NA	NA
NA	AllrRNASites___snRNAU1_6_psi:186	0.0182328	0.0234604	0.0164234	0.0159151	NA	NA	NA	NA	NA	NA	NA	NA	NA	NA	0.00522759	-0.00180946	0.0023177	-0.00703705	0.00754529	0.000508238	NA	NA	NA	NA	NA	NA
NA	AllrRNASites___snRNAU12_18_psi:186	0.00925926	0.0230415	0.0301508	0.0121359	NA	NA	NA	NA	NA	NA	NA	NA	NA	NA	0.0137822	0.0208915	-0.00287666	0.00710928	0.0109056	0.0180148	NA	NA	NA	NA	NA	NA
NA	AllrRNASites___snRNAU12_27_psi:186	0.00987654	0.00793651	0	0.00217391	NA	NA	NA	NA	NA	NA	NA	NA	NA	NA	-0.00194004	-0.00987654	0.00770263	-0.00793651	0.00576259	-0.00217391	NA	NA	NA	NA	NA	NA
NA	AllrRNASites___snRNAU4_4_psi:186	0.00928382	0.00251256	0.0141988	0.00398406	NA	NA	NA	NA	NA	NA	NA	NA	NA	NA	-0.00677126	0.00491496	0.00529976	0.0116862	-0.0014715	0.0102147	NA	NA	NA	NA	NA	NA
NA	AllrRNASites___rRNALSUS58S_71_psi:186	0.0399543	0.0771028	0.0652921	0.0450262	NA	NA	NA	NA	NA	NA	NA	NA	NA	NA	0.0371485	0.0253378	-0.00507184	-0.0118107	0.0320766	0.0202659	NA	NA	NA	NA	NA	NA
NA	AllrRNASites___snRNAU4atac_12_psi:186	0.0348977	0.0423892	0.0699029	0.0261723	NA	NA	NA	NA	NA	NA	NA	NA	NA	NA	0.0074915	0.0350052	0.00872541	0.0275137	0.0162169	0.0437306	NA	NA	NA	NA	NA	NA
NA	AllrRNASites___snRNAU5_46_psi:186	0.0117417	0.0285714	0.00819672	0.0118044	NA	NA	NA	NA	NA	NA	NA	NA	NA	NA	0.0168297	-0.00354496	-6.27015e-05	-0.0203747	0.016767	-0.00360766	NA	NA	NA	NA	NA	NA
NA	AllrRNASites___snRNAU5_53_psi:186	0.014652	0.037037	0	0.0139665	NA	NA	NA	NA	NA	NA	NA	NA	NA	NA	0.022385	-0.014652	0.000685534	-0.037037	0.0230706	-0.0139665	NA	NA	NA	NA	NA	NA
NA	AllrRNASites___snRNAU6_31_psi:186	0.0362694	0.0711538	0.0480929	0.0370019	NA	NA	NA	NA	NA	NA	NA	NA	NA	NA	0.0348844	0.0118234	-0.000732467	-0.023061	0.0341519	0.011091	NA	NA	NA	NA	NA	NA
NA	AllrRNASites___snRNAU6atac_83_psi:186	0.00455235	0.0114213	0.00679612	0.00680272	NA	NA	NA	NA	NA	NA	NA	NA	NA	NA	0.00686897	0.00224376	-0.00225037	-0.0046252	0.0046186	-6.60458e-06	NA	NA	NA	NA	NA	NA
NA	AllrRNASites___snRNAU6_87_psi:186	0.0485339	0.0750469	0.0769231	0.0309568	NA	NA	NA	NA	NA	NA	NA	NA	NA	NA	0.026513	0.0283892	0.017577	0.00187617	0.0440901	0.0459662	NA	NA	NA	NA	NA	NA
NA	AllrRNASites___snRNAU4_72_psi:186	0.0170576	0.0188679	0.0277778	0.0130112	NA	NA	NA	NA	NA	NA	NA	NA	NA	NA	0.00181036	0.0107202	0.00404642	0.00890985	0.00585677	0.0147666	NA	NA	NA	NA	NA	NA
NA	AllrRNASites___snRNAU6_40_psi:186	0.0531697	0.0450161	0.0426829	0.0186916	NA	NA	NA	NA	NA	NA	NA	NA	NA	NA	-0.00815366	-0.0104868	0.0344781	-0.00233315	0.0263245	0.0239913	NA	NA	NA	NA	NA	NA
NA	AllrRNASites___snRNAU4_79_psi:186	0.035865	0.0403458	0.0526316	0.0238971	NA	NA	NA	NA	NA	NA	NA	NA	NA	NA	0.00448084	0.0167666	0.0119679	0.0122858	0.0164488	0.0287345	NA	NA	NA	NA	NA	NA
NA	AllrRNASites___snRNAU5_43_psi:186	0.0280778	0.0818713	0.0494505	0.0386266	NA	NA	NA	NA	NA	NA	NA	NA	NA	NA	0.0537936	0.0213728	-0.0105489	-0.0324208	0.0432447	0.0108239	NA	NA	NA	NA	NA	NA
